# Supplementary material for: Performance of Co-Housed Neon Tetras (Paracheirodon innesi) and Glowlight Rasboras (Trigonostigma hengeli) Fed Commercial Flakes and Lyophilized Natural Food
Source: Animals (Basel). 2021 Dec 10;11(12):3520. doi: 10.3390/ani11123520 (PMC8697964; doi:10.3390/ani11123520)
Supplement: Supplementary file 1 [file animals-11-03520-s001.zip]

Archive with 1 entries (1 files):
- Complete histological measurements.xlsx
