# Supplementary material for: Performance of Co-Housed Neon Tetras (Paracheirodon innesi) and Glowlight Rasboras (Trigonostigma hengeli) Fed Commercial Flakes and Lyophilized Natural Food
Source: Animals (Basel). 2021 Dec 10;11(12):3520. doi: 10.3390/ani11123520 (PMC8697964; doi:10.3390/ani11123520)
Supplement: Supplementary file 1 [file animals-11-03520-s001.zip › Complete histological measurements.xlsx]

## Sheet: hepatocytes (NT)
group "Zero"
Item	Source	Area [µm²]	EqDiameter [µm] [µm]	MinFeret [µm]	MaxFeret [µm]	MaxFeret90 [µm]	Perimeter [µm]	Red	Green	Blue	MeanIntensity	SumIntensity	MinIntensity	MaxIntensity	MeanBrightness	SumBrightness	MeanDensity	SumDensity	Channel	CenterX [µm]	CenterY [µm]	ShapeFactor	Roughness
1	N01.1.jpg	135.12	13.12	12.87	17.98	15.46	75.07	219.4	131.29	191.51	180.73	6.85792e+06	144	219.33	70.88	2.68938e+06	0.16	6107.97	RGB	131.97	72.6	0.714	1.44
2	N01.1.jpg	27.5	5.92	5.54	6.39	6.2	18.91	200.68	119.59	191.61	170.63	1.33037e+06	127.67	207	66.91	521715	0.19	1466.17	RGB	132.33	74.19	0.978	1.013
3	N01.1.jpg	113.14	12	12.65	15.53	13.19	69.68	212	121.04	187.43	173.49	5.54286e+06	134	210.33	68.04	2.17367e+06	0.18	5765.68	RGB	78.08	88.1	0.774	1.531
4	N01.1.jpg	23.39	5.46	5.24	6.04	5.38	17.39	191.47	107.42	186.24	161.71	1.07279e+06	122.67	208.67	63.42	420703	0.21	1419.16	RGB	77.76	89.5	0.984	1.007
5	N01.1.jpg	75.68	9.82	10.26	13.78	10.66	57.88	206.54	115.11	181.59	167.75	3593828	130.67	210.33	65.78	1.40934e+06	0.2	4209.01	RGB	49.56	108.31	0.67	1.508
6	N01.1.jpg	24.82	5.62	5.47	6.42	5.76	18.58	182.48	95.64	176.26	151.46	1064911	117	188.33	59.4	417612	0.25	1732.48	RGB	51.41	107.34	0.95	1.019
7	N01.1.jpg	73.68	9.69	9.95	13.75	10.14	61.09	208.94	119.04	184.35	170.78	3.56925e+06	146.33	204	66.97	1.39971e+06	0.19	3912.99	RGB	91.38	107.37	0.68	1.598
8	N01.1.jpg	24.94	5.64	5.28	6.57	5.33	18.27	191.71	108.49	185.01	161.74	1.14266e+06	128.67	190	63.43	448103	0.21	1505.64	RGB	90.48	108.71	0.957	1.006
9	N01.1.jpg	63.56	9	9.35	16.57	11.16	64.38	215.1	138.18	193.16	182.15	3.29375e+06	146.67	214.33	71.43	1.29167e+06	0.15	2801.49	RGB	128.65	50.14	0.469	1.493
10	N01.1.jpg	21.27	5.2	4.89	5.77	5.2	16.73	190.37	110.12	188.35	162.95	982569	119.33	195.33	63.9	385321	0.21	1265.87	RGB	130.41	48.14	0.974	1.013
11	N01.1.jpg	42.76	7.38	7.63	11.01	10.36	47.49	210.34	118.54	185.57	171.48	2104259	137.33	208.33	67.25	825200	0.19	2279.54	RGB	60.13	55.31	0.572	1.521
12	N01.1.jpg	18.52	4.86	4.81	5.19	5.05	15.48	180.81	97.3	180.28	152.8	805700	109.67	190	59.92	315961	0.24	1283.3	RGB	60.18	52.27	0.988	1.005
13	N01.1.jpg	65.39	9.12	9.78	14.1	11.76	60.3	209.85	118.64	184.5	171	3105964	136.33	211.67	67.06	1.21803e+06	0.19	3403.92	RGB	36.28	69.03	0.585	1.576
14	N01.1.jpg	18.22	4.82	4.56	5.45	4.64	15.42	171.96	94.59	179.97	148.84	771439	113.33	182.33	58.37	302525	0.25	1312.01	RGB	36.62	66.85	0.981	1.006
15	N01.1.jpg	40.62	7.19	8.76	10.3	9.05	46.31	210.78	117.51	183.9	170.73	1.99124e+06	127.67	202.33	66.95	780880	0.19	2197.77	RGB	50.29	76.19	0.586	1.556
16	N01.1.jpg	18.24	4.82	4.74	5.17	4.92	15.4	172.34	89.22	178.26	146.61	757964	110.67	179.67	57.49	297241	0.26	1357.48	RGB	51.58	74.6	0.986	1.009
17	N01.1.jpg	66.13	9.18	9.65	13.55	10.38	56.97	212.84	119.2	183.73	171.92	3.23285e+06	143.33	198.33	67.42	1.26779e+06	0.18	3476.42	RGB	135.96	5.54	0.664	1.591
18	N01.1.jpg	21.48	5.23	5.04	5.94	5.16	17.11	186.17	103.7	183.34	157.74	961559	123	187	61.86	377082	0.23	1373.43	RGB	135.67	5.4	0.977	1.01
19	N01.1.jpg	56.52	8.48	8.52	13.82	8.86	54.73	214.06	117.08	182.87	171.34	2.76008e+06	140.33	214.67	67.19	1.08238e+06	0.19	3017.93	RGB	149.41	20.29	0.613	1.587
20	N01.1.jpg	25.09	5.65	5.7	6.1	5.74	18.93	191.76	106.38	183.68	160.61	1.14127e+06	132.33	190.67	62.98	447558	0.22	1539.65	RGB	149.24	19.17	0.976	1.037
21	N01.1.jpg	57.31	8.54	7.99	12.47	8.94	50.56	208.37	118.83	182.96	170.05	2777310	144.33	198	66.69	1.08914e+06	0.19	3082.17	RGB	30.88	17.25	0.671	1.496
22	N01.1.jpg	17.07	4.66	4.26	5.68	4.99	16.16	180.92	92.61	174.48	149.34	728021	118.67	176.67	58.56	285498	0.25	1232.54	RGB	31.75	16.9	0.901	1.031
23	N01.1.jpg	57.72	8.57	7.94	12.45	9.24	54.41	212.52	123.6	186.79	174.3	2.87045e+06	151	205	68.35	1.12566e+06	0.18	2918.84	RGB	51.46	42.29	0.638	1.549
24	N01.1.jpg	17.27	4.69	4.53	5.17	4.82	15.19	184.43	104.68	184.6	157.91	778001	123.67	185.67	61.92	305098	0.22	1104.95	RGB	52.88	44.24	0.984	1.02
25	N01.1.jpg	58.04	8.6	9.47	13.03	9.52	52.72	206.94	112.46	179.92	166.44	2.75277e+06	143.33	197.67	65.27	1.07952e+06	0.2	3317.39	RGB	54.79	116.23	0.632	1.528
26	N01.1.jpg	23.62	5.48	5.04	6.49	5.28	18.03	183.46	93.98	175.88	151.11	1007451	122	174.33	59.26	395079	0.25	1648.27	RGB	55.25	112.76	0.963	1.018
27	N01.1.jpg	74.34	9.73	9.44	14.29	9.5	58.9	209.34	113.73	182.92	168.66	3556572	135.33	198	66.14	1.39473e+06	0.2	4114.77	RGB	159.37	52.28	0.66	1.499
28	N01.1.jpg	24.77	5.62	5.52	6.1	5.72	17.85	191.17	104.18	183.15	159.5	1.12063e+06	132	192.67	62.55	439462	0.22	1555.91	RGB	159.25	52.22	0.986	1.004
29	N01.1.jpg	69.81	9.43	9.2	12.65	11.68	54.26	211.68	116.71	186.14	171.51	3.3959e+06	147.67	212.67	67.26	1.33173e+06	0.19	3693.01	RGB	114.64	54.16	0.691	1.512
30	N01.1.jpg	20.9	5.16	5.03	5.49	5.38	16.98	185.93	106.01	187.44	159.79	945326	118	186.33	62.66	370716	0.22	1296.97	RGB	114.49	52.07	0.979	1.009
31	N01.1.jpg	64.84	9.09	8.3	13.5	8.59	58.08	211.29	117.46	184.96	171.24	3.16358e+06	147.67	200.67	67.15	1.24062e+06	0.19	3446.89	RGB	84.42	24.75	0.678	1.661
32	N01.1.jpg	20.88	5.16	4.53	6.05	4.83	16.61	185.1	96.94	179.88	153.97	909529	115.67	181	60.38	356678	0.24	1412.55	RGB	83.19	24.95	0.962	1.008
33	N01.1.jpg	112.64	11.98	11.22	15.85	11.47	67.27	202.29	114.26	181.61	166.05	5261584	125.67	213.33	65.12	2.06337e+06	0.2	6399.09	RGB	43.27	91.26	0.752	1.463
34	N01.1.jpg	24.33	5.57	5.23	6.23	5.38	18.2	176.73	96.08	179.03	150.61	1.03577e+06	120.67	187	59.06	406186	0.25	1705.11	RGB	43.37	90.98	0.962	1.019
35	N01.1.jpg	40.39	7.17	7.41	11.09	7.64	47.32	213.06	118.13	184.44	171.87	1.98722e+06	144.33	200.33	67.4	779300	0.19	2145.9	RGB	163.18	71.74	0.578	1.577
36	N01.1.jpg	20.54	5.11	5.09	5.49	5.11	16.45	187.69	99.34	182.7	156.58	912219	122.67	186.67	61.4	357733	0.23	1345.93	RGB	165.31	71.92	0.973	1.003
37	N01.1.jpg	118.55	12.29	12.76	16.78	13.96	72.54	209.86	122.23	186.06	172.72	5.75271e+06	134.33	215.67	67.73	2.25596e+06	0.18	6067.28	RGB	110.1	19.97	0.712	1.51
38	N01.1.jpg	23.87	5.51	5.33	6.08	5.33	17.64	189.99	102.27	180.19	157.49	1.06225e+06	116.67	192.33	61.76	416568	0.23	1538.05	RGB	110.25	20.69	0.973	1.006
39	N01.1.jpg	69.48	9.41	8.09	15.23	11.16	54.37	211.01	116.27	184.89	170.72	3.3675e+06	143.67	196.67	66.95	1.32059e+06	0.19	3715.22	RGB	109.42	45.08	0.58	1.394
40	N01.1.jpg	23.36	5.45	5.28	6.01	5.48	17.59	184.6	101.84	183.46	156.63	1034406	121	190.33	61.42	405649	0.23	1513.44	RGB	107.4	43.79	0.977	1.009
41	N01.2.jpg	65.58	9.14	7.82	15.71	8.79	57.17	218.95	132.97	191.79	181.24	3370267	147.67	207.67	71.07	1.32167e+06	0.16	2945.52	RGB	138.9	73.78	0.586	1.461
42	N01.2.jpg	20.97	5.17	4.57	5.94	5.22	16.79	200.97	125.01	192.62	172.87	1.02909e+06	138.67	205	67.79	403564	0.18	1072.39	RGB	140.38	72.09	0.954	1.013
43	N01.2.jpg	99.19	11.24	11.82	14.2	12.13	62.64	219.57	138.12	194.19	183.96	5154330	145.67	218.67	72.14	2.02131e+06	0.15	4226.22	RGB	136.35	85.74	0.729	1.45
44	N01.2.jpg	22.56	5.36	5.02	6.03	5.13	17.09	196.6	115.6	189.99	167.4	1071519	140.67	198.67	65.65	420204	0.2	1254.13	RGB	136.67	87.21	0.983	1.004
45	N01.2.jpg	66.88	9.23	10.78	12.84	10.95	59.44	215.8	132.36	191.25	179.81	3.40605e+06	144.67	206	70.51	1.33571e+06	0.16	3066.08	RGB	141.63	104.28	0.643	1.506
46	N01.2.jpg	23.96	5.52	5.25	6.22	5.52	17.8	199.15	125.99	195.31	173.48	1.17933e+06	143.67	200.67	68.03	462484	0.18	1208.87	RGB	142.44	105.31	0.968	1.016
47	N01.2.jpg	74.98	9.77	9.38	14.5	12.19	58.98	218.24	137.54	193.86	183.22	3.90523e+06	141.67	209.33	71.85	1.53146e+06	0.15	3249.55	RGB	83.58	71.78	0.631	1.453
48	N01.2.jpg	19.81	5.02	4.66	5.43	4.98	16.09	192.11	115.35	191.34	166.27	935909	121.67	209.33	65.2	367023	0.2	1123.61	RGB	86.06	71.86	0.972	1.005
49	N01.2.jpg	133.29	13.03	14.44	16.14	14.49	72.1	219.06	143.07	194.66	185.59	6.95646e+06	152	216.33	72.78	2.72802e+06	0.15	5458.16	RGB	125.58	47.81	0.769	1.425
50	N01.2.jpg	21.5	5.23	5.04	5.81	5.23	16.69	195.03	115.41	189.69	166.71	1.0156e+06	134.33	190.33	65.38	398274	0.2	1205.21	RGB	124.93	47.16	0.982	1.014
51	N01.2.jpg	96.99	11.11	11.64	15.1	12.01	64.07	209.94	134.88	190.51	178.44	4842854	126	210.33	69.98	1.89916e+06	0.16	4459.97	RGB	34.84	58.24	0.733	1.547
52	N01.2.jpg	20.96	5.17	4.77	5.64	4.86	16.52	181.77	107.9	184.97	158.21	940888	116.67	191	62.04	368976	0.22	1323.55	RGB	36.43	58.05	0.976	1.01
53	N01.2.jpg	140.77	13.39	13.91	17.9	15.05	77.76	216.62	133.51	189.95	180.03	7.14496e+06	153.67	212.67	70.6	2.80194e+06	0.16	6393.49	RGB	152.86	21.15	0.716	1.534
54	N01.2.jpg	28.49	6.02	5.87	6.51	6.08	19.17	194.14	107.85	184.5	162.16	1.30864e+06	130.67	195.67	63.59	513193	0.21	1717.5	RGB	153.89	20.01	0.987	1.017
55	N01.2.jpg	117.18	12.21	11.6	20.28	13.31	76.88	220.61	141.26	195.68	185.85	6.27981e+06	138.33	212	72.88	2.46267e+06	0.15	4926.54	RGB	126.57	90.83	0.553	1.464
56	N01.2.jpg	40.79	7.21	6.91	7.93	6.95	22.99	195.58	119.93	192.56	169.35	1.94265e+06	128	201.33	66.41	761822	0.19	2194.52	RGB	128.12	91.05	0.98	1.006
57	N01.2.jpg	77.38	9.93	10.59	14.81	11.18	60.41	214.22	128.26	187.36	176.62	3876532	130.67	206	69.26	1.52021e+06	0.17	3735.58	RGB	160.97	32.21	0.638	1.541
58	N01.2.jpg	22.03	5.3	4.98	5.74	5.2	16.95	191.66	108.28	184.14	161.36	1008019	138	184	63.28	395302	0.21	1332.75	RGB	162.24	33.71	0.98	1.014
59	N01.2.jpg	74.85	9.76	9.89	14.2	13.25	59.59	212.19	132.07	188.59	177.62	3.77085e+06	145.67	206.67	69.65	1.47876e+06	0.17	3540.75	RGB	62.21	110.38	0.608	1.508
60	N01.2.jpg	19.92	5.04	4.73	5.6	5.09	16.85	188.85	108.95	184.08	160.63	909304	135	186	62.99	356590	0.21	1216.92	RGB	63.05	108.5	0.975	1.018
61	N01.2.jpg	90.4	10.73	11.07	15.22	12.09	63.64	218.37	140.48	195.01	184.62	4.71097e+06	153.67	215.67	72.4	1.84744e+06	0.15	3801.04	RGB	72.63	70.08	0.697	1.46
62	N01.2.jpg	22.5	5.35	4.94	6.06	5.14	18.41	198.63	120.61	190.86	170.03	1088213	146	199	66.68	426750	0.19	1202.05	RGB	73.27	70.71	0.964	1.057
63	N01.2.jpg	72.14	9.58	10.53	12.99	11.25	62.37	215.5	141.82	195.08	184.13	3.76995e+06	149.33	215.33	72.21	1.47841e+06	0.15	3054.48	RGB	85.3	25.26	0.678	1.535
64	N01.2.jpg	25.06	5.65	5.1	6.58	5.7	18.3	196.34	117.2	188.77	167.43	1190283	131	196	65.66	466778	0.2	1391.06	RGB	85.52	25.09	0.956	1.011
65	N01.2.jpg	73.47	9.67	9	15.32	9.15	59.38	212.92	125.95	189.5	176.13	3670637	144.33	204.33	69.07	1.43947e+06	0.17	3587.1	RGB	68.32	33.44	0.64	1.453
66	N01.2.jpg	21.79	5.27	5.22	5.59	5.39	16.73	182.28	95.76	178.52	152.19	942343	114.67	188	59.68	369546	0.24	1513.06	RGB	68.95	35.08	0.99	1.004
67	N01.2.jpg	55.48	8.4	8.21	12.4	8.24	53.72	212.31	132.28	190.5	178.36	2.82026e+06	139.33	212.33	69.95	1.10598e+06	0.17	2612	RGB	51.41	34.43	0.665	1.594
68	N01.2.jpg	19.99	5.04	4.62	5.65	5.08	16.08	189.76	111.65	189.03	163.48	924498	138	195.67	64.11	362548	0.21	1170.67	RGB	50.83	35.22	0.98	1.004
69	N01.2.jpg	82.9	10.27	10.56	13.02	11.17	60.64	208.26	120.46	186.59	171.77	4.04036e+06	139.67	198	67.36	1.58446e+06	0.18	4326.33	RGB	41.1	75.62	0.772	1.575
70	N01.2.jpg	19.66	5	4.8	5.4	5.14	15.89	187.55	102.21	181.86	157.21	878319	123	183	61.65	344439	0.23	1269.95	RGB	38.47	77.37	0.993	1.01
71	N01.2.jpg	75.1	9.78	9.81	13.01	10.66	64.15	216.71	130.93	191.38	179.67	3.81247e+06	143.67	214.67	70.46	1.49509e+06	0.16	3455.13	RGB	126.15	103.4	0.716	1.632
72	N01.2.jpg	18.85	4.9	4.58	5.35	5.03	15.64	185.73	104.18	185.86	158.59	847983	125.33	189.67	62.19	332542	0.22	1191.92	RGB	125.83	103.09	0.979	1.01
73	N01.2.jpg	93.51	10.91	10.1	16.06	11.45	62.08	218.52	143.44	195.01	185.66	4.91917e+06	145.33	208	72.81	1.92909e+06	0.15	3849.29	RGB	143.85	61.16	0.667	1.467
74	N01.2.jpg	18.54	4.86	4.68	5.42	5.19	16.35	194.61	113.57	190.63	166.27	873600	132.67	196.33	65.21	342588	0.2	1048.57	RGB	144.12	63.06	0.963	1.043
75	N01.2.jpg	66.02	9.17	9.84	13.75	11.5	57.45	207.22	121.76	186.21	171.73	3216865	127	206	67.35	1.26152e+06	0.18	3441.54	RGB	36.18	16.37	0.601	1.479
76	N01.2.jpg	16.44	4.58	3.66	5.49	3.96	15.12	177.71	95.78	184.94	152.81	712999	116	190.67	59.92	279608	0.24	1133.14	RGB	35.97	15.9	0.925	1.006
77	N01.2.jpg	62.31	8.91	9.58	13.26	11.77	59.55	208.02	122.75	185.04	171.94	3.03708e+06	145.33	199.33	67.43	1.19101e+06	0.18	3226.18	RGB	22.09	97.76	0.603	1.548
78	N01.2.jpg	24.65	5.6	5.27	6.25	5.48	17.83	189.23	111.85	184.8	161.96	1.13032e+06	123.33	192.67	63.51	443264	0.21	1475.23	RGB	20.63	98.3	0.983	1.008
79	N01.2.jpg	86.46	10.49	10.3	15.44	13.4	66.63	207.07	124.12	188.16	173.12	4.22113e+06	141	209.33	67.89	1.65534e+06	0.18	4389.36	RGB	28.68	33.94	0.622	1.471
80	N01.2.jpg	20.24	5.08	4.77	5.53	5.04	16.21	185.09	103.26	182.83	157.06	902302	126.67	191.67	61.59	353844	0.23	1301.98	RGB	27.79	32.9	0.984	1.016
81	N01.3.jpg	86.35	10.49	11.23	13.5	11.55	57.96	219.61	160.34	201.29	193.75	4.73729e+06	159.33	227.33	75.98	1.85776e+06	0.13	3067.89	RGB	63.43	48.78	0.735	1.474
82	N01.3.jpg	24.2	5.55	5.46	6.1	5.62	17.68	200.35	121.93	191.93	171.4	1174970	145.33	211.33	67.22	460773	0.18	1263.36	RGB	65.93	48.02	0.985	1.006
83	N01.3.jpg	78.21	9.98	10.3	13.86	10.81	58.8	213.56	141.82	193.31	182.9	4057754	138	221	71.72	1.59128e+06	0.15	3403.12	RGB	35.58	49.15	0.703	1.56
84	N01.3.jpg	22.48	5.35	5.02	6.07	5.03	17.25	187.63	117.09	191.03	165.25	1.04802e+06	119.67	199.67	64.8	410988	0.2	1278.82	RGB	33.24	48.01	0.973	1.012
85	N01.3.jpg	83.57	10.32	10.77	13.96	11.06	60.58	211.55	134.96	191.81	179.44	4.24602e+06	142.67	221.33	70.37	1.66511e+06	0.16	3869.13	RGB	115.09	36.1	0.71	1.558
86	N01.3.jpg	28.48	6.02	5.78	6.5	6.21	19.29	193.01	118.01	189.17	166.73	1.34453e+06	132	199	65.39	527265	0.2	1585.31	RGB	117.72	35.15	0.974	1.003
87	N01.3.jpg	70.58	9.48	9.87	12.37	10.01	58.47	213.24	134.98	191.32	179.85	3.60952e+06	145.33	211.67	70.53	1.4155e+06	0.16	3225.84	RGB	131.5	22.49	0.733	1.642
88	N01.3.jpg	22.1	5.31	5.19	5.66	5.37	16.95	192.12	113.43	190.69	165.41	1038964	122.33	194.33	64.87	407437	0.2	1269.29	RGB	132.95	22.85	0.98	1.005
89	N01.3.jpg	79.98	10.09	9.32	14	9.32	59.8	217.14	137.4	194.4	182.98	4.1368e+06	142	212.33	71.76	1.62227e+06	0.15	3492.28	RGB	130.89	102.99	0.738	1.497
90	N01.3.jpg	18.88	4.9	4.62	5.42	5.01	15.76	189.59	102.44	184.92	158.99	851687	129.67	196.67	62.35	333995	0.22	1195.06	RGB	130.09	102.47	0.965	1.002
91	N01.3.jpg	93.4	10.9	10.43	16.06	11.07	63.35	212.44	128.65	190.78	177.29	4.66291e+06	140.67	211.33	69.53	1.82859e+06	0.17	4440.73	RGB	71.61	83.07	0.66	1.47
92	N01.3.jpg	19.49	4.98	4.57	5.94	4.68	16.03	182.87	99.61	185.07	155.85	860281	113.33	189	61.12	337365	0.23	1284.92	RGB	71.47	81.79	0.967	1.008
93	N01.3.jpg	58.49	8.63	8.95	12.78	9.25	51.52	218.21	144.86	197.05	186.71	3.10324e+06	144.33	224.33	73.22	1.21696e+06	0.14	2390.99	RGB	73.05	66.08	0.652	1.493
94	N01.3.jpg	18.46	4.85	4.73	5.78	4.75	16.6	197.75	117.74	190.55	168.68	884543	140.33	200.33	66.15	346879	0.19	1008.41	RGB	74.22	63.57	0.933	1.058
95	N01.3.jpg	68	9.3	10.35	13.02	11.05	57.21	208.89	118.63	184.97	170.83	3288641	134.67	198	66.99	1.28966e+06	0.19	3601.65	RGB	79.25	101.73	0.677	1.502
96	N01.3.jpg	21.92	5.28	4.92	5.9	5.44	17.25	183.66	100.84	182.78	155.76	969768	121	190	61.08	380301	0.23	1444.47	RGB	79.57	100.47	0.964	1.008
97	N01.3.jpg	71.22	9.52	9.58	14.62	9.99	56.78	214.5	128.9	189.68	177.69	3.59612e+06	143	210	69.68	1.41024e+06	0.17	3391.63	RGB	126.32	49.93	0.585	1.438
98	N01.3.jpg	18.08	4.8	4.32	5.26	4.48	16.17	188.25	107.64	190.01	161.97	833322	118.33	199	63.52	326793	0.21	1098.14	RGB	125.51	48.76	0.97	1.006
99	N01.3.jpg	156.33	14.11	14.34	16.24	15.61	72.43	216.97	143.41	196.61	185.67	8161864	145.67	221.33	72.81	3.20073e+06	0.15	6460.09	RGB	112.54	54.85	0.835	1.465
100	N01.3.jpg	22.01	5.29	5.17	6.06	5.2	17.16	195.72	119.22	188.53	167.82	1.04823e+06	138.67	206.33	65.81	411070	0.19	1211.38	RGB	112.97	53.98	0.956	1.007
101	N01.3.jpg	53.57	8.26	8.08	12.49	9.24	56.26	217.11	131.36	192.14	180.2	2728122	142	218.33	70.67	1.06985e+06	0.16	2440.77	RGB	79.29	52.85	0.639	1.609
102	N01.3.jpg	17.9	4.77	4.5	5.27	4.84	15.23	194.41	111.53	189.4	165.11	835150	141.33	190.67	64.75	327510	0.2	1026.7	RGB	79.22	52.77	0.981	1.008
103	N01.3.jpg	80.86	10.15	9.76	13.73	11.01	59.67	216.68	155.45	199.29	190.47	4.35782e+06	148.33	225.67	74.7	1.70895e+06	0.13	3081.12	RGB	50.91	78	0.712	1.507
104	N01.3.jpg	24.64	5.6	5.48	6.05	5.92	17.9	191.12	105.41	183.47	160	1115836	130	195	62.74	437583	0.22	1525.21	RGB	48.94	79.44	0.98	1.014
105	N01.3.jpg	64.95	9.09	9.55	14.26	9.9	55.38	213.68	137.98	193.39	181.68	3334997	155.67	209.67	71.25	1.30784e+06	0.16	2862.5	RGB	67.78	28.83	0.629	1.5
106	N01.3.jpg	20.02	5.05	4.74	5.57	5.24	16.22	191.51	118.13	190.78	166.81	951639	124.33	204.67	65.41	373192	0.2	1124.77	RGB	68.51	27.47	0.966	1.01
107	N01.3.jpg	75.11	9.78	10.96	11.89	11.54	62.36	215.96	129.17	193.1	179.41	3.7863e+06	154.33	203.67	70.36	1.48482e+06	0.16	3450.46	RGB	127.63	87.1	0.745	1.618
108	N01.3.jpg	21.86	5.28	4.9	5.89	5.7	18.05	191.38	112.11	189.85	164.44	1.02317e+06	113.33	190.67	64.49	401244	0.21	1276.03	RGB	125.47	87.39	0.958	1.013
109	N01.3.jpg	131.6	12.94	12.77	17.29	12.88	64.29	206.43	125.96	188.88	173.76	6.43973e+06	141.33	212.33	68.14	2.52539e+06	0.18	6600.84	RGB	23.25	72.57	0.806	1.382
110	N01.3.jpg	20.18	5.07	4.5	5.68	5.09	16.29	179.9	99.65	181.68	153.74	880179	128.67	190.67	60.29	345168	0.24	1357.74	RGB	26.79	70.25	0.977	1.01
111	N01.3.jpg	100.9	11.33	11.7	14.6	12.26	63.88	216.02	142.82	192.63	183.82	5.2353e+06	143.67	218	72.09	2.05306e+06	0.15	4276.38	RGB	145.06	23.75	0.744	1.493
112	N01.3.jpg	24.02	5.53	4.79	6.59	4.8	17.99	197.77	123.31	190.32	170.47	1.15832e+06	141.67	209	66.85	454243	0.19	1264.27	RGB	146.66	24.19	0.943	1.015
113	N01.3.jpg	91.8	10.81	10.54	16.74	10.82	63.98	213.08	126.55	189.77	176.47	4.57741e+06	142.67	211.67	69.2	1.79506e+06	0.17	4456.52	RGB	95.72	88.68	0.648	1.515
114	N01.3.jpg	25.01	5.64	5.29	6.22	5.92	18.22	193.58	108	184.91	162.16	1.15169e+06	130.67	198.33	63.59	451642	0.21	1509.27	RGB	96.63	88.65	0.962	1.01
115	N01.3.jpg	73.49	9.67	10.72	13.73	11.49	59.04	220.03	134.61	193.82	182.82	3815438	153.33	209	71.69	1.49625e+06	0.15	3220.53	RGB	113.11	78.08	0.64	1.469
116	N01.3.jpg	21.48	5.23	5.07	5.68	5.19	16.56	197.9	115.62	193.02	168.84	1.02894e+06	131.33	196.33	66.21	403506	0.19	1177.3	RGB	113.84	77.59	0.992	1.006
117	N01.3.jpg	87.23	10.54	10.22	15.4	10.78	61.3	212.62	127.66	186.07	175.45	4324820	146.33	203.33	68.8	1.69601e+06	0.17	4263.57	RGB	34.92	102.66	0.681	1.454
118	N01.3.jpg	21.22	5.2	4.93	5.68	5.38	16.57	187.55	100.87	179.77	156.06	940908	126.67	182.33	61.2	368983	0.23	1391.45	RGB	35	100.71	0.981	1.008
119	N01.3.jpg	94.28	10.96	12.02	14.91	13.62	61.28	207.79	118.56	185.93	170.76	4.55274e+06	130.67	201.67	66.96	1.78539e+06	0.19	4991.69	RGB	66.37	14.21	0.673	1.452
120	N01.3.jpg	22.66	5.37	5.16	5.98	5.35	17.33	182.52	98.5	183.31	154.78	995683	118	187.33	60.7	390464	0.24	1516.86	RGB	67.2	16.17	0.973	1.014
121	N01.4.jpg	77.92	9.96	9.81	17.24	9.81	65.79	212.42	124.58	190.47	175.82	3889927	122.67	209.67	68.95	1.52546e+06	0.17	3846.66	RGB	145.22	71.07	0.504	1.419
122	N01.4.jpg	24.68	5.61	5.16	6.19	5.36	18.9	179.6	95.86	182.63	152.7	1067041	121.67	185	59.88	418447	0.24	1690.05	RGB	147.11	71.31	0.974	1.009
123	N01.4.jpg	56.44	8.48	8.04	13.71	8.07	51.98	213.95	142.97	195.27	184.06	2955703	139.67	211.33	72.18	1.1591e+06	0.15	2405.52	RGB	145.88	87.71	0.631	1.534
124	N01.4.jpg	18.52	4.86	4.74	5.3	4.82	15.5	191.69	115.53	196.73	167.98	885097	119.33	202.67	65.88	347097	0.2	1030.31	RGB	147.06	87.52	0.987	1.014
125	N01.4.jpg	91.48	10.79	11.28	16.31	12.27	61.46	215.54	139.69	195.47	183.56	4.73669e+06	149.33	213.33	71.99	1.85752e+06	0.15	3911.94	RGB	93.88	85.32	0.663	1.444
126	N01.4.jpg	20.37	5.09	4.88	5.62	5.05	17.04	195.51	117.25	191.64	168.14	973171	137	195.33	65.94	381636	0.19	1120.35	RGB	94.74	85.35	0.96	1.005
127	N01.4.jpg	110.64	11.87	9.65	18.38	12.3	56.51	215.6	134.4	193.12	181.04	5635132	143.33	209	71	2.20986e+06	0.16	4938.14	RGB	118.94	51.4	0.628	1.199
128	N01.4.jpg	20.53	5.11	4.81	5.7	5.02	16.69	184.95	115.56	192.37	164.29	957499	126.67	201.67	64.43	375490	0.2	1190.52	RGB	119.75	53.36	0.96	1.019
129	N01.4.jpg	48.03	7.82	8.55	11.51	9.65	49.51	212.18	136.06	192.71	180.32	2468016	141.67	221.67	70.71	967849	0.16	2189.48	RGB	136.99	24.26	0.631	1.535
130	N01.4.jpg	18.14	4.81	4.78	5.28	5.1	17.88	182.71	106.99	188.2	159.3	827086	128	190	62.47	324347	0.22	1139.56	RGB	138.46	24.05	0.952	1.106
131	N01.4.jpg	89.99	10.7	10.73	14.35	12.31	61.17	215	134.34	190.77	180.04	4.58641e+06	148.33	205.67	70.6	1.79859e+06	0.16	4091.64	RGB	103.65	23.08	0.72	1.527
132	N01.4.jpg	23.64	5.49	5.03	6.22	5.16	17.56	187.75	108.96	186.22	160.98	1.07934e+06	124.67	192.33	63.13	423270	0.21	1438.4	RGB	104.08	22.14	0.974	1.012
133	N01.4.jpg	64.49	9.06	11.06	15.02	11.23	59.98	211.06	133.34	191.06	178.49	3.28828e+06	146	213.33	70	1.28952e+06	0.17	3049.11	RGB	127.61	13.23	0.497	1.463
134	N01.4.jpg	18.89	4.9	4.81	5.3	4.82	15.6	187.57	108.87	186.11	160.85	862962	129.33	199.33	63.08	338417	0.21	1152.99	RGB	126.43	13.68	0.988	1.007
135	N01.4.jpg	96.3	11.07	11.75	14.23	12.89	61.94	214.99	133.49	193.23	180.57	4.9114e+06	140.67	213.67	70.81	1.92604e+06	0.16	4339.71	RGB	65.42	56.98	0.744	1.482
136	N01.4.jpg	20.47	5.11	4.9	5.68	4.91	16.27	189.3	106.92	188.73	161.65	936441	123	187.67	63.39	367232	0.21	1240.13	RGB	64.88	57.14	0.979	1.007
137	N01.4.jpg	140.91	13.39	12.06	17.09	15.59	72.18	212.48	136.81	193.13	180.8	7184435	145.33	211.67	70.9	2.81743e+06	0.16	6290	RGB	48.11	30.31	0.752	1.473
138	N01.4.jpg	23.01	5.41	4.94	6.34	5.17	17.46	187.08	108.02	188.52	161.2	1051532	128.33	193.33	63.22	412365	0.21	1400.23	RGB	49.84	28.25	0.96	1.01
139	N01.4.jpg	58.68	8.64	8.59	13.06	9.23	48.87	208.05	138.21	192.81	179.69	2.99332e+06	133.67	218	70.47	1.17385e+06	0.16	2685.13	RGB	33.85	13.83	0.629	1.418
140	N01.4.jpg	17.39	4.7	4.56	4.99	4.82	14.93	177.6	98.62	185.33	153.85	760787	126	193.33	60.33	298348	0.24	1175.94	RGB	33.21	12.45	0.991	1.003
141	N01.4.jpg	58.6	8.64	8.1	12.53	10.08	51.74	210.59	140.2	191.53	180.77	3006437	142.33	216.67	70.89	1.17899e+06	0.16	2637.34	RGB	33.43	89.5	0.656	1.498
142	N01.4.jpg	18.07	4.8	4.72	5.17	4.89	15.37	179.62	105.56	187.68	157.62	808263	119.33	191.67	61.81	316966	0.22	1153.05	RGB	34.64	90.03	0.972	1.018
143	N01.4.jpg	78.4	9.99	9.39	12.73	10.81	52.08	215.11	141.27	195.4	183.93	4.08283e+06	149	214.67	72.13	1.60111e+06	0.15	3335.5	RGB	59.92	77.44	0.775	1.456
144	N01.4.jpg	16.97	4.65	4.5	5.04	4.64	14.78	185.56	102.76	187.63	158.65	762947	134.67	188	62.22	299195	0.22	1071.72	RGB	58.9	75.02	0.986	1.009
145	N01.4.jpg	70.23	9.46	9.76	13.35	11.16	56.65	215.72	129.91	192.12	179.25	3.57607e+06	147	207	70.29	1.40238e+06	0.16	3267.34	RGB	76.68	76.34	0.697	1.517
146	N01.4.jpg	19.92	5.04	4.62	5.75	4.72	16.21	197.89	112.72	188.88	166.5	941888	139.33	192	65.29	369368	0.2	1127.35	RGB	76.39	75.63	0.964	1.012
147	N01.4.jpg	54.79	8.35	10.05	11.67	10.75	53.47	215.37	135.14	193.19	181.23	2.83086e+06	150.33	209.67	71.07	1.11014e+06	0.16	2468.12	RGB	141.51	59.17	0.611	1.556
148	N01.4.jpg	19.36	4.97	4.95	5.3	5.28	16.07	186.75	111.32	189.08	162.38	893750	119.67	192	63.68	350490	0.21	1157.57	RGB	141.97	57.92	0.959	1.011
149	N01.4.jpg	73.08	9.65	10.08	13.54	11.33	59.98	213.21	133.32	190.72	179.08	3.72296e+06	144.33	209	70.23	1.45998e+06	0.16	3392.21	RGB	109.58	110	0.679	1.611
150	N01.4.jpg	18.71	4.88	4.79	5.28	5.02	15.69	188.7	106.92	190.67	162.1	859116	127.67	197	63.57	336908	0.21	1128.93	RGB	110.07	109.18	0.971	1.01
151	N01.4.jpg	47.83	7.8	6.9	13.38	6.98	49.74	205.78	128.06	188.47	174.1	2381543	137.33	204	68.28	933938	0.18	2414.61	RGB	43.01	106.45	0.563	1.514
152	N01.4.jpg	18.73	4.88	4.92	5.08	5.05	15.53	177.08	102.92	182.82	154.28	820592	118.33	186.67	60.5	321801	0.23	1244.94	RGB	43.13	107.26	0.994	1.014
153	N01.4.jpg	73.23	9.66	10.07	12.62	11.06	56.38	206.25	123.76	188.92	172.98	3.58338e+06	136	205.33	67.83	1.40525e+06	0.18	3735.8	RGB	25.5	56.01	0.715	1.508
154	N01.4.jpg	22.44	5.34	4.87	6.1	5.08	17.17	187.97	114.25	190.26	164.16	1.04357e+06	124	192	64.38	409244	0.2	1296.8	RGB	26.16	56.38	0.973	1.016
155	N01.4.jpg	113.42	12.02	12.33	15.64	14.83	65.8	213.43	139.56	194.36	182.45	5.84118e+06	145.33	216.33	71.55	2.29066e+06	0.15	4944.58	RGB	47.1	51.87	0.71	1.401
156	N01.4.jpg	21.39	5.22	4.86	5.67	4.93	16.65	186.76	107.77	188.34	160.96	977987	122.67	195.67	63.12	383524	0.22	1307.76	RGB	47.56	53.64	0.981	1.006
157	N01.4.jpg	66.51	9.2	10.35	14.88	10.35	66.25	216.63	134.83	192.49	181.32	3.44011e+06	150.33	207.67	71.1	1.34906e+06	0.16	2987.61	RGB	78.53	43.67	0.549	1.62
158	N01.4.jpg	18.63	4.87	4.74	5.25	4.99	15.56	184.68	104.67	186.34	158.56	839740	132.33	203	62.18	329310	0.22	1180.15	RGB	77.43	43.53	0.98	1.014
159	N01.4.jpg	61.84	8.87	7.55	16.59	8.77	61	205.9	124.38	188.37	172.88	3042083	140	200.33	67.8	1.19297e+06	0.18	3166.69	RGB	22.72	83.57	0.544	1.453
160	N01.4.jpg	18.58	4.86	4.76	5.18	4.79	15.45	181.11	97.4	179.74	152.75	807282	117.33	193.67	59.9	316581	0.24	1276.47	RGB	21.5	83.24	0.989	1.007
161	N01.5.jpg	136.07	13.16	13.01	17.4	13.7	66.42	216.21	139.56	197.19	184.32	7056719	149.67	217	72.28	2.76734e+06	0.15	5736.5	RGB	131.46	85.2	0.767	1.395
162	N01.5.jpg	20.6	5.12	4.85	5.66	4.91	16.36	193.94	118.94	195.5	169.46	989130	142.33	199.67	66.45	387894	0.19	1105.86	RGB	131.75	83.56	0.978	1.011
163	N01.5.jpg	83.65	10.32	9.76	16.46	10.5	66.36	213.14	139.5	197.06	183.24	4.35477e+06	135.33	212.67	71.86	1.70775e+06	0.15	3614.81	RGB	132.56	72.8	0.619	1.592
164	N01.5.jpg	21.52	5.23	5.1	6.07	5.3	17.09	192.29	112.09	190.22	164.87	1.00453e+06	126	201	64.65	393935	0.2	1242.42	RGB	132.73	71.88	0.946	1.006
165	N01.5.jpg	77.02	9.9	9.37	15.21	9.37	57.87	215.67	134.34	193.83	181.28	3952590	145	210.67	71.09	1.55004e+06	0.16	3442.96	RGB	150.91	82.54	0.682	1.457
166	N01.5.jpg	16.88	4.64	4.48	5.09	4.48	15.09	186.27	106	189.24	160.5	771688	135	188.33	62.94	302623	0.22	1043.88	RGB	151.8	82.31	0.954	1.007
167	N01.5.jpg	59.85	8.73	7.66	14.46	7.98	53.66	212.14	131.16	191.72	178.34	3.04178e+06	143.33	213	69.94	1.19285e+06	0.17	2835.05	RGB	83.15	24.72	0.608	1.507
168	N01.5.jpg	20.54	5.11	5.14	5.43	5.22	16.32	182.52	113.68	190.35	162.18	943566	128.33	197	63.6	370026	0.21	1221.8	RGB	84.26	24	0.98	1.012
169	N01.5.jpg	95.88	11.05	10.38	17.76	11.44	65.63	209.63	131.5	191.04	177.39	4.77428e+06	127.67	216	69.56	1.87226e+06	0.17	4524.58	RGB	113.94	14.83	0.659	1.475
170	N01.5.jpg	17.91	4.78	4.44	5.35	4.51	15.35	177.92	91.26	179.68	149.62	761106	116.33	175.67	58.67	298473	0.25	1287.27	RGB	113.79	15.6	0.97	1.012
171	N01.5.jpg	107.03	11.67	10.68	16.27	10.75	65.14	210.03	120.22	186.59	172.28	5.19456e+06	133.67	204	67.56	2.03708e+06	0.18	5517.15	RGB	153.17	45.85	0.767	1.516
172	N01.5.jpg	17.15	4.67	4.33	5.1	4.51	15.02	171.71	94.9	181.33	149.31	728500	112.33	181.67	58.55	285686	0.25	1228.08	RGB	153.17	46.3	0.966	1.004
173	N01.5.jpg	72.13	9.58	9.36	14.52	9.82	63.7	215.1	139.66	195.83	183.53	3.76184e+06	148.67	213.33	71.97	1.47523e+06	0.15	3094.31	RGB	127.73	55.75	0.658	1.552
174	N01.5.jpg	21.32	5.21	5.19	5.54	5.35	16.8	193.7	120.1	193.47	169.09	1.02386e+06	139.67	205.67	66.31	401512	0.19	1152.89	RGB	126.12	56.14	0.977	1.012
175	N01.5.jpg	74.43	9.73	8.31	15.18	9	51.22	209.6	131.79	193.6	178.33	3767084	133	219.33	69.93	1.47729e+06	0.17	3505.08	RGB	79.91	46.66	0.65	1.342
176	N01.5.jpg	19.77	5.02	4.89	5.51	5.18	16.17	185.64	102.07	190.5	159.4	895833	121.67	197	62.51	351307	0.22	1251.53	RGB	81.68	44.54	0.965	1.019
177	N01.5.jpg	75.22	9.79	9.52	14.9	10.48	66.96	214.63	127.35	191.06	177.68	3780812	140.33	203.67	69.68	1.48267e+06	0.17	3579.04	RGB	101.04	59.28	0.613	1.496
178	N01.5.jpg	23.38	5.46	5.04	6.01	5.34	17.4	191.55	109.24	191.14	163.97	1.08338e+06	134.67	191.67	64.3	424855	0.21	1368.5	RGB	98.37	59.07	0.978	1.003
179	N01.5.jpg	63.04	8.96	10.34	16.08	10.76	65.93	207.45	126.11	188.97	174.18	3.13693e+06	144.33	200.67	68.3	1.23017e+06	0.18	3173.77	RGB	16.1	37.58	0.501	1.54
180	N01.5.jpg	26.53	5.81	5.57	6.25	5.92	19.04	182.44	106.4	185.37	158.07	1187282	132	193.33	61.99	465601	0.22	1672.42	RGB	15.52	36.83	0.983	1.016
181	N01.5.jpg	57.35	8.55	8.6	13	11.47	53.96	209.95	137.41	192.94	180.1	2.94592e+06	143.67	220	70.63	1.15526e+06	0.16	2610.88	RGB	46.5	54.51	0.573	1.507
182	N01.5.jpg	20.96	5.17	5.13	5.66	5.29	17.19	187.33	112.1	193.81	164.41	977097	136.67	193	64.48	383175	0.2	1216.41	RGB	47.75	52.77	0.966	1.02
183	N01.5.jpg	76.35	9.86	9.86	13.32	11.73	59.36	213.69	134.24	193.37	180.43	3908503	145.33	223.33	70.76	1.53275e+06	0.16	3479.04	RGB	71.15	85.8	0.672	1.546
184	N01.5.jpg	20.32	5.09	4.68	5.94	4.78	17.69	187	103.9	187.62	159.5	925127	131	201.33	62.55	362795	0.22	1279.74	RGB	70.59	85.08	0.959	1.059
185	N01.5.jpg	71.93	9.57	9.71	12.56	11.46	60.16	208.61	125.14	189.01	174.25	3561365	145.33	211.67	68.33	1.39661e+06	0.18	3609.57	RGB	59.09	86.24	0.706	1.575
186	N01.5.jpg	18.72	4.88	4.54	5.89	4.71	15.93	188.19	113.7	189.42	163.77	871752	134	193	64.22	341864	0.21	1093.7	RGB	58.34	86.8	0.943	1
187	N01.5.jpg	77.11	9.91	10.62	13.72	10.91	55.66	209.1	128.83	190.3	176.08	3.8418e+06	147.33	202	69.05	1.50659e+06	0.17	3724.56	RGB	25.47	71.54	0.714	1.496
188	N01.5.jpg	17.13	4.67	4.56	5.16	4.62	14.94	174.19	106.46	185.77	155.47	758860	111.67	192.33	60.97	297592	0.23	1124.86	RGB	24.93	69.99	0.979	1.015
189	N01.5.jpg	80.68	10.14	10.22	14.79	10.42	62.65	213.7	129.65	192.51	178.62	4.03666e+06	145	209	70.05	1.583e+06	0.17	3736.48	RGB	75.71	73.32	0.689	1.577
190	N01.5.jpg	22.05	5.3	5.13	5.95	5.27	16.91	195	110.07	187.47	164.18	1.02776e+06	122.67	194	64.38	403043	0.21	1295.38	RGB	75.69	72.79	0.983	1.014
191	N01.5.jpg	78.12	9.97	9.85	14.28	10.28	58.23	216.57	132.98	193.94	181.16	4.0079e+06	152.67	206.67	71.04	1.57173e+06	0.16	3502.72	RGB	95.77	75.92	0.711	1.485
192	N01.5.jpg	18.64	4.87	4.63	5.59	4.9	15.64	191.71	114.31	192.07	166.03	880291	141	192.67	65.11	345212	0.2	1056.25	RGB	94.92	76.21	0.971	1.011
193	N01.5.jpg	73.4	9.67	10.65	12.67	11.17	58.47	213.28	129.69	190.6	177.86	3.7019e+06	89.33	213.67	69.75	1.45173e+06	0.17	3491.43	RGB	111.36	78.72	0.706	1.561
194	N01.5.jpg	16.58	4.59	4.54	5.14	4.63	14.67	183.41	106.33	189.32	159.68	754192	123.67	185.67	62.62	295762	0.22	1035.19	RGB	111.34	76.8	0.98	1.008
195	N01.5.jpg	45.27	7.59	8.74	10.82	9.5	49.87	207.83	127.98	188.3	174.7	2.26223e+06	148	204.33	68.51	887149	0.17	2257.04	RGB	43.22	91.49	0.653	1.567
196	N01.5.jpg	18.29	4.83	4.83	5.27	4.93	16.45	173.13	102.89	184.48	153.5	798054	110	184	60.2	312962	0.24	1230.42	RGB	42.97	89.75	0.98	1.046
197	N01.5.jpg	55.32	8.39	8.25	13.82	9.34	53.64	206.25	131.13	189.84	175.74	2.77332e+06	144.67	202.33	68.92	1.08758e+06	0.17	2695.1	RGB	38.8	109.52	0.548	1.485
198	N01.5.jpg	24.83	5.62	5.35	6.36	5.39	18.17	183.36	110.26	185.86	159.83	1.12455e+06	114.33	191.33	62.68	441001	0.22	1526.56	RGB	38.87	109.78	0.977	1.009
199	N01.5.jpg	63.85	9.02	9.14	13.17	9.18	51.18	206.28	124.16	191.62	174.02	3.15216e+06	133	206.33	68.24	1.23614e+06	0.18	3216.43	RGB	56.92	31.16	0.697	1.478
200	N01.5.jpg	20.38	5.09	4.65	5.75	5.23	16.44	180.67	102.07	185.08	155.94	899760	126	185.33	61.15	352847	0.23	1330.26	RGB	57.8	29.71	0.959	1.005
201	N02.1.jpg	60.04	8.74	8.33	13.3	8.33	53.37	215.18	105.49	183.43	168.03	2.87012e+06	120.33	213	65.89	1.12554e+06	0.2	3486.99	RGB	16.55	18.24	0.663	1.557
202	N02.1.jpg	18.63	4.87	4.85	5.32	4.9	15.67	187.43	82.44	181.52	150.46	795780	106.67	183.33	59	312071	0.26	1380.62	RGB	17.65	18.36	0.969	1.014
203	N02.1.jpg	85.15	10.41	12.17	14.05	13.2	63.21	215.98	99.9	182.83	166.24	3.99898e+06	113	207.33	65.19	1.56823e+06	0.21	5076.95	RGB	32.66	28.44	0.646	1.511
204	N02.1.jpg	25.07	5.65	5.4	6.17	6.09	18.24	179.76	65.8	175.12	140.23	995887	96.67	182.67	54.99	390544	0.3	2164.8	RGB	33.96	29.22	0.963	1.008
205	N02.1.jpg	50.16	7.99	8.86	11.74	10.71	53.01	218.11	100.18	184.72	167.67	2.40307e+06	120.33	223.67	65.75	942379	0.21	3007.65	RGB	56.07	43.04	0.561	1.495
206	N02.1.jpg	18.32	4.83	4.68	5.24	4.82	15.38	185.51	72.51	174.11	144.04	749302	114	187.33	56.49	293844	0.29	1490.85	RGB	56.84	42.74	0.986	1.007
207	N02.1.jpg	46.27	7.68	7.98	12.24	8.23	54.32	223.16	106.61	183.46	171.08	2.25805e+06	127.33	209.67	67.09	885509	0.2	2594.43	RGB	110.36	43.37	0.584	1.539
208	N02.1.jpg	21.51	5.23	4.96	5.75	4.97	16.69	202.1	89.63	185.39	159.04	970455	129	199.67	62.37	380570	0.23	1427.62	RGB	111.35	44.69	0.98	1.009
209	N02.1.jpg	50.22	8	8.05	11.89	8.27	46.92	212.68	97.08	183.07	164.28	2.3518e+06	119.67	206.33	64.42	922275	0.22	3122.21	RGB	53.68	92.74	0.677	1.521
210	N02.1.jpg	15.52	4.45	4.26	4.94	4.35	14.17	177.84	66.87	170.82	138.51	610263	113	170.67	54.32	239319	0.31	1352.96	RGB	53.4	92.04	0.985	1.005
211	N02.1.jpg	61.1	8.82	9.55	12.37	9.88	56.12	212.9	89.17	178.11	160.06	2.76808e+06	127	194.67	62.77	1.08552e+06	0.23	4013.04	RGB	64.31	86.32	0.637	1.54
212	N02.1.jpg	19.47	4.98	4.62	5.51	4.97	15.92	192.43	75.26	182.3	150	828581	120	188.67	58.82	324934	0.27	1483.89	RGB	65.12	85.17	0.979	1.014
213	N02.1.jpg	51.44	8.09	7.91	15.83	8.83	55.34	212.08	91.33	177.7	160.37	2.36079e+06	126.67	199	62.89	925800	0.23	3392.95	RGB	29.29	60.83	0.494	1.482
214	N02.1.jpg	17.71	4.75	4.44	5.23	4.82	15.23	186.04	77.26	184.94	149.42	751113	110.33	193	58.59	294554	0.27	1355.74	RGB	29.59	60.72	0.976	1.008
215	N02.1.jpg	38.87	7.03	8.75	10.7	8.77	47.29	211.1	92.93	177.04	160.36	1.79006e+06	106.67	195.67	62.88	701984	0.23	2560.87	RGB	11.85	105.32	0.554	1.563
216	N02.1.jpg	16.64	4.6	4.44	4.96	4.59	15.23	176.46	65.83	173.27	138.52	655193	101.67	180	54.32	256938	0.31	1463.19	RGB	12.1	104.97	0.987	1.034
217	N02.1.jpg	67.27	9.25	10.27	11.75	10.45	51.48	223.91	112.15	188.94	175	3.33583e+06	115	216.67	68.63	1.30817e+06	0.19	3536.13	RGB	155.17	58.11	0.746	1.482
218	N02.1.jpg	17.39	4.71	4.27	5.19	4.69	15.19	189.74	72.91	177.01	146.55	724272	107.67	185.33	57.47	284028	0.28	1388.38	RGB	153.77	57.05	0.968	1.012
219	N02.1.jpg	48.11	7.83	8.67	10.18	9.48	47.42	211.85	90.99	178.41	160.42	2.17977e+06	107.33	197	62.91	854813	0.23	3151.14	RGB	119.29	30.5	0.698	1.566
220	N02.1.jpg	16.36	4.56	4.14	5.2	4.29	16.78	184.96	75.68	179.95	146.86	685554	107.33	197.67	57.59	268845	0.28	1295.28	RGB	120.85	30.37	0.96	1.045
221	N02.1.jpg	47.88	7.81	6.8	14.8	6.95	50.42	217.51	102.1	183.73	167.78	2.29522e+06	122.33	213.67	65.8	900087	0.21	2837.43	RGB	28.38	45.89	0.514	1.453
222	N02.1.jpg	21.35	5.21	4.94	5.65	5.1	17.2	188.61	74.43	175.34	146.13	885530	118	181.67	57.3	347267	0.28	1695.09	RGB	28.6	45.72	0.988	1.018
223	N02.1.jpg	61.08	8.82	8.57	14.17	9.43	57.55	219.18	105.69	186.89	170.59	2.96412e+06	128	213.33	66.9	1.1624e+06	0.2	3456.97	RGB	47.3	33.46	0.622	1.566
224	N02.1.jpg	21.74	5.26	5.16	5.64	5.51	17.06	196.52	86.21	187.23	156.65	967028	119.33	204	61.43	379227	0.24	1500.29	RGB	47.97	33.53	0.97	1.009
225	N02.1.jpg	100.07	11.29	8.72	18	12.05	63.93	220.31	102.42	185.41	169.38	4.79199e+06	111.67	214.33	66.42	1.87921e+06	0.2	5750.11	RGB	87.25	29	0.578	1.329
226	N02.1.jpg	16.03	4.52	4.23	5.16	4.35	15.77	187.92	75.1	182.19	148.4	677016	111	196.67	58.2	265497	0.27	1248.07	RGB	89.34	28.24	0.962	1.016
227	N02.1.jpg	91.46	10.79	10.63	17.38	11.64	64.48	216.32	95.14	182.43	164.63	4232189	125.33	200	64.56	1.65968e+06	0.22	5589.9	RGB	104.51	92.88	0.646	1.486
228	N02.1.jpg	22.32	5.33	5.1	5.75	5.51	17.22	190.59	73.43	175.84	146.62	926327	123.33	178.33	57.5	363265	0.28	1756.31	RGB	104.54	92.89	0.961	1.006
229	N02.1.jpg	58.11	8.6	8.6	12.37	9.62	52.14	219.18	96.54	182.92	166.21	2.75078e+06	137.33	197	65.18	1.07874e+06	0.21	3512.54	RGB	147.15	72.62	0.65	1.54
230	N02.1.jpg	21.58	5.24	5.15	5.59	5.24	16.81	199.9	88.88	186.3	158.36	970107	119.67	201.33	62.1	380434	0.24	1461.48	RGB	146	72.42	0.99	1.01
231	N02.1.jpg	65.67	9.14	7.46	16.08	7.76	53.58	213.12	88.32	177.96	159.8	2.98908e+06	106.33	204.67	62.67	1.17219e+06	0.23	4392.93	RGB	151.59	12.75	0.57	1.395
232	N02.1.jpg	17.5	4.72	4.51	5.11	4.86	15.58	181.97	69.08	176.35	142.47	707627	106.33	191.67	55.87	277501	0.3	1467.92	RGB	149.79	12.04	0.975	1.015
233	N02.1.jpg	64.15	9.04	9	13.92	9.51	54.44	213.99	93.33	179.65	162.32	2.95895e+06	121	208	63.66	1.16037e+06	0.23	4134.01	RGB	120.23	16.28	0.648	1.525
234	N02.1.jpg	23.67	5.49	5.36	5.84	5.61	17.67	195.02	79.04	177.37	150.48	1.00759e+06	117.67	192.67	59.01	395134	0.26	1773.71	RGB	120.99	16.44	0.976	1.007
235	N02.1.jpg	62.2	8.9	7.6	13	10.14	51.27	227.4	120.72	196.47	181.53	3.21622e+06	128	219.33	71.19	1.26126e+06	0.17	2954.11	RGB	113.69	77.33	0.622	1.431
236	N02.1.jpg	16.65	4.6	4.14	5.29	4.18	14.76	200.99	83.59	180.34	154.97	734408	124.67	185.67	60.77	288003	0.25	1172.89	RGB	113.43	76.72	0.974	1.004
237	N02.1.jpg	58.23	8.61	9.36	13.96	11.34	57.58	212.87	89.81	179.72	160.8	2673304	120.33	194.67	63.06	1.04835e+06	0.23	3839.35	RGB	58.6	74.1	0.551	1.52
238	N02.1.jpg	22.21	5.32	5.19	5.74	5.25	16.96	193.73	74.19	183.64	150.52	949473	118.33	179.67	59.03	372342	0.27	1692.88	RGB	59.05	74.27	0.989	1.005
239	N02.1.jpg	66.45	9.2	9.52	14.24	10.29	54.99	216.21	99.84	185.11	167.05	3.15057e+06	122.33	218.33	65.51	1.23552e+06	0.21	3958.88	RGB	34.73	77.23	0.622	1.49
240	N02.1.jpg	21.24	5.2	5.03	5.67	5.11	16.95	183.06	68.05	171.54	140.88	847691	114	176	55.25	332428	0.3	1805.5	RGB	34.71	74.76	0.974	1.024
241	N02.2.jpg	48.29	7.84	8.4	11.5	8.41	49.73	220.84	106.31	186.02	171.06	2355318	123.33	203.67	67.08	923654	0.2	2706.95	RGB	138.8	32.99	0.655	1.607
242	N02.2.jpg	21.47	5.23	5.1	5.8	5.38	16.8	200.34	84.28	188.56	157.73	960708	123.33	203.67	61.85	376748	0.24	1486.15	RGB	139.79	33.17	0.968	1.002
243	N02.2.jpg	47.19	7.75	8.35	10.85	8.62	49.42	221.19	100.53	185.47	169.06	2.2793e+06	116.33	209	66.3	893841	0.21	2766.87	RGB	100.42	86.93	0.659	1.563
244	N02.2.jpg	21.26	5.2	5.06	5.67	5.4	16.59	204.77	82.72	185.63	157.71	953174	119	190.33	61.85	373794	0.24	1474.51	RGB	101.98	88.68	0.982	1.009
245	N02.2.jpg	64.46	9.06	9	14.47	9.11	55.79	224.02	102.95	189.21	172.06	3.15113e+06	128.67	204	67.47	1.23574e+06	0.2	3575.53	RGB	96.63	70.99	0.627	1.505
246	N02.2.jpg	19.97	5.04	4.66	5.61	4.92	16.31	203.19	86.85	191.23	160.42	911199	114.67	194.67	62.91	357333	0.23	1333.84	RGB	97.26	70.41	0.963	1.009
247	N02.2.jpg	44.44	7.52	8.42	10.9	9.52	48	221.83	106.15	188.95	172.31	2.18869e+06	123.67	204.67	67.57	858308	0.19	2448.78	RGB	68.93	72.66	0.622	1.57
248	N02.2.jpg	19.38	4.97	4.8	5.25	5.17	15.99	196.05	76.7	187.15	153.3	844079	119.33	198.67	60.12	331011	0.26	1435.77	RGB	69.59	70.82	0.989	1.017
249	N02.2.jpg	72.47	9.61	11.1	12.14	11.91	54.73	221.16	97.4	185.22	167.92	3.44311e+06	115.67	202	65.85	1.35024e+06	0.21	4264.51	RGB	83.23	47.6	0.704	1.491
250	N02.2.jpg	19.94	5.04	4.8	5.59	5.02	16.03	196.87	84.02	188.28	156.39	882500	115.67	201.33	61.33	346078	0.25	1396.55	RGB	85.11	46.06	0.989	1.003
251	N02.2.jpg	72.87	9.63	11.09	15.34	11.21	58.94	216.51	98.98	186.28	167.25	3.4635e+06	108	206.67	65.59	1.35824e+06	0.21	4350.44	RGB	92.25	26.84	0.549	1.434
252	N02.2.jpg	20.88	5.16	4.57	5.94	4.67	16.78	186.81	74.12	178.32	146.42	866067	103.33	201	57.42	339634	0.28	1660.46	RGB	92.85	27.3	0.945	1.001
253	N02.2.jpg	50.79	8.04	8.24	12.78	9.13	54.25	220.56	103.91	188.28	170.92	2.45932e+06	130.67	206.67	67.03	964439	0.2	2832.75	RGB	113.76	22.52	0.602	1.603
254	N02.2.jpg	20.13	5.06	4.83	5.82	5.11	16.36	196.01	80.76	179.11	151.96	869504	109.67	183.67	59.59	340982	0.26	1487.81	RGB	114.07	23.92	0.956	1.002
255	N02.2.jpg	43.58	7.45	8.35	10.33	8.76	45.86	210.13	84.73	180.01	158.29	1.97549e+06	99.33	196.33	62.08	774700	0.24	3015.69	RGB	136.39	5.57	0.683	1.602
256	N02.2.jpg	16.19	4.54	4.44	4.91	4.44	14.54	187.76	73.89	174.89	145.51	670240	99.33	178	57.06	262839	0.28	1302.85	RGB	136.26	6.05	0.979	1.01
257	N02.2.jpg	47.06	7.74	8.38	12.43	9.98	52.73	214.69	97.47	183.11	165.09	2.21927e+06	112.33	201	64.74	870302	0.22	2892.55	RGB	21.72	55.14	0.589	1.576
258	N02.2.jpg	15.41	4.43	4.16	5	4.22	14.35	187.29	74.49	181.41	147.73	648666	108.67	193.33	57.93	254379	0.28	1214.21	RGB	23	55.26	0.964	1.009
259	N02.2.jpg	68.41	9.33	9.32	13.82	12.23	61.24	214.55	93.42	181.52	163.16	3.16663e+06	113.67	194	63.98	1.24181e+06	0.22	4304.52	RGB	17.72	77.12	0.628	1.468
260	N02.2.jpg	18.42	4.84	4.5	5.58	4.52	15.47	184.73	73.98	180.98	146.56	765344	101.33	189	57.48	300135	0.28	1467.58	RGB	18.88	76.59	0.978	1.012
261	N02.2.jpg	41.66	7.28	7.43	10.59	9.38	47.06	216.97	92.41	181.6	163.66	1.95199e+06	108.33	201.33	64.18	765487	0.22	2669.29	RGB	50.73	74.59	0.636	1.569
262	N02.2.jpg	15.87	4.49	4.26	4.91	4.36	14.29	187.68	74.6	179.45	147.25	666432	108.33	190	57.74	261346	0.28	1263.94	RGB	50.96	74.16	0.99	1.016
263	N02.2.jpg	41.04	7.23	7.66	11.03	7.82	49.96	220.42	103.22	187.2	170.28	2.00914e+06	119	213.67	66.78	787899	0.2	2366.57	RGB	70.25	62.48	0.606	1.653
264	N02.2.jpg	16.99	4.65	4.38	5.15	4.68	14.84	197.57	83.48	186.73	155.93	752192	119	193.33	61.15	294977	0.25	1191.17	RGB	69.86	63.48	0.984	1.01
265	N02.2.jpg	37.88	6.95	7.69	12.91	8.43	55.75	217.39	98.3	182.76	166.15	1.81604e+06	137.33	199.33	65.16	712173	0.21	2320.32	RGB	40.5	92.86	0.465	1.57
266	N02.2.jpg	21.35	5.21	4.37	5.99	4.9	16.9	187.62	77.09	178.92	147.88	895092	113.33	180	57.99	351016	0.27	1647.7	RGB	40.34	92.33	0.95	1.015
267	N02.2.jpg	39.21	7.07	9.12	10.45	9.81	50.16	222.65	102.74	186.79	170.72	1925599	131.67	212	66.95	755137	0.2	2257.12	RGB	77.03	25.7	0.549	1.654
268	N02.2.jpg	20.62	5.12	5.02	5.55	5.31	17	199.08	80.42	180.24	153.25	896794	120	189.33	60.1	351684	0.26	1501.18	RGB	77.35	24.92	0.98	1.013
269	N02.2.jpg	54.13	8.3	8.25	12.02	10.33	46.65	212.39	83.48	176.26	157.38	2.4181e+06	105.33	197	61.72	948273	0.25	3780.36	RGB	42.65	51.65	0.656	1.432
270	N02.2.jpg	15.96	4.51	4.2	5.14	4.29	14.48	182.16	64.32	173.89	140.13	636310	105	176.33	54.95	249533	0.31	1400.15	RGB	41.54	50.51	0.972	1.014
271	N02.2.jpg	56.17	8.46	8.34	12.97	10.29	53.62	215.67	91.25	180.93	162.62	2.59845e+06	128.33	193.33	63.77	1.019e+06	0.22	3584.85	RGB	83	110.83	0.573	1.468
272	N02.2.jpg	18.68	4.88	4.9	5.12	4.94	15.48	187.57	73.33	179.25	146.72	774218	118.67	177.67	57.54	303615	0.28	1472.14	RGB	81.96	111.43	0.992	1.013
273	N02.2.jpg	54.04	8.3	8.86	11.47	9.3	55.27	217.21	92.89	180.68	163.59	2.5097e+06	127.33	194	64.15	984196	0.22	3398.93	RGB	112.81	109.49	0.674	1.593
274	N02.2.jpg	19.2	4.94	4.64	5.51	4.65	15.81	191.23	73.54	184.94	149.9	817873	118.33	193.67	58.79	320735	0.27	1487.83	RGB	112.68	109.34	0.977	1.01
275	N02.2.jpg	63.43	8.99	7.29	14.16	7.29	54.14	224.35	100.31	187.09	170.59	3.07499e+06	117.67	205	66.9	1.20588e+06	0.2	3637.17	RGB	134.81	96.14	0.614	1.462
276	N02.2.jpg	15.58	4.45	4.16	4.94	4.31	15.07	192.01	72.61	177.22	147.28	652001	114.67	179.33	57.76	255687	0.28	1238.57	RGB	133.02	96.81	0.97	1.046
277	N02.2.jpg	44.71	7.55	9.03	10.6	9.67	51.31	225.28	103.62	189.44	172.78	2.21225e+06	137	207.67	67.76	867551	0.19	2483.94	RGB	119.43	80.48	0.622	1.663
278	N02.2.jpg	20.88	5.16	4.96	5.68	5.09	16.92	214.03	102.67	195.29	170.67	1010167	134.33	198.33	66.93	396144	0.2	1169.53	RGB	120.19	80.4	0.974	1.02
279	N02.2.jpg	61.37	8.84	7.97	13.37	8.18	51.31	208.46	84.87	173.45	155.59	2714633	119	192	61.02	1.06456e+06	0.25	4304.22	RGB	52.2	104.55	0.681	1.462
280	N02.2.jpg	18.36	4.83	4.65	5.21	4.78	15.86	188.21	68.86	182.96	146.68	762589	107.33	196	57.52	299055	0.29	1491.33	RGB	52.24	104.78	0.987	1.03
281	N02.3.jpg	87.79	10.57	9.61	15.24	9.7	57.53	218.55	105.58	184	169.37	4173061	122.67	209.33	66.42	1.63649e+06	0.2	4925.02	RGB	111.5	46.29	0.732	1.458
282	N02.3.jpg	18.01	4.79	4.59	5.3	4.61	15.33	188.89	83.77	180.13	150.93	774866	107.33	188	59.19	303869	0.26	1332.56	RGB	112.46	45.43	0.983	1.007
283	N02.3.jpg	77.98	9.96	9.9	15.09	12.92	60.42	212.9	93.71	178.7	161.77	3590177	112	198.67	63.44	1.40791e+06	0.22	4979.72	RGB	141.45	41.56	0.604	1.473
284	N02.3.jpg	19.13	4.94	4.6	5.51	4.78	15.82	184.62	75.73	172	144.11	782976	111.33	174.33	56.52	307049	0.28	1533.46	RGB	142.16	40.67	0.975	1.006
285	N02.3.jpg	76.75	9.89	9.9	12.5	12.02	58.72	214.3	98.76	181.56	164.87	3579359	130	208.67	64.66	1.40367e+06	0.22	4680.12	RGB	127.26	94.6	0.734	1.502
286	N02.3.jpg	20.83	5.15	5.01	5.65	5.35	16.49	190.65	79.19	179.32	149.72	884841	118	188.67	58.71	346996	0.27	1580.46	RGB	128.91	94.31	0.975	1.01
287	N02.3.jpg	51.3	8.08	8.73	13.88	9.43	52.83	219.51	105.39	184.64	169.84	2.48551e+06	131.67	209.33	66.61	974708	0.2	2931.77	RGB	139.08	85.53	0.551	1.522
288	N02.3.jpg	22.61	5.37	5.16	5.74	5.68	17.57	196.08	82.47	180.41	152.99	978063	118.67	186	60	383554	0.25	1629.79	RGB	139.38	85.45	0.979	1.018
289	N02.3.jpg	68.24	9.32	8.96	12.43	10.06	56.88	217.63	99.03	180.63	165.76	3.16656e+06	108.67	201	65	1.24179e+06	0.21	4077.49	RGB	110.38	79.87	0.708	1.596
290	N02.3.jpg	17.59	4.73	4.54	5.19	4.85	15.43	191.79	79.98	184.48	152.08	761484	108.67	205.33	59.64	298621	0.26	1317.39	RGB	110.2	79.99	0.985	1.018
291	N02.3.jpg	71.8	9.56	9.75	12.87	10.83	52.48	216.8	108.6	184.68	170.02	3.45201e+06	118.67	229	66.68	1.35373e+06	0.2	4031.84	RGB	65.35	49.8	0.723	1.469
292	N02.3.jpg	16.77	4.62	4.6	5.1	4.89	14.94	190.12	80.73	178.57	149.81	714573	115.33	189.67	58.75	280225	0.26	1259.21	RGB	66.28	49.76	0.959	1.017
293	N02.3.jpg	68.72	9.35	9.09	14.72	9.22	57.3	222.03	125.21	192.15	179.8	3.51589e+06	124.67	218.67	70.51	1.37878e+06	0.17	3292.09	RGB	81.19	53.17	0.613	1.453
294	N02.3.jpg	18.17	4.81	4.27	5.55	4.77	16.29	188.41	74.98	176.2	146.53	759172	112.33	183.67	57.46	297715	0.28	1446.86	RGB	82.91	51.96	0.951	1.048
295	N02.3.jpg	45.94	7.65	8.09	10.39	9.06	50.28	214.1	105.72	181.85	167.23	2.20169e+06	115.33	218.33	65.58	863408	0.21	2708	RGB	62.84	31.15	0.67	1.602
296	N02.3.jpg	19.14	4.94	4.74	5.59	5.14	18.77	195.41	89.75	187.15	157.44	853780	115.33	195	61.74	334816	0.24	1296.26	RGB	64.62	31.33	0.963	1.015
297	N02.3.jpg	52.78	8.2	8.42	12.24	9.49	55.37	210.67	99.76	178.03	162.82	2453548	118.33	203.33	63.85	962176	0.22	3291.67	RGB	37.29	29.52	0.611	1.546
298	N02.3.jpg	19.93	5.04	4.98	5.41	5.05	16.1	187.79	80.79	183.31	150.63	854074	111.33	202.33	59.07	334931	0.26	1495.52	RGB	37.43	29.01	0.985	1.011
299	N02.3.jpg	65.13	9.11	9.72	11.53	10.16	56.89	213.21	94.4	178.68	162.1	2990527	129.33	201.67	63.57	1.17276e+06	0.22	4115.61	RGB	53.09	77	0.721	1.529
300	N02.3.jpg	21.27	5.2	5.15	5.45	5.38	16.53	185.67	69.54	169.5	141.57	854813	119.67	167	55.52	335221	0.29	1781.18	RGB	52.44	76.12	0.992	1.011
301	N02.3.jpg	40.64	7.19	7.93	11.15	9.22	49.99	220.14	111.06	188.43	173.21	2.00506e+06	131.33	212	67.92	786299	0.19	2192.48	RGB	126.93	69.41	0.56	1.6
302	N02.3.jpg	22.01	5.29	5.11	5.85	5.26	16.82	195.41	79.64	180.24	151.77	949290	121.33	179.33	59.52	372271	0.26	1624.22	RGB	126.14	70.59	0.988	1.011
303	N02.3.jpg	43.61	7.45	7.6	12.61	7.61	49.78	214.27	98.93	181.31	164.84	2.05898e+06	126.33	213.67	64.64	807443	0.22	2690.79	RGB	140.64	63.6	0.582	1.578
304	N02.3.jpg	20	5.05	4.24	6.1	4.28	16.52	191.14	74.52	173.98	146.55	831947	114	181.33	57.47	326254	0.28	1585.01	RGB	141.05	65.01	0.934	1.006
305	N02.3.jpg	41.94	7.31	8.1	9.99	8.34	42.26	214.81	94.83	178.58	162.74	1.94164e+06	120	193	63.82	761428	0.22	2648.03	RGB	75.6	77.99	0.682	1.498
306	N02.3.jpg	15.51	4.44	4.42	4.85	4.42	14.43	187.35	76.03	174.14	145.84	643582	103.33	180.67	57.19	252385	0.28	1232.94	RGB	73.46	76.77	0.984	1.025
307	N02.3.jpg	46.04	7.66	7.91	11.19	8.17	51.09	210.56	96.67	176.11	161.11	2.11765e+06	119.67	196.33	63.18	830453	0.22	2944.7	RGB	37.83	62.32	0.618	1.621
308	N02.3.jpg	21.42	5.22	5.08	5.59	5.42	16.61	186.77	76.7	177.97	147.15	894066	112	200	57.7	350614	0.28	1678.35	RGB	37.33	63.5	0.985	1.003
309	N02.3.jpg	56.98	8.52	8.12	15.09	8.57	54.89	216.91	100.14	180.41	165.82	2691952	123	203.33	65.03	1.05567e+06	0.21	3442.98	RGB	97.58	48.5	0.567	1.527
310	N02.3.jpg	23.01	5.41	5.08	6.15	5.32	17.31	195.16	85.88	182.68	154.57	1007341	119.33	193.33	60.62	395036	0.25	1613.45	RGB	97.09	48.19	0.975	1.001
311	N02.3.jpg	48.24	7.84	8.62	11.84	9.63	52.7	210.94	97.02	179.6	162.52	2.23842e+06	125	209	63.73	877814	0.22	3045.67	RGB	107.5	6.36	0.586	1.622
312	N02.3.jpg	22.03	5.3	5.04	5.75	5.32	17.11	189.36	78.97	174.48	147.6	921190	116	185	57.88	361251	0.27	1692.32	RGB	108.34	6.51	0.971	1.018
313	N02.3.jpg	53.42	8.25	8.33	12.23	8.37	50.66	212.18	108.6	180.85	167.21	2.54209e+06	120	206.33	65.57	996899	0.2	3103.93	RGB	10.23	73.34	0.654	1.531
314	N02.3.jpg	20.29	5.08	4.86	5.94	5.2	16.89	183.01	81.07	176.31	146.8	844219	118	179	57.57	331066	0.27	1557.97	RGB	10.99	73.96	0.94	1.024
315	N02.3.jpg	99.59	11.26	10.7	16.28	12.02	62.24	213.37	99.52	179.74	164.21	4.61702e+06	113.33	205	64.4	1.8106e+06	0.22	6066.38	RGB	75.89	92.55	0.693	1.432
316	N02.3.jpg	21.34	5.21	4.94	5.7	5.04	16.62	192.57	82.74	183.18	152.83	926159	111	195.67	59.93	363200	0.26	1552.78	RGB	77.34	92.93	0.986	1.002
317	N02.3.jpg	55.77	8.43	8.48	11.2	8.5	52.9	216.52	102.78	182.33	167.21	2.65714e+06	122.67	215	65.57	1.04201e+06	0.21	3309.57	RGB	153.77	99.08	0.702	1.659
318	N02.3.jpg	19.48	4.98	4.6	5.78	5.07	16.52	182.65	72.11	173.36	142.71	789175	99	190.67	55.96	309480	0.29	1618.99	RGB	154.03	100.69	0.957	1.011
319	N02.3.jpg	68.66	9.35	8.25	14.35	9.01	61.66	207.45	92.83	176.67	158.98	3.11078e+06	120	194.33	62.35	1.21991e+06	0.23	4544.35	RGB	40.28	79.04	0.63	1.627
320	N02.3.jpg	21.14	5.19	4.95	5.99	5.02	16.64	185.49	74.31	171.82	143.87	864968	117.33	177.33	56.42	339203	0.29	1713.86	RGB	40.85	77.52	0.973	1.01
321	N02.4.jpg	57.27	8.54	8.93	12.3	10.24	58.17	213.73	94.72	179.43	162.63	2650981	129	204	63.78	1.0396e+06	0.22	3618.4	RGB	82.1	88.42	0.659	1.61
322	N02.4.jpg	18.03	4.79	4.44	5.52	4.53	15.38	183.51	72.1	174.62	143.41	733388	104	182.67	56.24	287603	0.29	1477.22	RGB	80.86	86.5	0.971	1.009
323	N02.4.jpg	46.1	7.66	8.55	10.77	9.75	50.96	214.37	104.78	182.29	167.15	2.19848e+06	115	219.33	65.55	862150	0.21	2732.7	RGB	115.09	50.87	0.635	1.566
324	N02.4.jpg	17.03	4.66	4.46	5.12	4.46	14.89	186.23	75.49	180.41	147.38	715511	111.33	184.67	57.79	280593	0.28	1341.01	RGB	114.76	51.01	0.981	1.017
325	N02.4.jpg	60.89	8.81	9.24	11.56	9.54	52.8	213.88	100.68	181.29	165.28	2.86007e+06	111	210.33	64.82	1.12159e+06	0.21	3676.22	RGB	121.99	30.29	0.731	1.587
326	N02.4.jpg	17.13	4.67	4.52	5.32	4.7	15.35	180.58	72.52	171.19	141.43	687339	103.67	181.33	55.46	269545	0.3	1435.91	RGB	122.47	29.51	0.945	1.019
327	N02.4.jpg	55.7	8.42	8.74	13.13	9.15	60.33	213.14	93.67	175.05	160.62	2.55679e+06	115.33	189	62.99	1.00266e+06	0.23	3618.94	RGB	157.41	61.01	0.547	1.616
328	N02.4.jpg	16.89	4.64	4.64	4.96	4.66	14.81	195.4	83.9	186.17	155.16	746464	115.33	199.33	60.85	292731	0.25	1200.74	RGB	158.86	61.22	0.985	1.014
329	N02.4.jpg	71.4	9.53	8.55	16.55	8.55	62.95	209.58	90.71	176.73	159.01	3.2288e+06	109.33	195.33	62.36	1.2662e+06	0.23	4740.51	RGB	43.73	64.46	0.589	1.594
330	N02.4.jpg	15.81	4.49	4.38	4.93	4.66	14.42	173.45	68.22	169.8	137.16	616653	105	162	53.79	241825	0.31	1386.32	RGB	43.63	65.1	0.967	1.008
331	N02.4.jpg	76.49	9.87	10.62	12.28	11.41	54.42	211.16	95.26	177.28	161.23	3.47896e+06	114	194.67	63.23	1.3643e+06	0.23	4857.37	RGB	68.01	32.94	0.767	1.465
332	N02.4.jpg	18	4.79	4.5	5.2	5.1	15.36	187.15	76.04	182.84	148.68	759449	111.67	192.67	58.31	297823	0.27	1390.8	RGB	68.63	32.16	0.973	1.004
333	N02.4.jpg	66.31	9.19	9.7	11.68	10.93	52.32	218.85	103.92	183.98	168.91	3.16107e+06	112.33	205.33	66.24	1.23963e+06	0.2	3782.33	RGB	141.29	90.84	0.73	1.497
334	N02.4.jpg	17.08	4.66	4.54	5.08	4.78	15.56	187.82	82.05	181.81	150.56	732483	112.33	196.67	59.04	287248	0.26	1284.77	RGB	139.5	89.46	0.98	1.034
335	N02.4.jpg	75.08	9.78	7.99	16.2	11.43	61.4	210.28	92.81	176.32	159.8	3.40329e+06	123.33	197.67	62.67	1.33462e+06	0.23	4913.55	RGB	48.45	45.65	0.535	1.419
336	N02.4.jpg	19.87	5.03	4.5	6.22	4.53	16.96	182.39	73.21	172.02	142.54	807631	114	181	55.9	316718	0.29	1644.28	RGB	47.92	45.87	0.908	1.019
337	N02.4.jpg	40.95	7.22	8.71	10.45	9.14	48.55	206.03	93.59	173.58	157.73	1.84928e+06	124	197.33	61.86	725208	0.23	2742.59	RGB	9.74	21.27	0.605	1.625
338	N02.4.jpg	20.13	5.06	4.9	5.59	4.92	16.87	177.04	75.28	173.39	141.9	811266	112.33	183.67	55.65	318144	0.29	1653.93	RGB	10.42	20.58	0.98	1
339	N02.4.jpg	60.39	8.77	7.88	12.86	10.65	42.55	205.19	88.8	173.24	155.74	2661001	119.33	198	61.08	1.04353e+06	0.24	4130.21	RGB	16.67	106.5	0.643	1.244
340	N02.4.jpg	22.53	5.36	5.26	5.89	5.55	17.2	182.31	72.64	168.06	141	902137	106.67	174.67	55.3	353779	0.29	1879.51	RGB	13.26	107.4	0.972	1.009
341	N02.4.jpg	74.35	9.73	8.95	15.18	10.79	57.96	217	105.95	182.24	168.4	3.55049e+06	117	223.33	66.04	1.39235e+06	0.2	4299.65	RGB	89.49	79.49	0.623	1.44
342	N02.4.jpg	21.31	5.21	4.71	6.1	4.85	16.87	188.96	74.03	180.77	147.92	894338	110	192.33	58.01	350721	0.28	1671.32	RGB	87.51	77.1	0.959	1.016
343	N02.4.jpg	49.75	7.96	8.5	11.11	8.86	49.96	212.55	101.47	182.06	165.36	2343111	123.33	197.67	64.85	918867	0.21	2993.79	RGB	111.46	17.53	0.679	1.536
344	N02.4.jpg	18.58	4.86	4.29	5.72	4.87	16.12	190.83	89.35	182.16	154.11	814183	123.33	194	60.44	319288	0.25	1303.61	RGB	110.3	18.44	0.919	1.008
345	N02.4.jpg	77.74	9.95	11.1	14.64	13.31	60.45	214.95	94.05	177.39	162.13	3.57238e+06	116	196.67	63.58	1.40093e+06	0.22	4928.33	RGB	159.63	102.46	0.568	1.444
346	N02.4.jpg	17.63	4.74	4.02	5.78	4.53	15.56	189.03	72	179.99	147.01	737679	109	189	57.65	289286	0.28	1414.47	RGB	158.92	100.98	0.931	1.017
347	N02.4.jpg	94.16	10.95	10.35	14.6	11.91	65.73	218	99.01	180.62	165.88	4.4072e+06	122.33	204	65.05	1.72831e+06	0.21	5613.21	RGB	127.31	101.32	0.731	1.512
348	N02.4.jpg	18.4	4.84	4.68	5.2	4.95	15.79	193.65	82.61	184.31	153.53	802015	116.33	200.33	60.21	314516	0.25	1331.56	RGB	127.06	101.47	0.982	1.009
349	N02.4.jpg	67.92	9.3	8.8	14.31	8.97	55.25	211.1	98.62	178.87	162.86	3131553	113.67	209.33	63.87	1228060	0.22	4237.71	RGB	90.8	108.13	0.646	1.439
350	N02.4.jpg	17.3	4.69	4.51	5.07	4.89	14.91	183.3	73.76	177.17	144.75	711134	104	179	56.76	278876	0.28	1393.85	RGB	89.69	107.48	0.987	1.014
351	N02.4.jpg	47.6	7.78	8.44	10.5	10.14	51.35	210.17	94.8	177.62	160.87	2.17686e+06	108.33	196.67	63.09	853672	0.23	3059	RGB	143.13	51.35	0.674	1.629
352	N02.4.jpg	17.39	4.71	4.2	5.2	4.47	15.17	181.87	75.25	179.1	145.41	719188	100	185	57.02	282034	0.28	1394.66	RGB	143.1	51.64	0.976	1.009
353	N02.4.jpg	62.16	8.9	8.72	12.36	9.77	49.28	205.83	82.56	171.53	153.31	2704003	125.33	181	60.12	1.06039e+06	0.25	4472.57	RGB	162.84	35.42	0.712	1.48
354	N02.4.jpg	19.03	4.92	4.6	5.68	4.96	16.16	181.26	72.17	171.29	141.57	766476	106	176.33	55.52	300579	0.29	1596.01	RGB	162.89	32.85	0.944	1.024
355	N02.4.jpg	61.29	8.83	9.77	12.08	10.92	55.29	203	78.44	169	150.15	2.61528e+06	106.33	193.33	58.88	1.0256e+06	0.27	4618.73	RGB	139.1	37.43	0.67	1.498
356	N02.4.jpg	19.1	4.93	4.66	5.54	4.83	15.74	186.84	68.9	173.43	143.06	773794	106.33	180.33	56.1	303448	0.29	1591.27	RGB	140.2	37.33	0.984	1.006
357	N02.4.jpg	41.89	7.3	6.34	11.96	8.67	47.29	203.43	81.62	171	152.02	1.82299e+06	119.67	188	59.61	714896	0.26	3089.55	RGB	59.02	95.57	0.541	1.513
358	N02.4.jpg	19.54	4.99	4.94	5.26	5.06	15.83	181.54	70.65	170.09	140.76	779946	118.33	170.33	55.2	305861	0.3	1643.32	RGB	59.39	92.92	0.99	1.004
359	N02.4.jpg	56.91	8.51	10.06	11.73	11.18	52.85	208.28	93.89	176.43	159.53	2.58492e+06	114.67	199	62.56	1.0137e+06	0.23	3733.34	RGB	75.49	19.49	0.629	1.539
360	N02.4.jpg	17.59	4.73	4.72	5.02	4.87	16.11	184.02	73.78	181.6	146.47	732192	104.67	191	57.44	287134	0.28	1406.17	RGB	76.62	18.89	0.99	1.016
361	N02.5.jpg	83.23	10.29	9.03	14.57	10.4	59.72	208.63	91.69	174.1	158.14	3.72686e+06	113.67	214.33	62.02	1.46151e+06	0.23	5533.77	RGB	129.23	15.63	0.703	1.543
362	N02.5.jpg	18.65	4.87	4.81	5.2	4.95	15.52	188.53	78.94	183.59	150.35	796405	113	205.33	58.96	312316	0.27	1413.92	RGB	128.72	16.07	0.993	1.014
363	N02.5.jpg	66.31	9.19	7.52	15.81	8.41	56.59	215.19	101.55	180.29	165.68	3.12584e+06	121.67	206.33	64.97	1.22582e+06	0.21	3955.22	RGB	118.26	58.38	0.546	1.439
364	N02.5.jpg	21.17	5.19	4.89	5.85	4.94	17.07	196.14	85.89	186.78	156.27	940292	115	198.33	61.28	368742	0.24	1470.77	RGB	119.06	56.38	0.969	1.032
365	N02.5.jpg	54.89	8.36	8.94	10.26	9.1	48.47	207.41	98.25	178.15	161.27	2520192	100	212	63.24	988311	0.23	3588.21	RGB	149.13	91.46	0.761	1.587
366	N02.5.jpg	14.97	4.37	4.26	4.75	4.42	14.98	177.87	62.32	176.33	138.84	591173	99.33	177.67	54.45	231832	0.32	1346.28	RGB	148.85	91.28	0.992	1.01
367	N02.5.jpg	69.46	9.4	10.26	12.57	10.38	54.02	214.28	95.6	180.3	163.39	3.21867e+06	122	201.33	64.08	1.26222e+06	0.22	4325.18	RGB	117.38	82.88	0.721	1.544
368	N02.5.jpg	19.93	5.04	4.65	5.58	4.92	16.12	192.82	77.56	177.22	149.2	845083	116.33	191.67	58.51	331405	0.27	1517.1	RGB	116.13	82.12	0.977	1.007
369	N02.5.jpg	53.31	8.24	9.45	12.15	10.59	54.07	213.67	101.47	179.97	165.04	2.51832e+06	134.67	198.67	64.72	987576	0.21	3223.1	RGB	77.85	63.47	0.623	1.594
370	N02.5.jpg	21.38	5.22	5.16	5.6	5.33	16.68	203.8	97.25	192.31	164.45	996579	130.33	202.67	64.49	390815	0.22	1309.83	RGB	79.34	62.83	0.982	1.012
371	N02.5.jpg	72.11	9.58	9.8	14.23	12.03	57.05	208.7	95	177.09	160.26	3.28059e+06	121.67	188.67	62.85	1.28651e+06	0.23	4633.55	RGB	18.24	56.88	0.588	1.442
372	N02.5.jpg	19.59	4.99	4.69	5.43	5.21	16.22	186.08	80.88	177.6	148.19	823767	117.67	187.67	58.11	323046	0.27	1480.88	RGB	16.34	54.66	0.977	1.017
373	N02.5.jpg	63.76	9.01	9.67	11.94	9.73	54.91	208.8	94.55	175.9	159.75	2.89754e+06	129	205.67	62.65	1.13629e+06	0.23	4143.74	RGB	39.4	58.62	0.698	1.598
374	N02.5.jpg	21.5	5.23	5.12	5.83	5.23	16.72	195.59	89.29	186.86	157.25	959526	117.67	195	61.67	376285	0.24	1459.89	RGB	41	58.95	0.98	1.005
375	N02.5.jpg	41.51	7.27	8.97	12.55	9.6	51.84	212.74	108.16	183.95	168.28	2.00291e+06	126.67	211	65.99	785455	0.2	2407.72	RGB	64.49	79.62	0.476	1.515
376	N02.5.jpg	18.18	4.81	4.66	5.27	5.08	15.57	188.59	88.45	182.02	153.02	789882	114.33	186	60.01	309758	0.25	1281.72	RGB	64.24	80.74	0.97	1.021
377	N02.5.jpg	51.56	8.1	8.82	12.59	10.08	53.23	210.21	95.08	175.45	160.25	2.34928e+06	114.67	194.67	62.84	921285	0.23	3331.96	RGB	51.5	27.04	0.61	1.549
378	N02.5.jpg	21.02	5.17	5.09	5.73	5.17	16.67	191.38	81.64	181.79	151.6	902344	114.67	197.33	59.45	353861	0.26	1548.66	RGB	50.39	25.51	0.971	1.017
379	N02.5.jpg	69.35	9.4	9.7	12.81	11.45	54.09	215.05	102.99	179.8	165.95	3.25509e+06	121.67	207.67	65.08	1.2765e+06	0.21	4095.66	RGB	83.73	30.86	0.691	1.456
380	N02.5.jpg	18.59	4.86	4.48	5.62	4.51	15.62	193.81	89.79	189.43	157.67	834087	118.33	204	61.83	327093	0.24	1264.83	RGB	84.86	29.71	0.974	1.009
381	N02.5.jpg	82.38	10.24	9.54	16.35	10.29	65.8	215.65	101.08	180.29	165.67	3.82087e+06	132.67	213	64.97	1.49838e+06	0.21	4858.65	RGB	141.83	49.69	0.637	1.55
382	N02.5.jpg	22.79	5.39	5.29	5.86	5.57	17.24	196.78	89.06	176.56	154.13	996167	117.67	180.67	60.44	390654	0.24	1583.22	RGB	141.9	49.42	0.973	1.012
383	N02.5.jpg	65.45	9.13	8.94	11.8	9.2	54.14	211.13	96.99	178.06	162.06	3.00901e+06	113.67	197.67	63.55	1.18e+06	0.22	4113.01	RGB	64.88	99.06	0.735	1.575
384	N02.5.jpg	16.84	4.63	4.56	4.86	4.71	14.7	175.24	65.49	167.32	136.02	650566	108	167.67	53.34	255124	0.31	1503.97	RGB	65.73	100.53	0.993	1.004
385	N02.5.jpg	50.79	8.04	8.94	11.35	10.71	50.42	211.03	92.56	174.25	159.28	2306880	120.67	200.33	62.46	904659	0.23	3343.89	RGB	162.55	69.88	0.615	1.539
386	N02.5.jpg	21.42	5.22	4.78	5.81	4.94	16.68	193.46	77.02	181.1	150.53	914308	116.67	198.67	59.03	358552	0.27	1620.65	RGB	163.36	70.45	0.978	1.008
387	N02.5.jpg	94.85	10.99	11.35	13.87	13.15	66.15	213.87	93.29	177.24	161.47	4.33182e+06	123.33	207.67	63.32	1.69875e+06	0.23	6048.28	RGB	151.38	64.3	0.739	1.44
388	N02.5.jpg	22.32	5.33	4.98	5.77	5.14	16.89	189.65	80.09	173.32	147.69	933372	106.67	195.33	57.92	366028	0.27	1713.77	RGB	149.12	64.36	0.992	1.004
389	N02.5.jpg	49.5	7.94	8.83	11.58	9.28	53.09	208.62	86.17	172.81	155.86	2197662	130	186.33	61.12	861828	0.24	3438.92	RGB	114.72	107.78	0.628	1.609
390	N02.5.jpg	19.67	5	4.3	5.82	4.61	16.22	182.37	71.09	171.25	141.57	790795	111	178	55.52	310116	0.29	1641.4	RGB	114.17	106.51	0.951	1.009
391	N02.5.jpg	57.34	8.54	9.24	12.18	9.75	53.29	207.18	91.72	172.79	157.23	2561953	119	193.33	61.66	1.00469e+06	0.24	3857.88	RGB	49.89	68.69	0.641	1.479
392	N02.5.jpg	19.79	5.02	4.86	5.51	5	16.17	195.37	80.02	183.68	153.02	860912	118	192	60.01	337613	0.26	1451.2	RGB	50.29	69.85	0.989	1.016
393	N02.5.jpg	54.16	8.3	8.6	12.16	10.04	54.26	215.58	100.52	178.33	164.81	2560512	117	208.67	64.63	1.00412e+06	0.21	3309.76	RGB	64.02	47.06	0.663	1.639
394	N02.5.jpg	17.11	4.67	4.36	5.21	4.63	14.91	194.64	89.47	185.06	156.39	759894	113.67	194.33	61.33	297998	0.24	1174.4	RGB	66.35	48.26	0.981	1.01
395	N02.5.jpg	55.55	8.41	9.21	11.21	10.2	52.32	210.19	97.41	176.53	161.38	2.53881e+06	107.67	205.67	63.29	995613	0.22	3523.73	RGB	153.26	29.61	0.668	1.527
396	N02.5.jpg	18.34	4.83	4.74	5.17	4.96	15.66	188	84.75	178.33	150.36	786846	107.67	203.33	58.97	308567	0.26	1369.72	RGB	154.59	28.88	0.981	1.006
397	N02.5.jpg	41.76	7.29	8.63	10.41	9.45	49.2	206.27	107.45	179.24	164.32	1.95525e+06	116.67	209	64.44	766765	0.21	2500.6	RGB	21.09	109.55	0.596	1.585
398	N02.5.jpg	19.69	5.01	4.68	5.76	4.76	16.14	184.9	81.18	182.59	149.56	836911	116.67	191.67	58.65	328200	0.26	1479.13	RGB	21.45	110.92	0.97	1.014
399	N02.5.jpg	53.19	8.23	8.16	12.89	9.22	48.3	205.04	110.53	182	165.86	2.51239e+06	121	218	65.04	985251	0.21	3144.54	RGB	10.9	100.46	0.601	1.433
400	N02.5.jpg	20.05	5.05	4.92	5.35	5.23	16.14	189.26	80.82	183.18	151.09	857108	114.67	196	59.25	336121	0.26	1490.63	RGB	11.4	99.75	0.982	1.011
401	N03.1.jpg	94.37	10.96	9.07	16.16	11.76	60.25	207.43	117.69	165.7	163.61	4.36096e+06	109.33	207.67	64.16	1.71018e+06	0.21	5558.56	RGB	114.03	31.26	0.696	1.423
402	N03.1.jpg	18.88	4.9	4.72	5.3	4.75	15.65	184.6	74.08	149.29	135.99	731077	109.33	172.67	53.33	286697	0.31	1644.01	RGB	114.8	31.01	0.983	1.012
403	N03.1.jpg	74.74	9.75	10.17	13.26	10.86	56.73	209.32	118.14	167.06	164.84	3.48901e+06	132	206	64.64	1.36824e+06	0.2	4309.92	RGB	157.33	53.13	0.699	1.483
404	N03.1.jpg	21.15	5.19	4.76	5.79	5.37	19.96	182.4	71.64	148.53	134.19	800436	104.33	175.67	52.62	313897	0.31	1874.22	RGB	157.34	52.79	0.965	1.063
405	N03.1.jpg	72.72	9.62	9.46	15.41	11.12	58.34	212.27	120.34	169.45	167.35	3449170	122.67	199.33	65.63	1.35262e+06	0.2	4041.68	RGB	154.16	75.68	0.606	1.494
406	N03.1.jpg	20.41	5.1	4.8	5.62	5.53	16.53	193.89	87.02	161.27	147.39	855474	110.33	179.33	57.8	335480	0.26	1532.56	RGB	155.21	75.91	0.952	1
407	N03.1.jpg	41.14	7.24	8.02	10.81	9.34	48.66	207.62	106.38	161.3	158.43	1869197	118.33	185.67	62.13	733018	0.22	2644.99	RGB	136.24	101.26	0.59	1.6
408	N03.1.jpg	21.84	5.27	4.98	5.7	5.11	16.89	192.4	84.73	160.61	145.91	902477	116.67	184.33	57.22	353913	0.27	1672.81	RGB	136.97	101.08	0.98	1.013
409	N03.1.jpg	83.72	10.32	9.77	16.54	9.8	62.74	204.67	108.62	160.55	157.95	3740696	118.33	194	61.94	1.46694e+06	0.22	5298.44	RGB	33.36	107.66	0.627	1.495
410	N03.1.jpg	21.06	5.18	5	5.76	5.09	17.94	184.71	76.11	151.39	137.4	820987	103	181	53.88	321956	0.3	1792.22	RGB	32.47	107.87	0.975	1.059
411	N03.1.jpg	73.73	9.69	11.19	13.63	11.61	58.17	209.46	112.06	165.05	162.19	3.38991e+06	120	193	63.6	1.32938e+06	0.21	4432.41	RGB	40.88	70.16	0.64	1.465
412	N03.1.jpg	22.26	5.32	4.8	5.84	5.64	17.33	184.4	77.62	148.49	136.83	862471	112	166.67	53.66	338224	0.3	1889.22	RGB	42.21	70.78	0.972	1.014
413	N03.1.jpg	78.38	9.99	7.32	17	8.25	58.9	208.38	109.03	163.8	160.4	3.56206e+06	121	195.33	62.9	1.39689e+06	0.22	4835.57	RGB	45.52	53.68	0.584	1.397
414	N03.1.jpg	19.5	4.98	4.62	5.64	4.67	15.94	185.82	77.59	150.67	138.03	763838	111	166.67	54.13	299544	0.3	1639.56	RGB	45.14	54.51	0.973	1.009
415	N03.1.jpg	60.16	8.75	8.32	12.13	11.21	53.29	203.24	107.76	160.43	157.14	2.69638e+06	100.33	195.67	61.62	1.0574e+06	0.23	3901.85	RGB	26.21	44.16	0.647	1.541
416	N03.1.jpg	21.32	5.21	4.92	5.78	5.32	16.97	188.06	81.01	158.74	142.6	860743	100.33	190	55.92	337546	0.28	1709	RGB	26.73	44.76	0.972	1.01
417	N03.1.jpg	81.92	10.21	9.34	14.27	11.98	56.3	208.71	112.88	164.43	162.01	3.75603e+06	130	198.33	63.53	1.47295e+06	0.21	4905.16	RGB	97.91	33.7	0.676	1.415
418	N03.1.jpg	18.32	4.83	4.57	5.59	4.61	15.89	192.93	94.84	164.64	150.8	786136	124	190.33	59.14	308288	0.25	1306.07	RGB	99.43	31.32	0.973	1.021
419	N03.1.jpg	85.32	10.42	8.27	16.99	8.31	72.62	214.27	123.75	172.82	170.28	4.14033e+06	132	208	66.78	1.62366e+06	0.19	4581.5	RGB	116.57	68.05	0.589	1.639
420	N03.1.jpg	21.6	5.24	5.04	5.88	5.26	17.14	195.11	84.23	156.99	145.44	894614	114	180.67	57.04	350829	0.27	1671.86	RGB	115.75	67.41	0.983	1.007
421	N03.1.jpg	99.64	11.26	11.18	15.04	12.49	64.22	209.22	114.78	166.36	163.46	4.60129e+06	116.33	198.67	64.1	1.80443e+06	0.21	5846.14	RGB	140.07	42.02	0.746	1.483
422	N03.1.jpg	23.6	5.48	5.34	5.85	5.75	17.42	187.01	75.8	149.42	137.41	920243	115	170.67	53.89	360879	0.3	2012.26	RGB	138.53	39.82	0.991	1.008
423	N03.1.jpg	79.67	10.07	8.04	16.58	9.35	61.88	208.45	112.94	164.36	161.92	3.65641e+06	117.67	197.67	63.5	1.43389e+06	0.21	4795.49	RGB	151.29	18.92	0.582	1.407
424	N03.1.jpg	21.14	5.19	4.86	5.63	4.95	16.53	193.73	87.6	157.67	146.33	876393	116.33	180.67	57.39	343684	0.27	1595.73	RGB	150.73	18.77	0.989	1.007
425	N03.1.jpg	125.35	12.63	11.88	17.55	12.19	69.79	212.11	119.46	169.07	166.88	5890054	129	205	65.44	2.30983e+06	0.2	6974.23	RGB	71.18	60.17	0.767	1.5
426	N03.1.jpg	21.36	5.22	4.96	5.68	5.05	16.66	191.72	82.23	152.46	142.13	862041	107.67	168	55.74	338055	0.28	1705	RGB	71.03	59.49	0.979	1.01
427	N03.1.jpg	117.72	12.24	10.99	15.97	12.44	66.67	210.15	111.41	165.36	162.3	5374847	107	195	63.65	2.10778e+06	0.21	7040.51	RGB	107.09	100.11	0.774	1.417
428	N03.1.jpg	21.32	5.21	5.04	5.62	5.19	16.58	179.84	68.88	146.9	131.87	798492	99.33	165	51.71	313134	0.32	1960.51	RGB	108.53	100.96	0.986	1.009
429	N03.1.jpg	127.59	12.75	11.82	17.16	11.98	67.98	204.77	105.98	160.42	157.06	5.63975e+06	120.67	195.67	61.59	2.21167e+06	0.23	8169.72	RGB	30.41	24.75	0.747	1.459
430	N03.1.jpg	20.18	5.07	4.99	5.52	5.05	16.2	184.82	75.2	151.81	137.28	784814	106.33	172.33	53.83	307770	0.3	1722.33	RGB	31.36	26.08	0.979	1.014
431	N03.1.jpg	64.55	9.07	10.16	11.86	10.41	54.89	208.16	117.6	166.77	164.18	3.01564e+06	123	205.67	64.38	1.1826e+06	0.2	3759.17	RGB	50.31	23.62	0.701	1.585
432	N03.1.jpg	21.87	5.28	5.05	5.63	5.16	17.26	188.82	84.99	161.34	145.05	897129	110.33	187.67	56.88	351815	0.27	1688	RGB	50.63	22.16	0.982	1.009
433	N03.1.jpg	55.09	8.38	9.13	11.15	9.98	55.36	211.25	124.81	171.7	169.25	2.65544e+06	126.67	203.33	66.37	1.04135e+06	0.19	2984.28	RGB	77.14	21.27	0.69	1.556
434	N03.1.jpg	21.4	5.22	4.92	5.84	5.05	16.68	186.59	80.39	154.43	140.47	851511	107.33	187.33	55.09	333926	0.29	1746.67	RGB	77.03	21.21	0.978	1.012
435	N03.1.jpg	80.45	10.12	9.77	13.66	10.42	55.14	213.07	121.91	171.72	168.9	3.84247e+06	118.67	209.67	66.24	1.50685e+06	0.19	4397.88	RGB	88.19	81.74	0.708	1.413
436	N03.1.jpg	15.33	4.42	4.26	4.99	4.47	14.25	187.55	79.84	153.89	140.43	615351	118.67	167	55.07	241314	0.29	1257.35	RGB	87.51	80.14	0.97	1.013
437	N03.1.jpg	138.63	13.29	13.52	17.32	14.8	76.97	203.53	105.89	160.91	156.78	6.1286e+06	115	185	61.48	2.40337e+06	0.23	8924.31	RGB	15.69	90.33	0.746	1.528
438	N03.1.jpg	21.99	5.29	4.78	5.85	5.23	17.43	186.33	83.63	149.67	139.88	870583	110	173.67	54.85	341405	0.29	1791.21	RGB	15.4	88.21	0.974	1.004
439	N03.1.jpg	111.72	11.93	11.82	15.41	12.88	60.83	209.04	108.24	163.48	160.25	5051994	125.67	191.67	62.84	1.98117e+06	0.22	6888.09	RGB	82.3	37.89	0.801	1.401
440	N03.1.jpg	19.89	5.03	4.79	5.45	4.95	16	187.74	74.35	148.83	136.97	772126	114	178	53.72	302794	0.3	1703.45	RGB	84.96	36.79	0.987	1.012
441	N03.2.jpg	48.61	7.87	8.69	10.87	9	50.47	206.94	115.06	164.7	162.23	2.24971e+06	122	197.33	63.62	882238	0.21	2928.86	RGB	84.56	20.59	0.674	1.65
442	N03.2.jpg	19.62	5	4.79	5.52	5.28	16.07	189.77	83.33	162.03	145.04	805716	111.67	190	56.88	315967	0.27	1521.1	RGB	85.15	19.63	0.966	1.018
443	N03.2.jpg	47.37	7.77	7.4	12.29	7.45	54.85	209.14	128.24	173.67	170.35	2.31061e+06	127.67	211.67	66.8	906121	0.19	2543.79	RGB	106.56	35.8	0.605	1.583
444	N03.2.jpg	19.32	4.96	4.8	5.54	5.19	17.19	185.86	75.97	149.03	136.95	752547	98.67	170	53.71	295116	0.3	1656.77	RGB	106.55	35.68	0.978	1.015
445	N03.2.jpg	65.55	9.14	10.43	13.24	11.42	60.62	211.43	121.92	170.22	167.86	3.13412e+06	125.33	196	65.83	1.22907e+06	0.19	3619.45	RGB	81.42	33.31	0.605	1.578
446	N03.2.jpg	22.99	5.41	5.1	6	5.54	17.48	194.14	85.68	158.89	146.24	954203	117.67	179.67	57.35	374197	0.27	1748.85	RGB	81.33	33.65	0.971	1.01
447	N03.2.jpg	120.72	12.4	11.38	18.82	12.2	69.23	208.68	123.99	170.56	167.74	5710522	119.67	198	65.78	2.23942e+06	0.19	6576.43	RGB	36.01	56.83	0.706	1.475
448	N03.2.jpg	21.35	5.21	4.99	5.71	5.23	18.38	189.44	83.14	160.45	144.34	878191	114.33	175	56.61	344389	0.27	1669.94	RGB	37.55	57.1	0.976	1.075
449	N03.2.jpg	83.22	10.29	10.79	14.25	10.81	58.71	212.29	125.7	172.88	170.29	4.00796e+06	112	203	66.78	1.57175e+06	0.19	4428.79	RGB	63.08	59.04	0.73	1.533
450	N03.2.jpg	18.89	4.9	4.43	5.64	4.64	15.98	188.32	77.53	156.34	140.73	755159	100.67	185	55.19	296141	0.29	1556.34	RGB	63.04	61.03	0.959	1.022
451	N03.2.jpg	89.37	10.67	10.75	14.28	10.86	60.82	211.48	122.11	171.99	168.53	4231528	116	206.33	66.09	1.65942e+06	0.19	4859.84	RGB	100.65	59.32	0.77	1.533
452	N03.2.jpg	21.14	5.19	4.9	5.7	4.96	16.51	188.06	76.63	153.64	139.44	836379	112.67	174.67	54.68	327992	0.29	1761.16	RGB	100.46	60.01	0.985	1.001
453	N03.2.jpg	82.21	10.23	9.9	14.04	11.77	62.59	212.99	124.18	171.89	169.69	3.96154e+06	126	202.33	66.54	1.55354e+06	0.19	4413.17	RGB	113	76.12	0.691	1.601
454	N03.2.jpg	23.24	5.44	5.3	5.8	5.7	17.43	202.76	94.75	171	156.17	1.02807e+06	120.67	195	61.24	403163	0.24	1562.38	RGB	112.47	77.08	0.974	1.007
455	N03.2.jpg	127.43	12.74	10.37	20.01	10.55	74.07	208.75	122.04	169.42	166.74	5.99459e+06	129.67	206.33	65.39	2.35082e+06	0.2	7077.94	RGB	70.96	101.5	0.68	1.503
456	N03.2.jpg	21.66	5.25	5.17	5.72	5.37	16.83	190.76	87.72	154.64	144.38	887045	117	177	56.62	347861	0.27	1664.07	RGB	71.48	99.61	0.979	1.016
457	N03.2.jpg	61.31	8.84	9.86	13.01	10.05	56.03	204.5	119.65	166.64	163.6	2857523	124	199.33	64.16	1.1206e+06	0.21	3590.75	RGB	53.49	97.38	0.648	1.597
458	N03.2.jpg	22.23	5.32	4.62	6.43	4.68	18.06	191.68	89.95	166.22	149.28	942272	108.67	186.33	58.54	369519	0.26	1621.36	RGB	51.6	99.38	0.937	1.013
459	N03.2.jpg	95.7	11.04	8.77	16.74	9.51	62.26	208.61	128.98	172.41	170	4.60606e+06	121.67	214	66.67	1.8063e+06	0.19	5067.55	RGB	48.73	81.53	0.665	1.444
460	N03.2.jpg	24.36	5.57	5.28	6.18	5.4	17.87	194.87	92.17	167.2	151.41	1042792	116.33	200.67	59.38	408938	0.25	1728.7	RGB	50.19	81.89	0.973	1.006
461	N03.2.jpg	60.18	8.75	8.1	13.49	8.56	53.33	214.06	134.18	177.49	175.25	3000207	129.67	204.33	68.72	1.17655e+06	0.17	2973.94	RGB	94.82	75.88	0.653	1.489
462	N03.2.jpg	22.15	5.31	5.19	5.7	5.55	17.02	191.74	84.23	161.95	145.97	917147	120.33	186.33	57.24	359665	0.27	1696.15	RGB	93.82	74.59	0.974	1.009
463	N03.2.jpg	78.65	10.01	10.18	16.94	11.2	62.96	204.92	127.49	170.47	167.63	3.7418e+06	121.33	212.67	65.74	1.46737e+06	0.19	4340.8	RGB	21.25	78.76	0.577	1.498
464	N03.2.jpg	23.8	5.5	5.28	6.04	5.66	17.58	189.71	86.46	160.11	145.42	979864	109.67	181	57.03	384260	0.27	1812.28	RGB	18.59	78.59	0.98	1.007
465	N03.2.jpg	88.08	10.59	8.22	17.53	8.42	60.16	204.24	111.98	162.17	159.46	3.9768e+06	98	194.67	62.53	1.55953e+06	0.22	5470.13	RGB	17.39	33.35	0.643	1.422
466	N03.2.jpg	23.39	5.46	5.11	5.96	5.12	17.46	190.77	80.08	155.63	142.16	940123	112.67	178.67	55.75	368676	0.28	1874.43	RGB	18.73	34.57	0.979	1.008
467	N03.2.jpg	119.49	12.33	12.54	16.5	13.14	65.36	208.45	115.64	165.96	163.35	5486007	117	196.67	64.06	2.15138e+06	0.21	6977.91	RGB	128.12	14.68	0.758	1.439
468	N03.2.jpg	21.93	5.28	5.16	5.66	5.35	16.94	185.9	74.4	152.45	137.58	855898	101	178.67	53.95	335646	0.3	1877.11	RGB	129.06	15.8	0.977	1.001
469	N03.2.jpg	53.7	8.27	9.12	12.01	9.16	55.32	208.84	113.41	166.19	162.81	2.50781e+06	118.33	198.67	63.85	983455	0.21	3246.11	RGB	153.01	42.91	0.652	1.696
470	N03.2.jpg	18.2	4.81	4.75	5.17	5.15	15.37	183.68	75.44	150.71	136.61	705328	111	176.67	53.57	276599	0.3	1562.54	RGB	152.29	42.63	0.979	1.001
471	N03.2.jpg	60.51	8.78	7.1	15.87	7.25	57	205.15	119.69	168	164.28	2830540	113	197.33	64.42	1.11002e+06	0.2	3522.55	RGB	19.35	107.31	0.556	1.489
472	N03.2.jpg	21.72	5.26	5.12	5.83	5.28	16.98	178.93	73.02	144.03	131.99	813459	101.33	180.67	51.76	319003	0.32	1959.34	RGB	20.51	107.32	0.975	1.018
473	N03.2.jpg	88.69	10.63	10.19	14.62	12.7	60.17	211.99	124.29	171.77	169.35	4.23326e+06	117	209	66.41	1.6601e+06	0.19	4772.71	RGB	134.23	78.72	0.7	1.422
474	N03.2.jpg	19.38	4.97	4.88	5.49	5.05	15.88	194.04	82.75	164.87	147.22	806763	111	191	57.73	316378	0.27	1479.79	RGB	135.6	78.78	0.977	1.004
475	N03.2.jpg	38.31	6.98	8.34	9.09	8.54	45.95	208.03	120.98	169.81	166.28	1.81855e+06	115.33	201.33	65.21	713158	0.2	2188.29	RGB	87.43	49.64	0.666	1.601
476	N03.2.jpg	18.42	4.84	4.69	5.33	4.69	15.44	193.74	85.28	163.47	147.5	775533	118.67	184	57.84	304131	0.27	1394.53	RGB	86.82	50.76	0.982	1.008
477	N03.2.jpg	71.87	9.57	9.5	14.41	11.22	60.61	208.98	119.42	168.56	165.65	3.38331e+06	128	198.33	64.96	1.32679e+06	0.2	4099.25	RGB	159.06	15.52	0.636	1.586
478	N03.2.jpg	20.68	5.13	4.74	5.81	5	16.66	182.14	73.46	153.59	136.39	799683	105	177	53.49	313601	0.31	1789.15	RGB	159.71	15.43	0.952	1.01
479	N03.2.jpg	58.55	8.63	10	12.3	10.16	59.24	202.06	115	162.04	159.7	2661032	122	187.67	62.63	1.04354e+06	0.22	3604.19	RGB	19.53	12.8	0.611	1.601
480	N03.2.jpg	23.68	5.49	5.22	5.87	5.4	17.55	190.26	80.6	157.11	142.66	954950	108.67	177.33	55.94	374490	0.28	1887.25	RGB	18.95	13.95	0.982	1.003
481	N03.3.jpg	95.19	11.01	11.13	14.1	11.33	57.68	211.04	116.48	168.39	165.3	4442401	119.33	198	64.83	1.74212e+06	0.2	5440.96	RGB	54.36	72.82	0.78	1.456
482	N03.3.jpg	18.92	4.91	4.79	5.25	5.04	15.7	186.19	77.06	156.55	139.93	749619	99.33	178.33	54.88	293968	0.29	1569.74	RGB	55.09	70.85	0.982	1.004
483	N03.3.jpg	73.17	9.65	9.31	13.36	9.34	62.14	211.05	127.37	172.93	170.45	3543552	121	204	66.84	1.38963e+06	0.19	3878.48	RGB	107.46	58.23	0.695	1.695
484	N03.3.jpg	21.84	5.27	4.91	6.24	4.98	17.02	201.83	93.24	170.47	155.18	957463	114.33	188.33	60.86	375476	0.24	1486.8	RGB	106.37	58.17	0.958	1
485	N03.3.jpg	82.25	10.23	9.19	14.75	11.15	59.59	209.85	129.4	171.75	170.33	3.97041e+06	104.67	208.67	66.8	1.55702e+06	0.19	4366.67	RGB	161.96	103	0.641	1.47
486	N03.3.jpg	22.09	5.3	4.95	5.84	5.31	16.88	194.56	82.24	162.4	146.4	918217	109.33	185.67	57.41	360085	0.27	1707.48	RGB	163.28	104.1	0.988	1.002
487	N03.3.jpg	69.95	9.44	10.22	13.45	10.92	58.28	212.5	121.6	170.6	168.23	3339091	136	211.33	65.97	1.30945e+06	0.19	3854.31	RGB	166.63	90.46	0.679	1.53
488	N03.3.jpg	22.45	5.35	5.28	5.77	5.56	17.19	191.71	85.18	153.53	143.47	913632	115	180.33	56.26	358287	0.28	1758.56	RGB	166.75	90.66	0.972	1.003
489	N03.3.jpg	83.86	10.33	8.68	16.63	9.24	62.86	210.59	125.38	170.73	168.9	4009484	131.67	204.33	66.23	1.57235e+06	0.19	4536.08	RGB	79.97	36.96	0.597	1.478
490	N03.3.jpg	23.66	5.49	5.32	5.96	5.58	17.71	195.39	82.42	160.32	146.04	979351	107.33	186.67	57.27	384059	0.27	1824.84	RGB	78.67	35.2	0.975	1.018
491	N03.3.jpg	74.44	9.74	9.12	14.36	11.06	61.22	209.71	117.78	167.79	165.1	3.49144e+06	134.33	204.33	64.74	1.36919e+06	0.2	4276.19	RGB	87.22	26.34	0.663	1.585
492	N03.3.jpg	21.95	5.29	5.16	5.63	5.38	17.04	191.28	84.51	157.58	144.46	900110	117	181.67	56.65	352984	0.27	1705.39	RGB	86.92	27.51	0.993	1.015
493	N03.3.jpg	68.78	9.36	9.24	15.88	9.26	51.56	211.13	118.54	168.88	166.18	3.23939e+06	120.67	195.33	65.17	1.27035e+06	0.2	3908.91	RGB	75.72	51.75	0.588	1.325
494	N03.3.jpg	23.2	5.43	5.14	5.91	5.43	17.61	197.21	85.61	161.05	147.96	971634	114.33	180	58.02	381033	0.26	1734.23	RGB	74	51.17	0.979	1.01
495	N03.3.jpg	98.63	11.21	10.47	15.82	10.48	62.77	207.4	119.23	167.62	164.75	4.59621e+06	116	207.33	64.61	1.80243e+06	0.2	5667.87	RGB	24.26	35.15	0.719	1.492
496	N03.3.jpg	20.8	5.15	5.11	5.65	5.2	16.62	184.91	85.74	155.51	142.05	839258	112.33	183	55.71	329121	0.28	1646.97	RGB	26.02	34.63	0.962	1.007
497	N03.3.jpg	64.18	9.04	6.21	18.39	8.48	60.29	203.64	110.26	160.76	158.22	2898608	112.67	196.67	62.05	1.13671e+06	0.22	4077.56	RGB	32.91	92.84	0.454	1.419
498	N03.3.jpg	19	4.92	4.67	5.33	5.1	16.15	185.09	74.86	156.21	138.72	747284	111.67	185.67	54.4	293053	0.3	1607.39	RGB	32.37	92.18	0.985	1.027
499	N03.3.jpg	69.82	9.43	9.73	13.56	10.59	52.99	201.82	120.22	165.66	162.57	3218792	112.67	196.67	63.75	1.26227e+06	0.21	4121.38	RGB	8.3	101.35	0.678	1.458
500	N03.3.jpg	23.26	5.44	5.16	6.09	5.5	21.54	184.39	80.97	158.57	141.31	925715	108	182	55.42	363025	0.29	1871.16	RGB	9.65	100.52	0.977	1.078
501	N03.3.jpg	58.22	8.61	7.22	15.26	9.01	56.14	210.78	129.5	173.4	171.23	2.84256e+06	132.67	211.33	67.15	1.11473e+06	0.18	3068.09	RGB	121.32	105.13	0.538	1.507
502	N03.3.jpg	20.77	5.14	4.92	5.84	5.02	16.47	192.27	85.39	162.66	146.77	865385	117	183	57.56	339367	0.27	1572.46	RGB	119.09	103.54	0.975	1.008
503	N03.3.jpg	84	10.34	9.39	16.9	9.84	60.02	215.14	132.48	176.82	174.81	4.14954e+06	119.67	216.33	68.55	1.62727e+06	0.18	4174.87	RGB	124.14	76.23	0.565	1.39
504	N03.3.jpg	22.01	5.29	5.07	5.91	5.2	18.21	197.01	83.43	158.85	146.43	916051	115.67	176.67	57.42	359236	0.27	1688.34	RGB	122.57	75.44	0.98	1.014
505	N03.3.jpg	81.22	10.17	9.85	14.59	10.13	60.29	209.14	121.44	168.48	166.35	3.81442e+06	122.33	199.33	65.24	1.49585e+06	0.2	4541.48	RGB	143.62	54.93	0.665	1.478
506	N03.3.jpg	23.92	5.52	5.35	5.91	5.41	17.61	195.12	83.14	159.97	146.08	989536	107	187.33	57.29	388053	0.27	1842.01	RGB	143.71	55.62	0.984	1.007
507	N03.3.jpg	105.14	11.57	11.65	14.72	11.9	66.58	208.16	123.81	169.12	167.03	4.9563e+06	116.33	205	65.5	1.94365e+06	0.2	5825.6	RGB	35.01	31.06	0.8	1.518
508	N03.3.jpg	21.38	5.22	5.09	6.05	5.13	17.71	190.36	87.07	163.4	146.94	893128	103.33	181.67	57.63	350246	0.27	1612.99	RGB	33.35	31.43	0.917	1.016
509	N03.3.jpg	90.41	10.73	10.14	15.28	10.16	63.78	210.3	117.82	167.81	165.31	4226647	136	193.33	64.83	1.65751e+06	0.2	5163.55	RGB	71.08	17.15	0.723	1.475
510	N03.3.jpg	24.52	5.59	5.34	6.08	5.85	18.1	187.23	80.1	154.95	140.76	979271	115	179.33	55.2	384028	0.29	1997.93	RGB	72.79	17.96	0.966	1.003
511	N03.3.jpg	109.9	11.83	10.25	18.77	10.35	54.66	209.14	121.6	169.36	166.7	5.15995e+06	121.67	212	65.37	2.02351e+06	0.2	6115.29	RGB	113.65	38.46	0.667	1.2
512	N03.3.jpg	20.49	5.11	4.6	5.85	4.85	17.17	192.68	78.91	158.62	143.41	834191	106.33	174.33	56.24	327134	0.28	1640.09	RGB	114.41	41.87	0.967	1.046
513	N03.3.jpg	94	10.94	11.19	16.76	11.61	61.34	208.16	124.21	170.13	167.5	4453266	119.67	207.67	65.69	1.74638e+06	0.2	5188.18	RGB	38.37	62.11	0.644	1.412
514	N03.3.jpg	21.59	5.24	4.99	5.95	5.19	16.84	183.56	74.92	152.13	136.87	839155	106.33	171.67	53.67	329080	0.3	1860.85	RGB	39.4	61.7	0.971	1.008
515	N03.3.jpg	61.88	8.88	9.71	11.3	10.19	51.73	210.06	109.7	164.27	161.34	2.83978e+06	109.33	201.33	63.27	1.11364e+06	0.22	3804.41	RGB	147.36	89.85	0.718	1.502
516	N03.3.jpg	19.66	5	4.91	5.45	5.05	16.26	193.31	82.34	159.19	144.95	810687	109.33	177.67	56.84	317916	0.27	1534.63	RGB	147.34	92.23	0.982	1.02
517	N03.3.jpg	70.81	9.49	11.1	12.79	11.4	58.51	210.37	127.51	172.14	170.01	3.41359e+06	118.33	209	66.67	1.33866e+06	0.19	3760.05	RGB	151.93	16.2	0.648	1.562
518	N03.3.jpg	24.51	5.59	5.32	6.15	5.46	18.06	189.86	82.53	154.08	142.16	988278	111.33	177.33	55.75	387560	0.28	1956.3	RGB	153.5	17.44	0.981	1.019
519	N03.3.jpg	79.85	10.08	11.1	12.82	12.05	56.9	208.25	124.01	169.63	167.3	3.78158e+06	127	214.67	65.61	1.48297e+06	0.2	4472.66	RGB	136.74	19.22	0.72	1.476
520	N03.3.jpg	22.15	5.31	5.1	5.75	5.55	16.96	193.08	96.21	156.99	148.76	933624	116.67	192.33	58.34	366127	0.25	1595.27	RGB	139.02	17.54	0.98	1.003
521	N03.4.jpg	71.58	9.55	10.19	13.27	10.56	53.26	206.47	107.06	160.3	157.94	3.20653e+06	122.67	187	61.94	1.25746e+06	0.22	4559.99	RGB	107.53	30.46	0.717	1.493
522	N03.4.jpg	20.06	5.05	4.74	5.7	5.32	16.62	184.97	74.77	149.6	136.45	775971	112.33	169.33	53.51	304302	0.3	1729.22	RGB	105.94	28.94	0.96	1.011
523	N03.4.jpg	70.42	9.47	8.34	14.87	9.88	56.39	212.31	111.16	165.2	162.89	3.25638e+06	122.67	211.33	63.88	1.27701e+06	0.21	4212.35	RGB	107.62	64.94	0.625	1.467
524	N03.4.jpg	18.48	4.85	4.53	5.3	4.55	15.48	185.63	76.81	146.69	136.38	715987	109	166.33	53.48	280779	0.3	1582.3	RGB	107.48	65.01	0.981	1.01
525	N03.4.jpg	73.82	9.69	10.66	13.96	11.21	54.19	207.36	111.73	164.84	161.31	3.37994e+06	117.67	199.67	63.26	1.32547e+06	0.22	4510.42	RGB	132.24	46.34	0.646	1.422
526	N03.4.jpg	20	5.05	4.51	5.92	4.52	17.25	188.95	78.28	149.71	138.98	789697	113	183	54.5	309685	0.29	1675	RGB	133.7	45.01	0.967	1.048
527	N03.4.jpg	70.49	9.47	9.13	12.87	11.28	54.28	209.95	115.08	167.19	164.08	3279547	124.67	195.67	64.34	1.2861e+06	0.21	4131.92	RGB	85.14	46.36	0.678	1.487
528	N03.4.jpg	20.77	5.14	5.13	5.54	5.14	16.55	193.69	81.49	152.21	142.46	839524	108.33	175	55.87	329225	0.28	1663.13	RGB	85.81	45.6	0.975	1.013
529	N03.4.jpg	54.54	8.33	7.3	14.34	8.05	50.88	207.06	111.86	164.35	161.09	2.50444e+06	118.33	200.67	63.17	982134	0.22	3345.05	RGB	108.84	114.19	0.592	1.474
530	N03.4.jpg	18.67	4.88	4.66	5.41	4.86	16.02	182.94	80.95	151.5	138.47	735672	104.33	170	54.3	288499	0.29	1551.11	RGB	108.07	113.41	0.984	1.012
531	N03.4.jpg	64.93	9.09	9.67	12.3	11.42	54.85	213.84	117.98	169.64	167.15	3.08013e+06	120.33	192.67	65.55	1.20789e+06	0.2	3633.02	RGB	89.53	65.98	0.679	1.514
532	N03.4.jpg	19.3	4.96	4.86	5.41	5.13	15.77	191.36	81.59	157.77	143.57	785782	109.67	173.67	56.3	308150	0.28	1522.48	RGB	90.89	66.56	0.986	1.009
533	N03.4.jpg	64.99	9.1	8.76	12.52	12.26	57.02	213.16	117.18	169.42	166.58	3.07199e+06	120	197	65.33	1.2047e+06	0.2	3674.73	RGB	109.58	85.13	0.658	1.543
534	N03.4.jpg	19.3	4.96	4.67	5.57	4.72	16.02	184.68	75.49	147.77	135.98	747896	104.67	165.67	53.33	293292	0.3	1672.84	RGB	109.63	85.25	0.971	1.011
535	N03.4.jpg	82.77	10.27	8.41	16.14	10.47	67.55	210.28	121.71	169.5	167.16	3914308	126.33	202	65.55	1.53502e+06	0.2	4584.32	RGB	60.9	38.77	0.632	1.582
536	N03.4.jpg	22.54	5.36	4.87	6.31	4.92	17.4	191.45	85.28	152.05	142.92	913718	112.67	181	56.05	358321	0.28	1775.88	RGB	60.06	38.6	0.955	1.007
537	N03.4.jpg	51.51	8.1	8.21	13.04	11.3	55.58	207.9	127.58	171.08	168.85	2490260	131.67	203.33	66.22	976573	0.19	2793.93	RGB	38.28	18.04	0.544	1.551
538	N03.4.jpg	27.47	5.91	5.21	7.04	5.43	19.26	187.36	83.14	154.38	141.62	1.1017e+06	107.33	181	55.54	432038	0.28	2200.73	RGB	37.84	17.64	0.949	1.011
539	N03.4.jpg	102.6	11.43	10.81	15.96	11.85	64.65	209.84	125.67	171.7	169.07	4.88714e+06	117.67	206	66.3	1.91652e+06	0.19	5499.41	RGB	156.78	38.62	0.697	1.465
540	N03.4.jpg	20.12	5.06	4.86	5.51	5.04	16.17	183.54	77.64	147.91	136.36	779439	105.33	188.67	53.47	305662	0.3	1726.78	RGB	155.98	39.83	0.981	1.01
541	N03.4.jpg	80.76	10.14	9.55	14.9	9.71	56.83	212.63	113.6	168.19	164.81	3.76434e+06	119	199	64.63	1.47621e+06	0.21	4700.94	RGB	74.26	64.2	0.707	1.476
542	N03.4.jpg	19.8	5.02	4.86	5.8	5	16.17	181.48	74.91	142.9	133.1	749205	102.33	171.67	52.2	293806	0.31	1761.63	RGB	76.06	64.99	0.968	1.002
543	N03.4.jpg	104	11.51	12.51	14.95	12.85	63.12	207.79	121.2	168.17	165.72	4.86975e+06	127	206.33	64.99	1.9097e+06	0.2	5903.5	RGB	149.02	31.98	0.716	1.451
544	N03.4.jpg	20.71	5.14	4.99	5.67	5.35	16.67	183.41	74.01	147.15	134.86	791744	107.67	180	52.88	310488	0.31	1812.84	RGB	149.68	33.63	0.955	1.015
545	N03.4.jpg	56.87	8.51	10.09	11.86	10.47	58.3	208.97	143.18	180.77	177.64	2879015	126	218.67	69.66	1.12903e+06	0.17	2701.57	RGB	159.72	14.59	0.605	1.679
546	N03.4.jpg	23.1	5.42	5.3	6.03	5.55	17.38	189.29	83.55	150.14	141	923946	100.33	191.67	55.29	362332	0.29	1871.38	RGB	160.09	15.64	0.975	1.008
547	N03.4.jpg	38.63	7.01	8.78	11.53	9.33	50.63	208.98	123.77	168.73	167.16	1.85731e+06	136	197.33	65.55	728356	0.19	2164.51	RGB	137.97	8.72	0.476	1.546
548	N03.4.jpg	22.26	5.32	5.16	5.78	5.29	16.92	189.03	81.98	151.76	140.92	891207	107.67	183.33	55.26	349493	0.29	1808	RGB	137.81	8.06	0.991	1
549	N03.4.jpg	55.5	8.41	8.92	13.95	9.29	54.1	209.72	132.57	175.27	172.52	2736357	112	214	67.66	1.07308e+06	0.18	2879.88	RGB	59.73	12	0.614	1.581
550	N03.4.jpg	18.84	4.9	4.71	5.39	4.85	15.93	178.77	72.2	146.9	132.62	709940	102	177.67	52.01	278408	0.32	1696.45	RGB	57.01	10.25	0.991	1.006
551	N03.4.jpg	92.83	10.87	11.97	14.34	12.48	63.35	204.77	113.39	164.25	160.8	4.21605e+06	119	192	63.06	1.65335e+06	0.22	5640.76	RGB	45.75	98.24	0.733	1.538
552	N03.4.jpg	23.99	5.53	5.34	5.88	5.58	19.42	182.21	74.7	146.47	134.46	915418	110	169	52.73	358987	0.31	2106.03	RGB	44.69	98.15	0.984	1.007
553	N03.4.jpg	119.94	12.36	12	18.17	14.25	68.77	209.56	113.55	165.32	162.81	5.50947e+06	110.67	196	63.85	2.16058e+06	0.21	7101.33	RGB	39.99	45.97	0.662	1.382
554	N03.4.jpg	17.58	4.73	4.47	5.35	4.83	15.81	174.42	69.92	141.37	128.57	641819	104.67	155.33	50.42	251694	0.33	1646.22	RGB	36.94	43.26	0.958	1.029
555	N03.4.jpg	79.28	10.05	10.03	15.38	12.1	59.82	205.67	117.76	165.5	162.97	3658765	110	198.33	63.91	1.43481e+06	0.21	4683.51	RGB	24.68	30.36	0.572	1.384
556	N03.4.jpg	16.91	4.64	4.44	5.18	4.64	15.05	173.13	71.37	144.1	129.53	621247	104	170.33	50.8	243626	0.33	1561.11	RGB	22.3	27.19	0.976	1.002
557	N03.4.jpg	54.84	8.36	9.53	15.09	11.17	58.56	208.76	106.13	161.2	158.7	2491541	109.33	185	62.23	977075	0.22	3508.68	RGB	138.88	90.78	0.478	1.498
558	N03.4.jpg	21.25	5.2	4.91	5.85	5.12	16.98	190.23	79.37	155.31	141.64	854504	108.67	172	55.54	335100	0.29	1724.97	RGB	138.79	91.63	0.978	1.01
559	N03.4.jpg	66.99	9.24	8.44	16.37	8.79	56.46	213.3	129.64	175.27	172.74	3283909	133.67	212	67.74	1.28781e+06	0.18	3444.91	RGB	158.33	70.84	0.559	1.437
560	N03.4.jpg	19.14	4.94	4.8	5.54	4.9	16.16	186.97	81.9	151.09	139.99	762643	115	191	54.9	299076	0.29	1566.17	RGB	156.05	70.45	0.959	1.011
561	N03.5.jpg	56.81	8.5	8.99	11.92	9.76	53.12	199.11	110.06	157.5	155.56	2516470	113.67	194.67	61	986851	0.23	3702.45	RGB	101.12	15.47	0.652	1.563
562	N03.5.jpg	20.57	5.12	4.91	5.78	5.04	16.5	178.63	75.44	150.8	134.95	788811	91.67	172.33	52.92	309338	0.31	1796.58	RGB	101.09	15.93	0.966	1.008
563	N03.5.jpg	64.75	9.08	8.7	15.64	8.9	57.22	202.87	119.34	164.9	162.37	2.99005e+06	108.67	199	63.67	1.17257e+06	0.21	3835.47	RGB	130.97	41.08	0.562	1.5
564	N03.5.jpg	15.88	4.5	4.02	5.19	4.11	14.55	174.88	76.62	148.94	133.48	604938	101.33	162.33	52.35	237230	0.31	1402.5	RGB	130.29	40.76	0.965	1.01
565	N03.5.jpg	55.91	8.44	8.49	14.51	9.72	53.75	199.94	120.29	162.99	161.07	2.56656e+06	120.67	196.67	63.17	1.0065e+06	0.21	3373.26	RGB	146.32	42.86	0.517	1.447
566	N03.5.jpg	19.36	4.96	4.59	5.51	4.66	16.59	184.32	84.28	158.12	142.24	783748	96	179.33	55.78	307352	0.28	1543.99	RGB	146.31	41.57	0.969	1.028
567	N03.5.jpg	56.01	8.45	6.97	15.74	7.16	53.16	204.2	116.44	164.01	161.55	2.57381e+06	114	198.67	63.35	1.00934e+06	0.21	3372.74	RGB	147.9	69.39	0.512	1.401
568	N03.5.jpg	16.16	4.54	4.18	5.12	4.27	14.7	177.39	80.47	152.03	136.63	630673	107	168.33	53.58	247323	0.3	1367.26	RGB	146.41	71.65	0.969	1.008
569	N03.5.jpg	58.91	8.66	7.11	15.04	7.26	54.51	200.94	111.38	159.53	157.28	2635928	115.33	185.67	61.68	1.0337e+06	0.22	3761.99	RGB	87.18	49.17	0.541	1.461
570	N03.5.jpg	21.91	5.28	4.98	5.97	5.27	17.09	187.76	85.77	156.87	143.47	890653	108	174.33	56.26	349276	0.27	1706.64	RGB	86.18	51.48	0.965	1.008
571	N03.5.jpg	92.76	10.87	11.33	13.89	12.81	63.06	196.77	100.58	152.51	149.95	3.93194e+06	110.33	174	58.81	1.54194e+06	0.25	6492.88	RGB	61.77	94.7	0.77	1.594
572	N03.5.jpg	19.43	4.97	4.86	5.32	5.29	15.87	175.9	74.49	149.26	133.22	733500	103.67	166	52.24	287647	0.31	1722.57	RGB	62.06	93.61	0.982	1.005
573	N03.5.jpg	95.48	11.03	11.57	17.26	11.99	70.22	195.81	107.17	155.61	152.86	4125051	104.33	190.33	59.95	1.61767e+06	0.24	6406.99	RGB	15.61	83.91	0.623	1.525
574	N03.5.jpg	22.58	5.36	5	6.24	5.07	17.23	178.69	77.18	150.01	135.29	864390	103.67	181	53.06	338976	0.3	1947.24	RGB	16.92	83.69	0.966	1.009
575	N03.5.jpg	62.75	8.94	9.81	13.13	11	53.66	201.15	112.69	160.16	158	2822034	127	192.67	61.96	1106680	0.22	3955.19	RGB	162.55	26.42	0.612	1.446
576	N03.5.jpg	20.64	5.13	4.94	5.59	5.26	16.34	179.31	81	151.49	137.27	803140	107.33	180.33	53.83	314957	0.3	1731.15	RGB	162.75	24.18	0.986	1.006
577	N03.5.jpg	57.81	8.58	9.06	11.64	9.31	48.72	197.7	119.89	163.8	160.47	2.64062e+06	104.33	196.67	62.93	1.03554e+06	0.21	3510.92	RGB	12.2	41.97	0.724	1.461
578	N03.5.jpg	16.23	4.55	4.36	5.22	4.45	14.55	167.96	73.49	149.27	130.24	600943	97.67	165	51.08	235664	0.32	1488.27	RGB	12.07	43.82	0.975	1.021
579	N03.5.jpg	53.89	8.28	9.26	13.71	10.27	55.31	195.77	106.47	153.76	152	2.3479e+06	119	180	59.61	920744	0.24	3696.43	RGB	28.16	38.19	0.52	1.518
580	N03.5.jpg	20.44	5.1	4.75	5.63	5.16	16.35	182.11	83.47	156.67	140.75	817323	108	186	55.2	320519	0.28	1650.12	RGB	27.84	38.63	0.973	1.013
581	N03.5.jpg	77.96	9.96	10.35	13.71	11.82	57.64	200.27	118.04	162.24	160.19	3525513	103	197	62.82	1.38255e+06	0.21	4723.13	RGB	61.26	13.59	0.689	1.414
582	N03.5.jpg	17.01	4.65	4.26	5.23	4.47	15.34	171.72	69.59	146.37	129.23	623256	101.67	171	50.68	244414	0.33	1587.21	RGB	61.24	11.56	0.981	1.027
583	N03.5.jpg	69.72	9.42	9.75	13.98	9.91	51.04	202.82	112.01	160.97	158.6	3.13665e+06	120	195.33	62.2	1.23006e+06	0.22	4364.33	RGB	78.82	27.11	0.702	1.427
584	N03.5.jpg	20.13	5.06	4.62	5.73	5.13	16.4	180.31	80.29	152.35	137.65	784191	114.33	169.67	53.98	307526	0.29	1673.67	RGB	79.53	24.87	0.951	1.011
585	N03.5.jpg	67.95	9.3	6.89	17.63	9.54	59.3	205.03	114.78	163.79	161.2	3.1215e+06	120.33	192	63.22	1.22412e+06	0.21	4131.34	RGB	125.82	82.3	0.485	1.411
586	N03.5.jpg	19.71	5.01	4.66	6.16	4.78	17.17	181.34	79.2	148.19	136.24	763505	109.33	174.67	53.43	299414	0.3	1678.63	RGB	125.61	82.33	0.927	1.037
587	N03.5.jpg	84.05	10.35	10.45	18.44	12.32	64.16	200.35	106.14	156.01	154.17	3.67677e+06	112.33	183.33	60.46	1.44187e+06	0.23	5589.53	RGB	161.7	108.45	0.533	1.429
588	N03.5.jpg	19.65	5	4.71	5.57	5.3	16.13	182.62	76.1	150.99	136.57	762057	106.33	177	53.56	298846	0.3	1686.44	RGB	162.81	107.21	0.965	1.009
589	N03.5.jpg	80.42	10.12	8.86	15.4	9.84	58.33	205.62	125.33	169.23	166.73	3793691	127	205.33	65.38	1.48772e+06	0.2	4453.83	RGB	153.45	97.03	0.624	1.429
590	N03.5.jpg	18.67	4.88	4.5	5.51	5.03	16.18	180	80.03	147.55	135.86	719514	98	172	53.28	282162	0.3	1597.38	RGB	154.61	96.26	0.952	1.01
591	N03.5.jpg	64.11	9.03	7.57	16.19	7.61	55.01	198.59	106.42	156.47	153.83	2.80017e+06	112.33	186.33	60.33	1.0981e+06	0.24	4288.7	RGB	47.33	45.12	0.553	1.43
592	N03.5.jpg	19.36	4.96	4.74	5.66	5.28	16.01	177.38	77.13	149.63	134.71	740642	101.67	169.33	52.83	290448	0.31	1679.45	RGB	47.73	44.38	0.96	1.007
593	N03.5.jpg	35.4	6.71	7.74	11.28	8.43	47.38	190.9	99.35	150.2	146.82	1.49326e+06	116.33	178.33	57.57	585592	0.26	2611.01	RGB	11.28	107.75	0.525	1.592
594	N03.5.jpg	23.57	5.48	5.2	6.12	5.39	17.54	177.09	78.97	151.04	135.7	905410	103.33	170.67	53.22	355063	0.3	2009.93	RGB	10.45	107.27	0.977	1.007
595	N03.5.jpg	67.51	9.27	10.02	12.47	12.15	55.34	204.97	119.15	165.92	163.35	3130032	121	199.33	64.06	1.22746e+06	0.21	3937.56	RGB	129.45	115.27	0.66	1.493
596	N03.5.jpg	20.38	5.09	4.68	5.82	4.84	16.71	180.6	82.81	155.31	139.57	806997	104.67	175.67	54.73	316469	0.29	1663.51	RGB	128.68	114.44	0.969	1.011
597	N03.5.jpg	68.01	9.31	9.45	15.77	9.65	60.4	202.79	114.68	162.62	160.03	3102526	111.67	201	62.76	1.21668e+06	0.22	4205.33	RGB	110.5	40.38	0.596	1.526
598	N03.5.jpg	14.46	4.29	4.14	5	4.42	13.87	170.38	70.89	142.32	127.87	528476	103.33	158	50.14	207245	0.33	1364.78	RGB	110.21	40.23	0.964	1.01
599	N03.5.jpg	68.72	9.35	7.55	17.06	7.58	60.94	198.73	102.56	154.69	151.99	2.96614e+06	105	182.33	59.6	1.16319e+06	0.24	4738.06	RGB	147.25	13.76	0.558	1.499
600	N03.5.jpg	17.89	4.77	4.68	5.3	4.7	15.23	174.47	68.23	144.4	129.04	656408	100	165.33	50.6	257415	0.33	1683.89	RGB	147.33	12.24	0.982	1.002
601	N04.1.jpg	87.69	10.57	10.27	16.74	11.38	54.62	213.28	161.02	192.28	188.86	4.67692e+06	120.67	223.67	74.06	1.83409e+06	0.14	3398.8	RGB	74.76	77.74	0.657	1.33
602	N04.1.jpg	14.72	4.33	4.13	5.01	4.37	14.41	183.83	88.1	174.11	148.68	622224	114.33	188.67	58.31	244009	0.26	1081.88	RGB	74.32	75.75	0.963	1.035
603	N04.1.jpg	99.07	11.23	11.42	15.38	12.67	59.01	213.73	161.13	193.21	189.36	5.29975e+06	121.67	231.33	74.26	2.07833e+06	0.14	3861.3	RGB	85.07	66.06	0.727	1.395
604	N04.1.jpg	20.04	5.05	4.93	5.5	5.01	16.2	195.18	99.36	174.99	156.51	892252	118.33	198.33	61.38	349903	0.23	1328.97	RGB	84.7	62.76	0.974	1.022
605	N04.1.jpg	50.76	8.04	9.05	10.93	10.48	47.29	212.88	148.82	187.62	183.11	2.65246e+06	118	224	71.81	1.04018e+06	0.16	2245.72	RGB	116.48	65.69	0.648	1.478
606	N04.1.jpg	16.69	4.61	4.42	4.95	4.76	14.78	187.5	88.48	175.39	150.45	713152	116.33	187.67	59	279667	0.26	1212.2	RGB	117.36	63.99	0.977	1.016
607	N04.1.jpg	57.45	8.55	9.46	11.95	9.51	51.79	214.8	147.5	187.8	183.37	2.99877e+06	131	221.67	71.91	1.17599e+06	0.15	2476.88	RGB	137.33	76.96	0.642	1.532
608	N04.1.jpg	20.21	5.07	5	5.45	5.27	16.21	189.76	92.96	175.52	152.75	876613	111.67	193.33	59.9	343770	0.25	1411.36	RGB	136.78	76.28	0.979	1.016
609	N04.1.jpg	101.92	11.39	9.38	16.52	9.71	57.3	206.86	141.87	182.94	177.22	5.09763e+06	119.67	218	69.5	1.99907e+06	0.17	4805.09	RGB	22.99	103.15	0.756	1.385
610	N04.1.jpg	14.15	4.24	3.71	5.21	3.79	13.8	168.88	73.93	161.34	134.72	543314	107.33	175.67	52.83	213064	0.31	1241.55	RGB	21.24	102.96	0.945	1.003
611	N04.1.jpg	108.67	11.76	11.94	15.44	13.59	63.8	214.56	133.58	181.57	176.57	5.39293e+06	121.33	230	69.24	2.11487e+06	0.17	5244.97	RGB	153.27	92.98	0.767	1.443
612	N04.1.jpg	19.42	4.97	4.68	5.43	4.87	15.9	180.74	81.09	166.48	142.77	786378	114.67	194	55.99	308384	0.28	1543.52	RGB	153.9	92.75	0.979	1.006
613	N04.1.jpg	112.96	11.99	10.6	18.65	12.17	76.61	209.07	126.57	177.89	171.18	5.47481e+06	118.33	216.67	67.13	2.14698e+06	0.19	5976.53	RGB	120.2	40.05	0.644	1.536
614	N04.1.jpg	28.31	6	5.82	6.4	6.36	19.99	189.22	90.16	168	149.13	1.19242e+06	109.33	190	58.48	467615	0.26	2060.62	RGB	122.08	38.61	0.979	1.029
615	N04.1.jpg	117.87	12.25	10.56	18.11	10.8	65.27	210.3	143.61	184.18	179.36	5.96018e+06	112.67	225.67	70.34	2.33733e+06	0.16	5369.44	RGB	147.63	35.43	0.698	1.376
616	N04.1.jpg	20.08	5.06	4.92	5.47	5.01	16.05	176.73	81.17	169.38	142.43	811429	97.33	191.67	55.86	318207	0.28	1610.27	RGB	147.25	37.18	0.992	1.004
617	N04.1.jpg	122.56	12.49	13.14	18.05	14.26	72.46	211.23	130.15	179.36	173.58	6007124	120.67	213	68.07	2.35573e+06	0.18	6190.63	RGB	142.16	20.69	0.622	1.441
618	N04.1.jpg	24.69	5.61	5.37	6.14	5.74	17.88	177.7	78.9	161.9	139.5	975530	111.33	199.33	54.71	382561	0.29	2042.98	RGB	143.07	21.55	0.981	1.015
619	N04.1.jpg	90.96	10.76	9.3	19.15	11.68	71.65	213.57	152.09	189.54	185.07	4.7905e+06	110.67	232.33	72.58	1.87863e+06	0.15	3838.02	RGB	109.04	76.82	0.506	1.498
620	N04.1.jpg	22.85	5.39	5.19	5.92	5.28	17.15	187.12	91.11	175.43	151.22	979143	110.67	193	59.3	383978	0.25	1624.87	RGB	110.2	80.56	0.985	1.013
621	N04.1.jpg	92.45	10.85	10.44	14.17	12.01	60.1	215.14	139.09	185.16	179.8	4.69603e+06	132.67	221.33	70.51	1.84158e+06	0.16	4248.57	RGB	126.45	85.51	0.724	1.438
622	N04.1.jpg	19.19	4.94	4.52	5.91	4.54	17.26	175.62	81.39	165.43	140.81	767707	105.33	190.33	55.22	301061	0.29	1556.91	RGB	126.16	83.18	0.96	1.038
623	N04.1.jpg	77.76	9.95	8.46	14.16	10.58	59.59	210.5	139.08	183.61	177.73	3923538	114.67	225.33	69.7	1.53864e+06	0.17	3713.71	RGB	81.88	42.12	0.673	1.557
624	N04.1.jpg	20.99	5.17	5	5.84	5.24	16.68	158.7	76.27	161.29	132.08	785902	87	195.33	51.8	308197	0.32	1898.52	RGB	81.5	41.28	0.966	1.016
625	N04.1.jpg	106.88	11.67	12.95	15.01	14.29	68.38	204.71	143.14	183.76	177.21	5.35018e+06	118.33	226.33	69.49	2.09811e+06	0.17	5133.25	RGB	12.49	37.56	0.703	1.542
626	N04.1.jpg	29.72	6.15	5.57	8.14	6.09	22.48	176.58	84.83	161.64	141.02	1.19286e+06	106.67	208.67	55.3	467788	0.28	2406.62	RGB	13.69	38.71	0.847	1.068
627	N04.1.jpg	85.08	10.41	10.42	14.09	10.5	60.97	208.33	138.7	183.06	176.7	4250503	112.67	228	69.29	1.66686e+06	0.17	4107.15	RGB	99.42	19.84	0.696	1.532
628	N04.1.jpg	21.74	5.26	4.69	6.31	4.69	17.3	180.39	86.06	170.09	145.51	897952	108.33	183.67	57.06	352138	0.27	1661.02	RGB	99.65	21.08	0.927	1.021
629	N04.1.jpg	78.78	10.02	10.17	14.22	10.24	61.06	205.36	116.16	172.53	164.68	3.6759e+06	111	234	64.58	1.44153e+06	0.21	4621.38	RGB	87.14	12.07	0.717	1.616
630	N04.1.jpg	20.83	5.15	4.98	5.56	5.4	17.54	179.48	82.57	166.57	142.87	842092	106.33	182.33	56.03	330232	0.28	1649.18	RGB	87.7	14.7	0.981	1.025
631	N04.1.jpg	50.71	8.03	8.39	12.14	8.55	51.75	200.89	131.65	176	169.51	2.45761e+06	110.67	229.67	66.48	963768	0.19	2812.08	RGB	26.26	21.69	0.597	1.53
632	N04.1.jpg	19.57	4.99	4.74	5.7	4.78	16.01	173.54	77.69	165.53	138.92	771699	104.33	190.67	54.48	302627	0.29	1634.65	RGB	25.53	20.17	0.975	1.012
633	N04.1.jpg	129.18	12.82	13.4	18.43	13.98	79.74	212.2	141.92	183.66	179.26	6516562	109	231.67	70.3	2.55551e+06	0.16	5969.55	RGB	142.44	60.84	0.704	1.561
634	N04.1.jpg	17.8	4.76	3.81	6.48	3.87	16.39	189.01	86.89	177.3	151.07	763789	110.67	188	59.24	299525	0.26	1289.54	RGB	141.52	62.93	0.89	1.025
635	N04.1.jpg	81.66	10.2	10.42	14.6	11.06	59.62	213.63	149.49	187.23	183.45	4.24649e+06	134.33	224.33	71.94	1.66529e+06	0.15	3491.4	RGB	130.58	106.18	0.704	1.519
636	N04.1.jpg	23.33	5.45	5.28	5.99	5.39	17.42	189.28	99.55	180.69	156.5	1.03198e+06	118.33	191.33	61.37	404699	0.23	1529.98	RGB	133.12	108.67	0.98	1.003
637	N04.1.jpg	109.66	11.82	13.97	15.44	15.07	68.09	204.89	132.14	177.75	171.59	5318068	116.67	217	67.29	2.08552e+06	0.18	5720.98	RGB	56.39	103.76	0.652	1.471
638	N04.1.jpg	22.65	5.37	5.34	5.73	5.37	17.15	185.45	84.78	164.46	144.89	932824	111.67	183	56.82	365813	0.27	1752.71	RGB	56.29	101.16	0.985	1
639	N04.1.jpg	51.46	8.09	7.93	12.37	8.93	52.44	210.75	132.51	180.61	174.62	2574468	132.33	205.67	68.48	1.0096e+06	0.18	2586.25	RGB	113.88	109.64	0.634	1.572
640	N04.1.jpg	21.35	5.21	4.91	5.74	5.44	16.73	190.45	98.94	168.94	152.77	925660	126.67	183	59.91	363004	0.24	1456	RGB	113.85	108.62	0.977	1.008
641	N04.2.jpg	113.77	12.04	11.48	16.58	12.09	64.6	212.84	142.28	183.58	179.57	5.75795e+06	121.33	223.67	70.42	2.25802e+06	0.16	5210.56	RGB	106.85	32.12	0.759	1.484
642	N04.2.jpg	22.14	5.31	4.82	6.12	4.89	17.27	187.84	86.05	169.79	147.89	926857	114.67	186.33	58	363473	0.26	1650.47	RGB	106.66	33.75	0.959	1.016
643	N04.2.jpg	158.95	14.23	13.12	18.05	13.2	72.67	206.67	140.72	181.49	176.3	7.88023e+06	119.67	222.67	69.14	3.09029e+06	0.17	7708.09	RGB	6.72	38.75	0.817	1.437
644	N04.2.jpg	21.55	5.24	4.82	5.85	5.31	16.83	172.26	88.5	167.5	142.75	876654	111	190	55.98	343786	0.27	1688.41	RGB	8.54	39.96	0.967	1.003
645	N04.2.jpg	130.48	12.89	12.23	18.11	15.08	70.39	214.39	140.37	184.36	179.71	6604210	106.67	224.33	70.47	2.58989e+06	0.16	6010.96	RGB	94.37	52.83	0.671	1.429
646	N04.2.jpg	25.22	5.67	5.52	6.32	5.85	18.12	185.91	89.05	169.12	148.03	1060185	121	198.33	58.05	415759	0.26	1870.17	RGB	96.89	50.9	0.973	1.009
647	N04.2.jpg	78.37	9.99	9.29	13.51	11.4	56.75	217.28	137.44	184.12	179.61	3980800	132	227.67	70.44	1.5611e+06	0.16	3636.79	RGB	125.36	72.02	0.73	1.533
648	N04.2.jpg	20.33	5.09	4.98	5.52	5.23	16.83	185.27	95.13	173.83	151.41	874836	117.67	196.67	59.38	343073	0.25	1428.92	RGB	125.55	71.97	0.969	1.037
649	N04.2.jpg	100	11.28	11.96	13.59	12.92	64.21	206.76	129.64	177.43	171.28	4.83389e+06	117	208.33	67.17	1.89564e+06	0.18	5187.48	RGB	41.99	106.72	0.788	1.601
650	N04.2.jpg	20.58	5.12	5.11	5.59	5.15	16.61	180.81	88.03	170.56	146.47	855953	111.33	197.33	57.44	335668	0.27	1550.11	RGB	42.76	106.21	0.975	1.017
651	N04.2.jpg	177.89	15.05	13.28	20.18	14.49	74.62	215.99	145.42	187.6	183	9140905	119.33	228.67	71.77	3.58467e+06	0.15	7701.14	RGB	132.32	88.18	0.771	1.36
652	N04.2.jpg	21.97	5.29	4.71	6.02	4.82	18.44	190.86	89.03	166.07	148.65	925496	113.33	183.67	58.29	362939	0.26	1617.86	RGB	132.03	87.12	0.936	1.058
653	N04.2.jpg	70.24	9.46	10.32	12.72	11.1	57.59	210.79	139.5	182.73	177.67	3551140	117.67	222.33	69.68	1.3926e+06	0.17	3343.77	RGB	102.14	101.3	0.726	1.577
654	N04.2.jpg	17.75	4.75	4.67	5.25	5.07	15.35	185.66	87.52	170.47	147.88	743101	113.33	185	57.99	291412	0.26	1314.92	RGB	100.99	101.9	0.966	1.012
655	N04.2.jpg	137.62	13.24	10.74	19.35	10.74	74.61	207.08	137.04	180.48	174.87	6.78498e+06	118.67	226.33	68.57	2.66078e+06	0.17	6779.41	RGB	62.01	110.4	0.735	1.525
656	N04.2.jpg	21.06	5.18	4.85	5.76	5.23	17.13	184.05	83.82	165.23	144.37	861017	106.67	180.67	56.62	337654	0.27	1635.1	RGB	60.78	108.42	0.959	1.027
657	N04.2.jpg	87.65	10.56	11.93	16.97	12.44	66.92	214.61	130.55	179.86	175.01	4.3503e+06	131.67	214	68.63	1.706e+06	0.18	4363.69	RGB	77.15	79.53	0.543	1.405
658	N04.2.jpg	24.72	5.61	5.28	6.13	5.33	17.87	189.35	100.86	175.52	155.24	1087166	115.67	184.67	60.88	426340	0.23	1643.84	RGB	77.62	79.15	0.984	1.014
659	N04.2.jpg	127.23	12.73	12.73	15.95	15.08	66.05	214.56	146.61	187.47	182.88	6.51956e+06	125.67	216	71.72	2.55669e+06	0.15	5439.75	RGB	104.39	88.2	0.765	1.382
660	N04.2.jpg	15.09	4.38	4.38	4.87	4.51	14.18	186.38	84.05	168.52	146.32	628286	113.67	172.67	57.38	246387	0.27	1151.01	RGB	105.27	88.33	0.967	1.014
661	N04.2.jpg	98.83	11.22	10.3	17.1	10.52	65.57	211.95	152.27	188	184.07	5156603	118.33	229.67	72.19	2.0222e+06	0.15	4166.71	RGB	40.22	54.89	0.655	1.469
662	N04.2.jpg	20.54	5.11	4.73	6.33	5.06	18.22	185.75	88.31	173.95	149.34	876597	98	196	58.56	343764	0.26	1522.44	RGB	40.99	58.25	0.836	1.047
663	N04.2.jpg	148.74	13.76	11.83	20.14	11.94	79.14	208.38	128.6	176.22	171.06	7.16518e+06	126	218	67.08	2.80987e+06	0.19	7810.31	RGB	20.04	43.33	0.741	1.571
664	N04.2.jpg	25.72	5.72	5.48	6.43	5.69	18.36	178.6	84.11	164.21	142.31	1.03755e+06	105.33	185.33	55.81	406882	0.28	2033.11	RGB	18.9	44.97	0.971	1.008
665	N04.2.jpg	107.38	11.69	10.6	17.97	10.65	63.15	212.42	138.08	183.77	178.09	5391685	110	223.33	69.84	2.11439e+06	0.17	5048.44	RGB	68.16	31.8	0.699	1.361
666	N04.2.jpg	18.14	4.81	4.54	5.48	4.55	15.92	178.84	73.01	158.71	136.85	705478	102.67	181.33	53.67	276658	0.3	1566.37	RGB	69.66	31.89	0.962	1.018
667	N04.2.jpg	136.31	13.17	14.22	16.53	15.92	70.51	217.58	159.85	193.65	190.36	7310134	130.33	226.33	74.65	2.86672e+06	0.13	5141.22	RGB	122.53	59.88	0.746	1.454
668	N04.2.jpg	22.99	5.41	5.28	5.84	5.38	17.17	200.74	114.79	178.88	164.8	1.07205e+06	117	203	64.63	420410	0.2	1332.59	RGB	122.22	57.46	0.99	1.005
669	N04.2.jpg	99.97	11.28	10.26	17.54	10.34	61.98	211.01	138.56	182.17	177.25	5003707	117	220.67	69.51	1.96224e+06	0.17	4772.77	RGB	112.67	15.3	0.67	1.418
670	N04.2.jpg	20.18	5.07	4.8	5.86	4.85	16.75	164.03	76.55	165.57	135.39	775759	101	193.33	53.09	304219	0.31	1751.15	RGB	113.48	13.95	0.96	1.015
671	N04.2.jpg	93.2	10.89	10.83	15.59	11	63.29	206.92	131.64	177.91	172.16	4.54231e+06	116.33	215.67	67.51	1.7813e+06	0.18	4798.69	RGB	20.72	8.48	0.672	1.444
672	N04.2.jpg	20.04	5.05	4.92	5.42	5.16	16.76	179.51	88.79	170.53	146.28	830851	111	192.67	57.36	325824	0.26	1505.15	RGB	21.7	9.51	0.987	1.015
673	N04.2.jpg	117.06	12.21	12.08	15.69	14.86	66.14	207.61	139.77	181.5	176.29	5.82534e+06	117	216	69.13	2.28445e+06	0.17	5614.46	RGB	10.85	70.86	0.746	1.492
674	N04.2.jpg	24.8	5.62	5.09	6.39	5.63	20.37	186.1	92.48	170.61	149.73	1053048	106.33	190.33	58.72	412960	0.25	1785.92	RGB	8.66	70.65	0.963	1.064
675	N04.2.jpg	169	14.67	15.11	16.97	16.29	71.03	209.95	139.55	181.65	177.05	8.40785e+06	94.67	218.67	69.43	3.2972e+06	0.17	8062.48	RGB	81.93	109.47	0.838	1.406
676	N04.2.jpg	21.02	5.17	4.49	6.3	4.63	17.98	181.48	78.93	165.2	141.87	844566	93.67	185	55.64	331202	0.29	1707.23	RGB	79.34	112.4	0.94	1.008
677	N04.2.jpg	134.63	13.09	11.22	19.35	13.36	71.57	216.99	137.58	184.34	179.63	6.81691e+06	121.33	224.67	70.44	2.6733e+06	0.16	6208.54	RGB	91.35	69.81	0.723	1.481
678	N04.2.jpg	20.71	5.14	4.98	5.7	5.11	17.08	191.92	92.94	169.22	151.36	892892	113	200.33	59.36	350154	0.25	1477.2	RGB	92.08	70.53	0.947	1.004
679	N04.2.jpg	76.59	9.88	8.77	16.62	8.78	59.3	211.65	120.01	175.62	169.09	3.65599e+06	90.33	209.33	66.31	1.43372e+06	0.19	4196.12	RGB	82.37	43.87	0.637	1.473
680	N04.2.jpg	18.34	4.83	4.64	5.27	5.15	15.48	184.35	78.52	162.07	141.65	737557	111.33	178.33	55.55	289238	0.29	1488.6	RGB	81.6	44.12	0.976	1.016
681	N04.3.jpg	77.94	9.96	10.77	14.38	11.06	59.03	213.88	150.78	189.06	184.57	4.0687e+06	117.67	222.33	72.38	1.59557e+06	0.15	3271.5	RGB	53.87	56.67	0.654	1.512
682	N04.3.jpg	23.71	5.49	5.25	5.98	5.55	17.54	189.02	89.05	169.84	149.3	1.00228e+06	115.33	197.33	58.55	393053	0.26	1731.59	RGB	55.64	56.34	0.986	1.01
683	N04.3.jpg	100.77	11.33	11.58	13.73	12.11	64.18	211.59	137.24	182.59	177.14	5.04169e+06	118	219.67	69.47	1.97714e+06	0.17	4805.38	RGB	75.84	16.55	0.8	1.605
684	N04.3.jpg	19.27	4.95	4.89	5.31	4.91	15.86	183.27	84.19	173.95	147.14	802043	102	190.33	57.7	314527	0.27	1462.11	RGB	76.09	16.24	0.984	1.016
685	N04.3.jpg	70.91	9.5	9.09	14.44	9.81	55.05	203.9	125.41	174.93	168.08	3387278	111.33	211.67	65.91	1.32834e+06	0.2	3984.28	RGB	96.28	15.28	0.662	1.449
686	N04.3.jpg	19.61	5	4.64	5.49	4.8	15.95	187.64	84.62	172.94	148.4	825526	102.33	189.33	58.19	323736	0.26	1473.86	RGB	94.92	12.98	0.98	1.008
687	N04.3.jpg	101.75	11.38	9.97	19.2	10.03	68.03	213.3	143.38	185.94	180.87	5.20311e+06	112.67	217.33	70.93	2.04044e+06	0.16	4575.02	RGB	146.35	52.64	0.591	1.425
688	N04.3.jpg	18.42	4.84	4.62	5.39	4.84	15.44	180.76	83.16	167.97	143.96	753215	110.33	185.67	56.46	295378	0.28	1440.65	RGB	145.81	52.41	0.988	1.01
689	N04.3.jpg	106.59	11.65	11.72	15.21	13.66	62.87	215.91	150.4	190.02	185.44	5.57905e+06	124	221	72.72	2.18786e+06	0.15	4394.89	RGB	94.41	78.72	0.727	1.426
690	N04.3.jpg	21.48	5.23	4.79	6.01	4.8	16.85	193.33	96.2	173.73	154.42	940905	122.67	205.67	60.56	368982	0.24	1459.33	RGB	94.83	77.67	0.966	1.013
691	N04.3.jpg	74.73	9.75	7.68	15.47	7.95	55.59	215.7	140.8	184.41	180.3	3.80402e+06	128	217.33	70.71	1.49177e+06	0.16	3394.27	RGB	121.93	75.97	0.648	1.431
692	N04.3.jpg	17.97	4.78	4.68	5.17	4.73	15.74	191.7	86.39	173.06	150.38	768004	119.67	184.33	58.97	301178	0.26	1311.03	RGB	121.66	76.95	0.984	1.009
693	N04.3.jpg	101.51	11.37	10.04	16.85	10.37	64.42	210.4	134.73	181.26	175.46	5.03559e+06	111.33	216.67	68.81	1.97474e+06	0.18	5064.12	RGB	71.4	41.9	0.672	1.445
694	N04.3.jpg	17.95	4.78	4.68	5.42	5.01	16.02	173.64	80.91	166.56	140.37	718141	106	199.33	55.05	281624	0.29	1477.86	RGB	71.34	43.45	0.937	1.034
695	N04.3.jpg	121.02	12.41	11.69	15.83	12.21	67.35	207	129.35	177.52	171.29	5.84226e+06	112.67	216.67	67.17	2.29108e+06	0.19	6351.35	RGB	60.61	93.29	0.79	1.402
696	N04.3.jpg	22.54	5.36	5.07	6.12	5.18	17.18	182.5	81.46	165.22	143.06	914018	109.67	181	56.1	358438	0.28	1788.95	RGB	61.08	95.67	0.977	1.013
697	N04.3.jpg	95.74	11.04	10.56	15.19	10.88	58.55	213.1	156.09	190.89	186.69	5.04624e+06	127.67	220.33	73.21	1.97892e+06	0.14	3850.13	RGB	108.09	108.75	0.788	1.451
698	N04.3.jpg	19.25	4.95	4.61	5.53	4.78	15.88	185.62	90.41	167.98	148.01	809294	114	193	58.04	317370	0.26	1417.37	RGB	109.88	107.88	0.977	1.011
699	N04.3.jpg	109.76	11.82	12.6	14.58	13.15	59.13	208	147.5	183.8	179.77	5555641	117	227	70.5	2.17868e+06	0.16	4995.32	RGB	70	104.68	0.783	1.399
700	N04.3.jpg	22.15	5.31	5.22	5.82	5.28	17.16	186.3	81.4	165.56	144.42	907254	109.33	178.67	56.64	355786	0.28	1733.6	RGB	67.31	107.46	0.977	1
701	N04.3.jpg	114.81	12.09	12.5	13.98	13.51	65.31	212.63	153.44	190.3	185.46	6.01006e+06	112	222.33	72.73	2.35689e+06	0.15	4775.32	RGB	91.72	36.86	0.834	1.531
702	N04.3.jpg	19.32	4.96	4.56	5.49	4.96	16.15	184.77	86.15	170.54	147.16	808620	109.67	192	57.71	317106	0.27	1457.91	RGB	91.73	35.77	0.964	1.013
703	N04.3.jpg	120.42	12.38	12.36	16.89	14.01	69.49	214.47	130.62	180.43	175.17	5.94188e+06	124	213.67	68.7	2.33015e+06	0.17	5934.97	RGB	135.66	57.03	0.687	1.401
704	N04.3.jpg	24.78	5.62	5.4	6.15	5.66	18.16	183.21	78.26	161.76	141.08	989819	109	179	55.33	388164	0.29	2029.01	RGB	136.03	58.18	0.965	1.015
705	N04.3.jpg	52.47	8.17	9.49	10.5	9.74	47.95	209.57	122.82	178.1	170.16	2543414	120	211.33	66.73	997417	0.19	2860.93	RGB	143.37	104.44	0.689	1.531
706	N04.3.jpg	18.7	4.88	4.62	5.45	4.94	15.73	174.27	75.34	162.77	137.46	730333	102.67	195.33	53.91	286405	0.3	1598.65	RGB	141.92	103.1	0.968	1.008
707	N04.3.jpg	123.16	12.52	12.56	15.32	14.94	65.3	210.47	134.3	181.58	175.45	6.09226e+06	129.33	217	68.8	2.38912e+06	0.17	6028.02	RGB	81.75	110.49	0.776	1.437
708	N04.3.jpg	25.23	5.67	5.34	6.35	5.66	18.35	186.44	98.68	169.28	151.47	1.08268e+06	112	196.33	59.4	424580	0.24	1751.08	RGB	84.99	112.29	0.955	1.009
709	N04.3.jpg	128.34	12.78	9.31	22.52	12.16	72.61	205.12	126.26	174.77	168.72	6107974	118	210.67	66.16	2.39528e+06	0.19	6919.34	RGB	10.33	111.17	0.566	1.352
710	N04.3.jpg	20.33	5.09	4.89	5.69	4.96	16.46	180.87	82.11	166.03	143	821980	102.67	183	56.08	322345	0.28	1603.22	RGB	9.85	109.57	0.97	1.006
711	N04.3.jpg	101.53	11.37	9.57	17.28	9.6	64.85	215.82	136.56	185.16	179.18	5137113	136	226.33	70.27	2.01455e+06	0.17	4736.98	RGB	113.62	76.74	0.639	1.437
712	N04.3.jpg	29.3	6.11	5.76	6.78	6.09	20.25	197.85	89.27	164.22	150.45	1.24931e+06	120.33	191	59	489924	0.25	2113.88	RGB	112.5	78.78	0.97	1.028
713	N04.3.jpg	81.23	10.17	10.77	13.75	10.87	58.15	209.21	127.45	177.41	171.36	3931615	113.33	211	67.2	1.54181e+06	0.19	4281.01	RGB	153.3	11.71	0.735	1.474
714	N04.3.jpg	19.87	5.03	4.79	5.77	4.99	16.17	184.03	83.38	169.69	145.7	821456	110.33	190.67	57.14	322139	0.27	1534.52	RGB	153.46	11.75	0.972	1.006
715	N04.3.jpg	71	9.51	9.04	15.94	9.13	58.58	212.1	126.5	177	171.87	3.45677e+06	135	208.33	67.4	1.3556e+06	0.18	3698.23	RGB	47.55	28.07	0.603	1.466
716	N04.3.jpg	18.85	4.9	4.8	5.32	4.99	15.82	176.26	83.73	166.74	142.24	762285	100.33	194.67	55.78	298935	0.28	1512.8	RGB	47.53	27.54	0.981	1.013
717	N04.3.jpg	137.75	13.24	10.9	19.89	13.44	74.01	205.03	133.91	179.18	172.7	6708878	118	221.67	67.73	2.63093e+06	0.18	7079.11	RGB	9.28	91.99	0.705	1.397
718	N04.3.jpg	23.66	5.49	5.28	6.08	5.51	17.52	169.86	81.41	164.04	138.44	927110	110.67	190.67	54.29	363573	0.29	1963.58	RGB	8.65	90.21	0.98	1.001
719	N04.3.jpg	133.71	13.05	12.87	17.96	13.89	75.2	208.05	129.62	176.56	171.41	6462125	118	212	67.22	2.53417e+06	0.18	6929.75	RGB	17.72	31.66	0.722	1.472
720	N04.3.jpg	26.12	5.77	5.49	6.21	5.51	18.47	182.25	81.2	162.14	141.87	1.04783e+06	112	175.67	55.63	410912	0.28	2087.45	RGB	16.49	31.89	0.975	1.01
721	N04.4.jpg	90.92	10.76	10.64	14.37	12.2	62.3	221.03	159.84	195.23	192.03	4.93299e+06	148.67	225.33	75.31	1.93451e+06	0.13	3365.1	RGB	105.45	65.32	0.711	1.475
722	N04.4.jpg	25.26	5.67	5.53	6.09	5.58	18.47	190.84	96.6	176.55	154.66	1105065	118	220.67	60.65	433359	0.24	1724.28	RGB	105.15	63.22	0.987	1.012
723	N04.4.jpg	121.81	12.45	13.51	18.9	15.04	69.89	218.81	167.38	197.55	194.58	6719658	132	224	76.31	2635160	0.12	4218.29	RGB	161.19	74.01	0.609	1.378
724	N04.4.jpg	20.11	5.06	4.79	5.53	4.94	16.15	188.24	84.95	168.37	147.19	840155	111	187	57.72	329473	0.27	1518.22	RGB	160.18	72.51	0.982	1.008
725	N04.4.jpg	117	12.21	10.36	16.91	11.23	67.61	219.62	150.56	191.77	187.32	6.16314e+06	124	227	73.46	2.41692e+06	0.14	4726.97	RGB	133.05	68.79	0.775	1.419
726	N04.4.jpg	15.38	4.43	4.18	4.99	4.67	14.37	192.01	90.15	171.77	151.31	663334	120.33	190	59.34	260131	0.25	1101.4	RGB	134.2	71.89	0.952	1.011
727	N04.4.jpg	88.33	10.61	10.42	16.68	10.63	62.21	219.73	162.35	196.83	192.97	4823417	137.33	225.67	75.67	1.89154e+06	0.13	3178	RGB	140.66	76.92	0.608	1.446
728	N04.4.jpg	23.25	5.44	5.28	5.88	5.46	17.48	188.66	94.91	173.61	152.39	1004123	114.33	213.67	59.76	393774	0.25	1623.83	RGB	140.88	74.62	0.974	1.003
729	N04.4.jpg	137.55	13.23	10.49	18.87	15.02	72.31	216.95	151.85	190.69	186.5	7.20865e+06	117	223.33	73.14	2.82692e+06	0.14	5601.18	RGB	141.82	48.97	0.671	1.338
730	N04.4.jpg	18.93	4.91	4.62	5.63	4.7	15.76	186.46	87.64	162.1	145.4	781095	112.67	188	57.02	306312	0.27	1443.53	RGB	143.5	48.04	0.971	1
731	N04.4.jpg	84.79	10.39	9.05	16.26	11.94	58.21	215.16	134.76	184.88	178.27	4276303	137.67	218.33	69.91	1.67698e+06	0.17	3998	RGB	55.49	75.64	0.618	1.401
732	N04.4.jpg	18.89	4.9	4.47	5.65	4.58	15.85	191.01	91.87	169.99	150.95	810926	117.67	176	59.2	318010	0.25	1344.37	RGB	54.44	73.99	0.964	1.013
733	N04.4.jpg	164.9	14.49	11.39	21.48	12.39	73.99	215.7	143.77	188.29	182.59	8.4691e+06	128.33	220.33	71.6	3.32122e+06	0.15	7158.63	RGB	71.61	86.74	0.669	1.324
734	N04.4.jpg	23.31	5.45	5.24	5.96	5.39	17.87	191.32	87.19	165.08	147.87	975471	111.33	188	57.99	382538	0.26	1730.25	RGB	69.13	83.88	0.983	1.019
735	N04.4.jpg	97.5	11.14	8.48	17.22	9.06	63.63	216.59	137.75	186.14	180.16	4972807	134	217.33	70.65	1.95012e+06	0.16	4474.63	RGB	124.48	100.93	0.645	1.448
736	N04.4.jpg	23.49	5.47	5.13	6.24	5.64	17.78	190.9	96.11	177.01	154.68	1.03016e+06	122.67	195.67	60.66	403983	0.24	1586.74	RGB	125.02	99.93	0.961	1.015
737	N04.4.jpg	61.42	8.84	8.1	13.53	8.17	55.08	215.22	143.94	187.24	182.13	3.18133e+06	130.67	216.67	71.43	1.24758e+06	0.16	2713.76	RGB	103.45	105.35	0.615	1.54
738	N04.4.jpg	18.51	4.85	4.56	5.2	4.68	15.56	183.52	98.01	176.33	152.62	804001	121.67	197	59.85	315295	0.24	1275.81	RGB	104.4	106.33	0.984	1.016
739	N04.4.jpg	185.27	15.36	14.51	17.99	15.5	81	210.53	145.51	185.69	180.58	9.35226e+06	127.33	212	70.81	3.66755e+06	0.16	8229.38	RGB	11.65	107.79	0.843	1.406
740	N04.4.jpg	23.4	5.46	4.78	6.6	4.95	17.67	174.5	81.5	163.68	139.89	930720	107.67	198	54.86	364988	0.29	1930.99	RGB	9.22	107.92	0.952	1.012
741	N04.4.jpg	143.98	13.54	12.25	17.98	13.82	73.97	216.1	153.05	191.68	186.94	7.57381e+06	133	219.67	73.31	2.97012e+06	0.14	5790.06	RGB	116.05	33.94	0.769	1.51
742	N04.4.jpg	22.11	5.31	4.74	6.25	5.55	17.98	187.04	93.45	171.67	150.72	943508	116	205.33	59.11	370003	0.25	1578.19	RGB	114.99	33.77	0.911	1.02
743	N04.4.jpg	116.92	12.2	13.39	14.63	14.03	65.59	209.45	138	182.8	176.75	5.83116e+06	123	217	69.31	2.28673e+06	0.17	5610.66	RGB	9.64	24.19	0.78	1.505
744	N04.4.jpg	21.66	5.25	4.97	6.19	5.05	16.97	177.22	87.82	167.64	144.23	884394	111.33	179.33	56.56	346821	0.27	1664.63	RGB	7.9	23.32	0.96	1.007
745	N04.4.jpg	141.26	13.41	12.44	19.47	13.09	75.48	212.19	147.9	188.4	182.83	7.27824e+06	109.67	220	71.7	2.85421e+06	0.15	6158.65	RGB	97.78	11.53	0.737	1.446
746	N04.4.jpg	22.99	5.41	5.16	6.13	5.42	17.44	181.82	87.18	170.13	146.38	955836	119	201.67	57.4	374838	0.27	1739.01	RGB	98.68	10.69	0.967	1.011
747	N04.4.jpg	98.08	11.17	10.66	15.86	10.77	60.9	216.38	130.6	183.06	176.68	4.89786e+06	122.33	213.67	69.29	1.92073e+06	0.17	4744.83	RGB	145.25	108.95	0.719	1.44
748	N04.4.jpg	16.96	4.65	4.44	5.22	4.59	14.94	188.25	82.26	171.49	147.33	708223	118.33	181	57.78	277734	0.27	1286.24	RGB	146.3	110.33	0.972	1.012
749	N04.4.jpg	189.89	15.55	15.48	18.67	18.26	85.82	214.76	149.37	189.13	184.42	9.75791e+06	128	226	72.32	3.82663e+06	0.15	7927.37	RGB	61.52	15.38	0.794	1.441
750	N04.4.jpg	26.55	5.81	5.17	6.69	5.89	18.89	180.74	84.23	168.5	144.49	1.08788e+06	102.67	213.67	56.66	426618	0.28	2091.76	RGB	63.4	16.05	0.947	1.005
751	N04.4.jpg	88.54	10.62	10.25	13.43	10.44	58.69	208.65	145.28	186.77	180.23	4.5051e+06	117	222	70.68	1.76671e+06	0.16	4073.65	RGB	21.89	83.15	0.803	1.528
752	N04.4.jpg	14.3	4.27	4.07	4.79	4.11	15.8	177.18	83.77	163.43	141.46	575604	108.67	175.33	55.47	225727	0.28	1147.48	RGB	22.49	84.06	0.968	1.013
753	N04.4.jpg	102.87	11.44	10.04	16.54	10.31	62.93	219.86	148.56	191.8	186.74	5426849	138.67	218.67	73.23	2.12818e+06	0.14	4158.14	RGB	152.28	86.36	0.708	1.439
754	N04.4.jpg	19.85	5.03	4.68	6.06	4.69	16.3	195.78	100.65	172.17	156.2	881586	120.67	188.67	61.25	345720	0.23	1314.45	RGB	154.74	88.04	0.958	1.006
755	N04.4.jpg	165.63	14.52	13.54	19.55	15.72	84.26	214.57	138.47	184.7	179.25	8.35808e+06	109.33	215.33	70.29	3.27768e+06	0.16	7628.46	RGB	149.88	34.79	0.728	1.518
756	N04.4.jpg	24.74	5.61	5.04	6.29	5.47	18	189.53	90.71	162.74	147.66	1.03199e+06	111	206.67	57.91	404701	0.26	1831.13	RGB	149.27	34.85	0.967	1.004
757	N04.4.jpg	107.98	11.73	12.18	16.34	13.26	58.31	216.77	160.22	194.72	190.57	5807259	115	223.67	74.73	2.27736e+06	0.13	4094.16	RGB	66.29	55.5	0.724	1.335
758	N04.4.jpg	17.95	4.78	4.5	5.36	4.65	15.58	187.48	81.24	168.01	145.58	742145	110.33	189	57.09	291037	0.27	1397.63	RGB	63.44	52.56	0.966	1.011
759	N04.4.jpg	119.34	12.33	11.96	18.26	12.26	66.71	212.38	153.84	190.73	185.65	6.23762e+06	121.67	226.33	72.8	2.44612e+06	0.15	4954.54	RGB	34.25	62.15	0.711	1.435
760	N04.4.jpg	16.22	4.54	4.04	5.12	4.05	15.48	180.94	81.04	160.02	140.67	646358	107.67	186.67	55.16	253474	0.29	1311.99	RGB	34.89	61.41	0.973	1.016
761	N04.5.jpg	128.58	12.79	11.25	17.48	11.25	64.81	210.79	152.49	187.43	183.57	6.64587e+06	112	222.33	71.99	2.60622e+06	0.15	5534.41	RGB	49.78	79.15	0.766	1.389
762	N04.5.jpg	21.31	5.21	4.86	6.1	5.08	17.79	183.01	82.08	166.27	143.79	868179	105	195.67	56.39	340462	0.28	1681.27	RGB	52.22	81.65	0.945	1.053
763	N04.5.jpg	90.19	10.72	11.19	15.71	12.18	65.76	213.97	141.29	185.34	180.2	4.60231e+06	127.33	213.67	70.67	1.80483e+06	0.16	4085.27	RGB	68.21	75.4	0.667	1.56
764	N04.5.jpg	22.55	5.36	5.14	6.3	5.64	17.52	195.6	96.69	174.61	155.63	995574	116.67	197	61.03	390421	0.24	1514.3	RGB	68.05	74.87	0.943	1.01
765	N04.5.jpg	78.77	10.01	8.87	16.29	11.2	65.31	214.38	146.76	186.24	182.46	4.07123e+06	123.67	219.33	71.55	1.59656e+06	0.15	3451.16	RGB	80.85	49.58	0.58	1.511
766	N04.5.jpg	22.55	5.36	5.21	5.77	5.32	18	192.31	98.25	174.85	155.14	994284	119.33	196	60.84	389915	0.24	1512.83	RGB	83.12	49.51	0.976	1.011
767	N04.5.jpg	113.24	12.01	12.33	15.29	13.09	60.79	208.99	148.34	185.72	181.02	5.79003e+06	119.67	220.67	70.99	2.2706e+06	0.16	5013.11	RGB	19.69	40.25	0.75	1.375
768	N04.5.jpg	21.37	5.22	4.94	5.9	5.02	16.98	181.78	83.3	161.76	142.28	862062	110.67	175.33	55.8	338064	0.28	1687.84	RGB	16.29	39.46	0.978	1.013
769	N04.5.jpg	167.94	14.62	16.2	17.66	16.55	76.48	211.13	142.75	184.94	179.61	8483651	130	216	70.43	3.32692e+06	0.16	7604.26	RGB	24.21	61.22	0.764	1.452
770	N04.5.jpg	25.19	5.66	5.3	6.58	5.33	18.18	174.8	84.82	165.31	141.64	1011337	107.67	185.33	55.55	396603	0.28	2001.18	RGB	26.67	61.43	0.97	1.007
771	N04.5.jpg	126.43	12.69	13.27	15.87	14.62	68.72	213.22	155.54	189.76	186.17	6.63889e+06	126.67	228.67	73.01	2.60349e+06	0.15	5188.48	RGB	78.35	35.64	0.743	1.46
772	N04.5.jpg	22.49	5.35	5.16	6.13	5.44	17.41	185.25	95.22	171.43	150.64	962258	113.33	198.67	59.07	377356	0.25	1598.09	RGB	77.62	36.56	0.945	1.005
773	N04.5.jpg	121.24	12.42	12.77	14.83	12.99	66.91	216.05	155.54	192.15	187.91	6.41688e+06	131.33	223.67	73.69	2.51642e+06	0.14	4781.06	RGB	116.92	61.2	0.799	1.478
774	N04.5.jpg	22.29	5.33	4.56	6.38	5.02	17.42	195.82	108.74	178.46	161	1.01787e+06	132.67	198	63.14	399164	0.22	1360.43	RGB	115.61	61.38	0.936	1.002
775	N04.5.jpg	141.9	13.44	12.58	17.14	16.4	79.03	213.79	148.82	188.19	183.6	7312848	131.67	220.67	72	2.86778e+06	0.15	6040.38	RGB	127.08	51.5	0.745	1.522
776	N04.5.jpg	22.95	5.41	5.24	6.42	5.42	17.7	189.88	99.48	174.07	154.48	1007044	117	191.67	60.58	394919	0.24	1546.89	RGB	126.63	50.5	0.938	1.01
777	N04.5.jpg	163.3	14.42	14.6	17.06	16.84	73.61	212.81	145.7	186.13	181.55	8.33316e+06	115	230	71.19	3.26791e+06	0.16	7182.49	RGB	160.13	52.8	0.816	1.447
778	N04.5.jpg	20.05	5.05	4.91	5.47	5.31	16.24	187.54	89.95	166.41	147.96	841329	110	176.67	58.03	329933	0.26	1476.49	RGB	159.09	51.51	0.971	1.004
779	N04.5.jpg	108.38	11.75	12.65	16.1	12.87	75.54	210.29	142.54	183.77	178.87	5.46283e+06	113.33	222.67	70.14	2.14229e+06	0.16	5026.37	RGB	130.84	19.98	0.673	1.476
780	N04.5.jpg	19.26	4.95	4.5	5.91	4.65	16.19	190.57	90.79	173.47	151.61	829761	111.67	204.67	59.45	325396	0.25	1375.29	RGB	130.3	18.49	0.941	1.013
781	N04.5.jpg	118.16	12.27	9.97	17.87	10.02	67.76	212.4	138.56	182.81	177.92	5.91893e+06	126.33	211.33	69.77	2.32115e+06	0.17	5522.66	RGB	115.65	35.07	0.696	1.445
782	N04.5.jpg	24.52	5.59	5.53	6.06	5.58	18	180.74	86.03	166.81	144.52	1.00126e+06	113.67	187	56.68	392652	0.27	1879.3	RGB	116.29	34.9	0.969	1.008
783	N04.5.jpg	133.42	13.03	12.54	16.66	16.12	73.39	216.1	151.09	190.1	185.76	6.98578e+06	123.33	220	72.85	2.73952e+06	0.15	5529.16	RGB	136.77	92.03	0.737	1.507
784	N04.5.jpg	15.69	4.47	4.42	5.33	4.65	15.12	182.43	81.25	162.86	142.18	636544	118.33	171.67	55.76	249625	0.28	1259.61	RGB	139.56	91.47	0.893	1.019
785	N04.5.jpg	139.58	13.33	13.07	16.23	15.42	69.28	213.86	149.09	188.1	183.68	7.21628e+06	124	223.67	72.03	2.82991e+06	0.15	5961.54	RGB	142.76	101.94	0.805	1.42
786	N04.5.jpg	20.78	5.14	4.9	5.65	5.55	16.64	191.18	88.87	171.94	150.66	889066	116	194.33	59.08	348653	0.25	1501.11	RGB	144.18	100.95	0.965	1.009
787	N04.5.jpg	82.07	10.22	9.27	15.42	9.27	54.84	210.19	135.47	179.92	175.19	4.06869e+06	117.67	219.33	68.7	1.59556e+06	0.17	4038.48	RGB	158.74	31.95	0.692	1.39
788	N04.5.jpg	14.3	4.27	3.84	4.88	4.08	13.72	182	77.53	172.73	144.09	585723	103.67	173.33	56.51	229695	0.28	1141.68	RGB	157.74	32.67	0.97	1.01
789	N04.5.jpg	127.62	12.75	11.79	16.41	15.32	67.92	214.05	163.48	194.49	190.67	6.85484e+06	125	221.67	74.77	2.68817e+06	0.13	4767.96	RGB	61.84	44.9	0.747	1.441
790	N04.5.jpg	18.41	4.84	4.78	5.32	5.25	15.73	176.6	79.46	159.95	138.67	725930	110.67	183.33	54.38	284679	0.29	1527.42	RGB	61.89	44.81	0.952	1.013
791	N04.5.jpg	163.69	14.44	13.77	20.74	16.36	83.04	214.31	151.17	188.99	184.82	8.54013e+06	128.67	218.67	72.48	3.34907e+06	0.15	6809.07	RGB	92.72	31.58	0.668	1.492
792	N04.5.jpg	21.91	5.28	5.2	5.66	5.2	17.31	186.31	101.54	174.64	154.16	958127	122.67	188.33	60.46	375736	0.24	1470.75	RGB	95.17	32.99	0.975	1.03
793	N04.5.jpg	128.92	12.81	12.65	17.28	13.11	67.48	205.23	133.25	178.27	172.25	6247987	107.67	209.33	67.55	2.45019e+06	0.18	6575.98	RGB	9.02	112.92	0.761	1.45
794	N04.5.jpg	20.22	5.07	4.83	5.63	5.1	16.34	174.05	80.33	161.53	138.64	794798	86.33	176	54.37	311685	0.29	1685.72	RGB	9.66	112.14	0.961	1.009
795	N04.5.jpg	106.52	11.65	10.68	16.68	12.4	71.28	212.04	147.26	187.14	182.15	5491370	131.67	214.33	71.43	2.15348e+06	0.15	4655.35	RGB	108.38	13.86	0.687	1.516
796	N04.5.jpg	24.77	5.62	5.31	6.33	5.63	18.08	182.11	93.12	168.9	148.04	1035564	108.33	197	58.06	406104	0.26	1811.63	RGB	109.64	13.11	0.965	1.002
797	N04.5.jpg	76.99	9.9	9.05	14.7	9.73	57.22	207.79	155.99	186.75	183.51	3.99807e+06	112	218.33	71.96	1.56787e+06	0.15	3284.28	RGB	26.27	30.35	0.639	1.437
798	N04.5.jpg	21.38	5.22	4.68	6.14	5.23	17.15	179.47	88.58	170.32	146.12	884637	105	187.67	57.3	346917	0.27	1616.03	RGB	25.22	28.91	0.931	1
799	N04.5.jpg	123.95	12.56	12.6	16.28	13.69	70.38	216.47	161.47	193.25	190.39	6658113	132.67	222	74.66	2.61102e+06	0.13	4640.34	RGB	96.36	76.8	0.77	1.499
800	N04.5.jpg	22.15	5.31	4.74	6.38	5.15	17.44	195.18	95.76	174.29	155.08	972331	129.33	190.67	60.81	381306	0.24	1488.51	RGB	94.81	76.29	0.939	1.014
801	N05.1.jpg	86.02	10.47	10.16	14.29	10.81	56.35	211.14	124.66	170.58	168.79	4.10538e+06	121.67	206.33	66.19	1.60995e+06	0.19	4661.92	RGB	149.95	78.01	0.726	1.457
802	N05.1.jpg	22.46	5.35	5	6.12	5.73	19.65	188.73	85.05	157.28	143.68	918713	111	191.33	56.35	360280	0.28	1767.7	RGB	148.98	75.07	0.948	1.098
803	N05.1.jpg	103.62	11.49	11.99	14.3	12.22	65.96	210.13	127.29	170.75	169.39	4.94907e+06	122	205	66.43	1.94081e+06	0.19	5531.22	RGB	161.42	93	0.763	1.56
804	N05.1.jpg	24.81	5.62	5.49	6.02	5.71	18	192.22	89.37	159.61	147.06	1033564	109.33	190.33	57.67	405319	0.26	1858.73	RGB	161.28	93.87	0.977	1.009
805	N05.1.jpg	75.74	9.82	10.31	13.68	12.01	58.17	208.29	117.21	165.53	163.68	3.51528e+06	122	197.67	64.19	1.37854e+06	0.21	4417.11	RGB	74.5	59.56	0.671	1.523
806	N05.1.jpg	21.26	5.2	5.11	5.56	5.18	17.2	192.89	92.7	159.53	148.37	896463	113	183	58.19	351554	0.26	1552.13	RGB	76.81	60.3	0.981	1.038
807	N05.1.jpg	59.5	8.7	9.9	11.67	9.95	56.57	208.38	117.19	165.21	163.59	2.77145e+06	117.33	202	64.15	1.08684e+06	0.21	3504.8	RGB	84.22	58.07	0.669	1.6
808	N05.1.jpg	21.15	5.19	4.98	5.62	5.53	16.71	188.24	79.77	150.67	139.56	836112	103	186	54.73	327887	0.29	1746.34	RGB	84.88	58.09	0.973	1.008
809	N05.1.jpg	77.57	9.94	9.44	13.78	11.89	62.03	207.93	115.27	165.12	162.77	3581529	111	194.33	63.83	1.40452e+06	0.21	4605.71	RGB	98.85	67.96	0.67	1.554
810	N05.1.jpg	23.26	5.44	5.28	5.83	5.48	17.29	186.2	83.26	151.12	140.19	922062	111	175.33	54.98	361593	0.29	1880.99	RGB	99.77	68.7	0.988	1.007
811	N05.1.jpg	59.9	8.73	9.71	12.08	10.75	55.99	205.19	128.15	169.86	167.74	2.86676e+06	116.33	205.33	65.78	1.12422e+06	0.19	3299.2	RGB	54.89	14.7	0.676	1.613
812	N05.1.jpg	20.53	5.11	4.85	5.72	5	17.11	187.35	88.46	159.08	144.96	842807	111.33	188	56.85	330512	0.27	1566.84	RGB	54.96	13.32	0.978	1.01
813	N05.1.jpg	76.32	9.86	8.73	15.43	8.82	61.72	206.16	118.39	165.37	163.31	3508821	102	204.33	64.04	1.37601e+06	0.21	4462.46	RGB	63.87	29.5	0.65	1.569
814	N05.1.jpg	23.13	5.43	5.34	5.93	5.45	17.36	185.06	85.91	159.79	143.59	939629	101.33	198	56.31	368482	0.28	1826.81	RGB	63.81	29.57	0.98	1.008
815	N05.1.jpg	80.37	10.12	8.91	15.06	10.96	58.78	201.85	103.39	155.32	153.52	3.49506e+06	104	185.33	60.2	1.37061e+06	0.24	5418.52	RGB	128.14	35.54	0.633	1.459
816	N05.1.jpg	21.52	5.23	5.04	5.65	5.16	16.75	189.47	82.82	152.88	141.72	864627	98	183.67	55.58	339070	0.28	1737.09	RGB	126.78	36.29	0.975	1.002
817	N05.1.jpg	65.81	9.15	10.65	12.06	11.24	57.34	205.45	111.16	160.33	158.98	2.96734e+06	110	200.67	62.34	1.16366e+06	0.22	4107.77	RGB	153.22	18.37	0.676	1.543
818	N05.1.jpg	25.94	5.75	5.73	6.17	5.73	18.75	187.69	84.17	152.97	141.61	1.04099e+06	101.33	195.67	55.53	408231	0.28	2090.25	RGB	153.19	20.11	0.975	1.019
819	N05.1.jpg	109.44	11.8	12.44	15.83	14.42	67.07	207.47	133.25	171.71	170.81	5.26868e+06	117	214	66.98	2.06615e+06	0.19	5723.52	RGB	146.24	34.83	0.717	1.466
820	N05.1.jpg	24.93	5.63	5.34	6.19	5.59	18.12	186.69	84.33	155.3	142.11	1.00569e+06	91.33	189.33	55.73	394387	0.28	1994.33	RGB	145.98	34.4	0.967	1.001
821	N05.1.jpg	70.35	9.46	9.83	12.56	12.02	54.94	209.12	120.1	167.59	165.6	3.30243e+06	130	196.67	64.94	1.29507e+06	0.2	3989.23	RGB	71.22	83.63	0.677	1.509
822	N05.1.jpg	23.18	5.43	5.03	6.02	5.07	17.36	190.17	89.18	157.49	145.61	956813	110.33	182.33	57.1	375221	0.27	1753.53	RGB	70.41	83.49	0.979	1.009
823	N05.1.jpg	85.24	10.42	11.82	15.68	12.38	61.74	203.06	120.31	165.25	162.87	3935305	121.67	198	63.87	1.54326e+06	0.21	5000.73	RGB	30.33	82.97	0.629	1.454
824	N05.1.jpg	23.87	5.51	5.44	5.95	5.45	17.54	186.78	91.59	162.34	146.9	992315	101.67	196.33	57.61	389143	0.26	1778.39	RGB	28.81	83.47	0.987	1.016
825	N05.1.jpg	71.9	9.57	10.07	11.99	10.82	56.38	201.83	110.26	159.83	157.31	3.20101e+06	117.33	186.33	61.69	1.2553e+06	0.22	4574.54	RGB	33.04	114.81	0.76	1.596
826	N05.1.jpg	20.26	5.08	5.02	5.39	5.09	16.22	178.67	76.29	148.64	134.53	773836	98.33	175.67	52.76	303465	0.31	1772.21	RGB	33.79	115.05	0.979	1.005
827	N05.1.jpg	37.41	6.9	7.98	11.41	9.86	51.92	208.38	112.12	162.86	161.12	1.74496e+06	113	196.33	63.19	684297	0.21	2325.65	RGB	132	85.16	0.507	1.598
828	N05.1.jpg	21.07	5.18	5.08	5.59	5.17	16.56	190.24	82.42	154.15	142.27	850640	101.33	192.67	55.79	333584	0.28	1692.66	RGB	132.29	84.84	0.979	1.01
829	N05.1.jpg	91.39	10.79	10.29	16.59	11.7	62.68	209.39	126.91	170.26	168.85	4365653	132.33	211	66.22	1.71202e+06	0.19	4933.93	RGB	115.3	39.17	0.671	1.499
830	N05.1.jpg	24.08	5.54	5.31	6.18	5.71	18.02	190.9	94.19	164.66	149.92	1.01988e+06	103.33	197.67	58.79	399953	0.25	1725.57	RGB	115.41	40.48	0.978	1.009
831	N05.1.jpg	61.02	8.81	9.11	14.39	11.71	58.19	204.8	116.9	163.26	161.66	2.81169e+06	121	200.67	63.39	1.10263e+06	0.21	3692	RGB	100.56	109.18	0.519	1.49
832	N05.1.jpg	22.72	5.38	5.1	5.8	5.64	17.64	186.59	82.22	153.58	140.8	907856	95	188.67	55.21	356022	0.29	1845.1	RGB	100.52	108	0.972	1.019
833	N05.1.jpg	77.18	9.91	9.56	13.91	11.99	55.36	207.78	114.54	164.52	162.28	3.55085e+06	110	211	63.64	1.39249e+06	0.21	4632.86	RGB	131.45	76.08	0.687	1.465
834	N05.1.jpg	16.05	4.52	4.32	4.92	4.6	14.45	185.23	73.92	150.98	136.71	624360	105.67	174.33	53.61	244847	0.3	1387.24	RGB	133.65	76.64	0.982	1.007
835	N05.1.jpg	81.81	10.21	10.67	12.53	11.42	56.71	200.44	121.33	163.12	161.63	3740566	77	209.67	63.38	1.46689e+06	0.21	4910.4	RGB	111.26	24.02	0.769	1.478
836	N05.1.jpg	20.57	5.12	5.03	5.62	5.28	17.14	184.4	80.49	152.91	139.27	814987	95	185.33	54.61	319603	0.29	1711.75	RGB	110.78	22.89	0.973	1.028
837	N05.1.jpg	134.04	13.06	12.26	19.34	12.97	68.65	204.91	121.93	166.24	164.36	6206594	107.33	207	64.46	2.43396e+06	0.2	7706.84	RGB	165.78	32.44	0.703	1.389
838	N05.1.jpg	21.63	5.25	5.1	5.76	5.11	16.67	186.15	81.03	155.91	141.03	867194	101.67	188.33	55.31	340076	0.29	1765.98	RGB	167.01	34.47	0.987	1.014
839	N05.1.jpg	74.55	9.74	9.09	16.47	10.34	57.03	207.3	118.03	165.9	163.74	3.46694e+06	116	196	64.21	1.35958e+06	0.21	4355.57	RGB	78.1	35.75	0.601	1.437
840	N05.1.jpg	19.94	5.04	4.68	5.61	4.77	16.51	187.42	80.54	153.96	140.64	796184	109.67	171	55.15	312229	0.29	1622.34	RGB	79.97	37.47	0.955	1.024
841	N05.2.jpg	156.44	14.11	13.21	18.74	13.23	74.03	205.51	109.41	161.76	158.89	6980665	115.67	187.67	62.31	2.73752e+06	0.22	9738.12	RGB	110.8	87.56	0.792	1.432
842	N05.2.jpg	22.53	5.36	5.11	5.99	5.41	17.3	189.66	82.9	155.26	142.61	910997	103.33	187.67	55.93	357254	0.28	1795.95	RGB	111.39	86.83	0.968	1.009
843	N05.2.jpg	78.1	9.97	9.08	16.07	9.29	58.75	206.03	113.59	162.11	160.58	3550980	115.33	201	62.97	1.39254e+06	0.22	4763.22	RGB	156.35	42.15	0.662	1.477
844	N05.2.jpg	20.34	5.09	4.92	5.62	5.15	16.38	184.97	79.38	152.85	139.06	804767	105	180.33	54.54	315595	0.29	1695.42	RGB	156.57	42.03	0.983	1.016
845	N05.2.jpg	66.65	9.21	9.99	11.79	10.9	57.55	203.79	106.28	157.67	155.91	2955345	118	193.67	61.14	1.15896e+06	0.23	4359.85	RGB	127.25	24.96	0.715	1.66
846	N05.2.jpg	20.5	5.11	4.92	5.67	5.29	16.34	182.78	79.83	153.68	138.76	808286	96.33	193.33	54.42	316975	0.3	1724.33	RGB	126.72	25.58	0.978	1.007
847	N05.2.jpg	63.77	9.01	9.09	14.13	9.7	55.05	207.49	127.22	167.97	167.56	3.03035e+06	121	202	65.71	1.18837e+06	0.19	3498.9	RGB	108.8	30.42	0.645	1.482
848	N05.2.jpg	23.78	5.5	5.48	5.84	5.69	17.54	186.39	87.16	161.86	145.14	976912	107.67	199.67	56.92	383103	0.27	1833.34	RGB	109.14	27.87	0.982	1.007
849	N05.2.jpg	49.84	7.97	8.44	11.22	10.37	44.02	207.9	113.95	163.13	161.66	2.29186e+06	119.33	188.33	63.4	898768	0.21	3003.81	RGB	72.84	55.76	0.613	1.369
850	N05.2.jpg	21.28	5.2	5.2	5.53	5.38	16.53	189.04	86.46	159.79	145.1	876393	99.67	189.67	56.9	343684	0.27	1642.5	RGB	71.66	52.8	0.99	1.007
851	N05.2.jpg	71.74	9.56	9.24	13.07	9.88	52.06	203.96	108.05	158.45	156.82	3.18712e+06	103.67	188	61.5	1.24985e+06	0.23	4618.09	RGB	142.99	49.76	0.739	1.482
852	N05.2.jpg	18.75	4.89	4.74	5.35	5.1	15.6	182.2	69.82	144.74	132.25	705169	98.67	182.33	51.86	276537	0.32	1718.06	RGB	142.07	51.75	0.978	1
853	N05.2.jpg	89.31	10.66	10.33	14.44	11.11	61.69	202.74	117.45	162.55	160.91	4.0638e+06	116	197.33	63.1	1.59365e+06	0.21	5377.83	RGB	19.81	49.33	0.679	1.429
854	N05.2.jpg	19.22	4.95	4.75	5.66	5.03	17.77	185.32	89.35	163.64	146.1	798016	84.67	192	57.3	312947	0.27	1459.6	RGB	20.41	47.49	0.924	1.083
855	N05.2.jpg	57.69	8.57	8.35	12.86	9.79	52.85	207.82	112.76	162.76	161.11	2.64208e+06	114	196.33	63.18	1.03611e+06	0.21	3519.42	RGB	141.26	65.59	0.605	1.508
856	N05.2.jpg	21.46	5.23	5.15	5.66	5.47	16.68	192.13	83.04	156.38	143.85	874309	106.67	191	56.41	342866	0.28	1692.18	RGB	142.61	64.71	0.982	1.001
857	N05.2.jpg	59.08	8.67	9.53	11.64	9.57	53.91	205.38	116.17	162.89	161.48	2.71303e+06	117.33	192.33	63.33	1.06393e+06	0.21	3554.52	RGB	55.56	32.41	0.663	1.537
858	N05.2.jpg	23.12	5.43	5.37	5.78	5.54	17.25	188.23	84.76	156.17	143.05	937977	106.67	193	56.1	367834	0.28	1827.5	RGB	55.48	32.53	0.985	1.012
859	N05.2.jpg	53.33	8.24	7.9	13.01	8.47	52.48	201.62	111.12	159.75	157.49	2.39455e+06	110	189	61.76	939039	0.22	3405.66	RGB	44.59	94.6	0.586	1.515
860	N05.2.jpg	23.47	5.47	4.86	6.12	5.6	17.7	183.49	85.73	156.89	142.04	942693	106	182.67	55.7	369684	0.28	1858.81	RGB	45.74	95.62	0.955	1.004
861	N05.2.jpg	52.56	8.18	9.02	12.64	9.1	54.19	206.46	114.33	162.39	161.06	2415909	117.67	202.33	63.16	947415	0.21	3206.95	RGB	151.55	69.91	0.586	1.593
862	N05.2.jpg	21.93	5.28	5.16	5.9	5.47	17.85	190.98	83.93	155.51	143.47	891971	107.67	195	56.26	349793	0.28	1730.07	RGB	152.19	68.75	0.979	1.021
863	N05.2.jpg	79.7	10.07	10.73	13.17	12.14	59.98	204.78	106.58	158.24	156.54	3.51015e+06	118.67	192.67	61.39	1.37653e+06	0.23	5126.96	RGB	126.41	8.26	0.703	1.558
864	N05.2.jpg	22.56	5.36	5.13	5.84	5.34	17.21	184.1	74.28	144.29	134.22	854735	106.33	161	52.64	335190	0.31	1976.2	RGB	128.05	8.51	0.968	1.002
865	N05.2.jpg	94.99	11	12.95	15.53	13.48	64.39	209.99	121.44	167.67	166.37	4.47227e+06	116.67	201.33	65.24	1.75383e+06	0.2	5323.45	RGB	75.06	71.47	0.654	1.497
866	N05.2.jpg	25.21	5.67	5.52	6.19	5.75	18.18	191.67	84.33	152.82	142.94	1022299	110.67	182.67	56.05	400902	0.28	1991.82	RGB	75.95	75.19	0.977	1.006
867	N05.2.jpg	51.97	8.13	9.3	11.57	10.2	55.41	199.77	117.01	160.94	159.24	2.35006e+06	105.67	206.67	62.45	921594	0.22	3248.02	RGB	60.46	99.95	0.617	1.654
868	N05.2.jpg	22.14	5.31	5.08	5.76	5.42	16.97	182.94	80.86	155.95	139.92	879104	93	186.33	54.87	344747	0.29	1823.4	RGB	58.87	99.88	0.978	1.008
869	N05.2.jpg	40.14	7.15	8.1	11.09	8.54	43.09	205.03	114.36	162.31	160.57	1840258	118.33	193.67	62.97	721670	0.22	2477.24	RGB	163.62	91.47	0.565	1.433
870	N05.2.jpg	16.35	4.56	4.44	5.04	4.52	16.36	188.28	75.78	150.39	138.15	642534	102.67	180.67	54.18	251974	0.3	1392.93	RGB	163.64	92.64	0.966	1.069
871	N05.2.jpg	41.75	7.29	8.3	11.26	9.18	48.73	206.78	113.79	162.34	160.97	1.92312e+06	116.33	190.33	63.13	754166	0.21	2560.75	RGB	93.04	49.23	0.6	1.614
872	N05.2.jpg	19.08	4.93	4.83	5.33	4.97	15.75	188.81	84.71	158.22	143.91	778558	102.67	189	56.44	305317	0.28	1493.04	RGB	93.18	49.77	0.979	1.004
873	N05.2.jpg	44.63	7.54	8.62	11.79	9.67	51.97	204.06	112.42	161.08	159.19	2.03471e+06	119	187.67	62.43	797924	0.22	2793.68	RGB	34.86	52.32	0.588	1.657
874	N05.2.jpg	22.97	5.41	5.34	5.74	5.55	17.42	187.97	89.54	159.24	145.58	945567	111.67	201	57.09	370811	0.27	1740.34	RGB	33.99	53.03	0.99	1.006
875	N05.2.jpg	85.65	10.44	8.51	15.06	9.09	67.96	205.72	119.9	165.85	163.83	3.93492e+06	114.33	206	64.25	1.54311e+06	0.21	4948.5	RGB	92.04	12.84	0.685	1.518
876	N05.2.jpg	19.59	4.99	4.8	5.42	5.26	18.13	176.76	73.22	151.44	133.81	739950	100.33	170.67	52.47	290176	0.31	1731.2	RGB	93.75	12.34	0.972	1.007
877	N05.2.jpg	49.3	7.92	8.4	11.32	8.86	46.32	202.03	116.1	162	160.04	2243949	115	194.33	62.76	879980	0.22	3021.54	RGB	28.66	23.5	0.649	1.469
878	N05.2.jpg	19.87	5.03	4.8	5.62	5.09	16.08	183.48	86.56	160.42	143.49	807255	104.33	187	56.27	316571	0.28	1548.94	RGB	27.53	21.46	0.981	1.015
879	N05.2.jpg	74.76	9.76	9.74	12.56	12.13	54.04	203.31	103.19	155.98	154.16	3.26416e+06	112.33	183.33	60.45	1.28006e+06	0.24	5003.1	RGB	131.29	37.7	0.718	1.481
880	N05.2.jpg	20.61	5.12	5.1	5.49	5.16	17.2	180.18	76.16	145.5	133.95	783870	101	169.33	52.53	307400	0.31	1812.34	RGB	133.67	36.76	0.974	1.021
881	N05.3.jpg	53.34	8.24	7.27	13.22	8.79	51.05	211.59	116.59	167.23	165.13	2503936	129.67	206	64.76	981936	0.2	3087.64	RGB	96.88	62.94	0.604	1.505
882	N05.3.jpg	17.95	4.78	4.68	5.11	4.96	15.25	192.66	87.55	158.42	146.21	743777	121.33	173	57.34	291677	0.27	1353.91	RGB	96.57	63.49	0.981	1.012
883	N05.3.jpg	42.13	7.32	7.09	12.48	7.84	49.16	209.43	111.06	164.23	161.57	1945144	118.67	199	63.36	762802	0.21	2587.85	RGB	140.25	90.47	0.56	1.575
884	N05.3.jpg	19.22	4.95	4.68	5.56	4.71	16.29	189.39	82.79	158.87	143.68	784943	105.67	187	56.35	307821	0.28	1521.94	RGB	139.79	90.17	0.975	1.009
885	N05.3.jpg	58.16	8.61	9.31	11.17	9.35	52.44	204.4	103.99	157.22	155.21	2564652	119	189.67	60.87	1.00575e+06	0.23	3851.67	RGB	108.5	8.36	0.705	1.551
886	N05.3.jpg	22.02	5.29	5.15	5.72	5.5	17.04	189.61	84.74	159.65	144.67	903303	99	190	56.73	354237	0.27	1716.95	RGB	107.63	9.92	0.968	1.02
887	N05.3.jpg	36.8	6.84	7.78	10.86	8.17	47.49	205.24	119.61	166.04	163.63	1.7289e+06	113	202.67	64.17	678002	0.21	2178.98	RGB	67.97	15.97	0.554	1.547
888	N05.3.jpg	19.54	4.99	4.84	5.58	4.9	15.88	186.01	80.66	158.91	141.86	788457	102.67	197	55.63	309199	0.29	1586.42	RGB	67.02	15.62	0.984	1.008
889	N05.3.jpg	36.07	6.78	7.99	11.01	9.07	44.91	201.09	111.21	160.59	157.63	1.63668e+06	114	198.67	61.82	641836	0.22	2327.57	RGB	10.22	34.68	0.529	1.51
890	N05.3.jpg	20.49	5.11	4.8	5.52	5.42	16.3	185.66	87.34	158.06	143.69	834670	114	173.33	56.35	327322	0.27	1584.39	RGB	8.85	34.84	0.98	1.002
891	N05.3.jpg	47.7	7.79	9.22	11.82	10.09	52.83	206.6	116.44	165.66	162.9	2.22112e+06	130.33	194.67	63.88	871027	0.21	2834.17	RGB	41.67	11.42	0.56	1.575
892	N05.3.jpg	22.46	5.35	5.04	5.85	5.24	17.03	181.43	83.84	156.42	140.56	892297	112.33	183	55.12	349920	0.29	1811.95	RGB	42.07	11.05	0.988	1.002
893	N05.3.jpg	71.49	9.54	10.34	12.32	12.23	57.4	208.08	110.23	163.56	160.62	3.26208e+06	116.33	194.67	62.99	1.27925e+06	0.22	4402.14	RGB	56.44	57.02	0.694	1.594
894	N05.3.jpg	18	4.79	4.74	5.09	5.02	15.3	189.88	87.14	160.44	145.82	745289	114	183.67	57.18	292270	0.27	1372.3	RGB	56.57	55.27	0.986	1
895	N05.3.jpg	63.46	8.99	8.68	12.2	9.52	50.2	211.89	120.27	171.42	167.86	3.01144e+06	124	199.33	65.83	1.18096e+06	0.2	3502.6	RGB	65.6	64.44	0.731	1.449
896	N05.3.jpg	17.33	4.7	4.26	5.16	4.67	15.06	186.57	87.8	160.16	144.85	712059	116.33	186	56.8	279239	0.27	1327.69	RGB	67.72	65.39	0.97	1.004
897	N05.3.jpg	47.9	7.81	7.76	11.33	8.55	47.84	207.99	117.5	166.34	163.94	2237617	112.33	207.67	64.29	877497	0.21	2830.08	RGB	116.18	103.27	0.622	1.513
898	N05.3.jpg	19.2	4.94	4.72	5.27	5.12	15.75	191.98	82.75	160.23	144.99	790473	112.33	177.67	56.86	309990	0.27	1494.36	RGB	113.94	101.91	0.984	1.012
899	N05.3.jpg	66.86	9.23	9.08	13.04	10.75	56.88	207.49	115.21	166.42	163.04	3.09826e+06	91	201.67	63.94	1.215e+06	0.21	3985.71	RGB	98.43	101.04	0.62	1.538
900	N05.3.jpg	21.65	5.25	4.62	6.1	4.77	16.8	189.21	78.86	153.45	140.51	861580	108.67	176	55.1	337875	0.29	1775.82	RGB	97.8	104.05	0.972	1.006
901	N05.3.jpg	49.93	7.97	9	12.94	9.21	49.66	211.1	118.44	168.56	166.03	2369920	131	197.67	65.11	929380	0.2	2863.74	RGB	112.69	90.67	0.581	1.497
902	N05.3.jpg	20.28	5.08	4.88	5.57	5.31	16.33	192.73	88.54	158.62	146.63	844751	116	185.33	57.5	331275	0.27	1528.58	RGB	115.14	88.76	0.976	1.013
903	N05.3.jpg	71.18	9.52	9.92	14.78	10.53	58.47	209.48	124.32	169.16	167.65	3380695	113.67	201.67	65.75	1.32576e+06	0.19	3930.06	RGB	104.76	39.46	0.624	1.49
904	N05.3.jpg	20.85	5.15	4.93	5.63	4.95	16.65	193.17	85.53	158.08	145.59	860605	109	194.67	57.1	337492	0.27	1601.78	RGB	104.61	41.37	0.967	1.016
905	N05.3.jpg	40.06	7.14	7.42	12.12	8.7	51.76	210.24	123.49	170	167.91	1.93755e+06	122.33	205.67	65.85	759823	0.2	2251.67	RGB	91.54	48.28	0.526	1.512
906	N05.3.jpg	19.51	4.98	4.92	5.4	5.16	15.89	185.36	83.24	156.87	141.83	786849	113.33	188.33	55.62	308568	0.28	1568.88	RGB	92.04	48.37	0.988	1.007
907	N05.3.jpg	45.31	7.6	9	10.27	9.29	48.61	204.59	106.17	161.72	157.49	2.04191e+06	114.67	187.33	61.76	800749	0.23	2933.68	RGB	51.56	105.61	0.631	1.564
908	N05.3.jpg	18.94	4.91	4.5	5.51	4.94	15.81	182.59	79.45	149.49	137.18	736924	107	164.67	53.8	288990	0.3	1594.26	RGB	52.6	105.15	0.964	1
909	N05.3.jpg	80.79	10.14	11.3	15.28	11.38	66.85	205.65	116.64	165.87	162.72	3733719	123.33	198.33	63.81	1.4642e+06	0.21	4809.38	RGB	71.7	109.87	0.578	1.463
910	N05.3.jpg	21.02	5.17	5.24	5.4	5.29	16.77	187.75	87.61	158.06	144.47	863804	112	184	56.66	338747	0.27	1618.07	RGB	71.14	110.74	0.986	1.027
911	N05.3.jpg	65.16	9.11	10.45	11.16	10.66	44.98	208.46	106.57	162	159.01	2.93199e+06	123.67	201.67	62.36	1.1498e+06	0.22	4135.01	RGB	145.78	80.36	0.73	1.332
912	N05.3.jpg	18.63	4.87	4.83	5.2	5.14	15.55	181.44	77.19	158.28	138.97	735022	109	195.33	54.5	288244	0.3	1564.89	RGB	143.09	83.65	0.98	1.008
913	N05.3.jpg	62.33	8.91	9.26	10.71	10.2	46.32	207.78	109.06	165.47	160.77	2843058	116.33	193.67	63.05	1.11492e+06	0.22	3847.01	RGB	69.82	76.43	0.783	1.46
914	N05.3.jpg	16.12	4.53	4.33	5.04	4.57	14.48	189.08	85.91	158.71	144.57	663703	112.33	182.67	56.69	260276	0.27	1254.53	RGB	69.57	73.53	0.977	1.008
915	N05.3.jpg	76.8	9.89	8	16.51	10.55	60.02	205.85	110.64	162.55	159.68	3.4768e+06	120	188.33	62.62	1.36345e+06	0.22	4762.14	RGB	22.49	40.44	0.581	1.454
916	N05.3.jpg	22.37	5.34	5.16	5.92	5.39	20.55	184.05	81.67	150.95	138.89	884735	115	184.67	54.47	346955	0.29	1849.72	RGB	22.02	42.46	0.98	1.034
917	N05.3.jpg	35.91	6.76	6.65	12.87	7.08	46.51	207.46	106.24	160.8	158.17	1.631e+06	112.67	201.33	62.03	639608	0.23	2331.91	RGB	156.34	95.19	0.493	1.527
918	N05.3.jpg	22.79	5.39	5.38	5.71	5.53	17.16	188.57	78.94	155.04	140.85	908333	104.33	196.33	55.23	356209	0.29	1875.6	RGB	157.42	96.3	0.984	1.01
919	N05.3.jpg	54.2	8.31	7.18	13.76	7.93	50.62	210.21	119.84	169.53	166.53	2.56835e+06	124	207.67	65.3	1.0072e+06	0.2	3089.15	RGB	127.45	107.73	0.62	1.49
920	N05.3.jpg	17.99	4.79	4.56	5.56	4.61	16.33	184.62	79.14	153.28	139.02	709543	108.67	170.67	54.52	278252	0.29	1498.15	RGB	130.04	108.55	0.949	1.047
921	N05.4.jpg	91.52	10.79	10.75	14.75	12.94	69.11	212.09	141.78	179.12	177.66	4.60711e+06	116.33	209.67	69.67	1.80671e+06	0.16	4277.61	RGB	81.85	49.38	0.69	1.602
922	N05.4.jpg	26.24	5.78	5.47	6.37	5.78	18.6	198.39	106.96	175.48	160.28	1.18844e+06	128.67	193.33	62.85	466057	0.22	1618.86	RGB	80.66	48.76	0.972	1.016
923	N05.4.jpg	98.05	11.17	9.48	16.47	10.02	64.93	214.19	130.86	176.15	173.73	4805814	135	204.33	68.13	1.88463e+06	0.18	4881.14	RGB	115.29	50.29	0.67	1.462
924	N05.4.jpg	23.06	5.42	5.02	6.07	5.02	17.28	193.05	97.83	166.61	152.5	995516	122	188.67	59.8	390399	0.24	1585.9	RGB	114.07	50.91	0.979	1.01
925	N05.4.jpg	76.22	9.85	9.99	14.07	9.99	58	207.12	105.53	161.71	158.12	3.41454e+06	122	199.33	62.01	1.33903e+06	0.23	4862.93	RGB	109.74	94.61	0.649	1.479
926	N05.4.jpg	18.52	4.86	4.22	5.9	4.79	16.1	189.54	80.93	153.22	141.23	741161	115	173	55.38	290651	0.28	1493.43	RGB	109.43	95.54	0.91	1
927	N05.4.jpg	75.68	9.82	11.7	14.3	13.11	60.73	207.66	119.02	166.45	164.38	3534273	108.33	199.33	64.46	1.38599e+06	0.2	4398.8	RGB	155.39	115.2	0.57	1.472
928	N05.4.jpg	24.91	5.63	5.27	6.22	5.33	18.04	189.14	81.45	156.78	142.46	1006032	105	197	55.87	394522	0.28	1999.21	RGB	155.85	117.22	0.98	1.007
929	N05.4.jpg	77.63	9.94	10.93	12.96	12.84	63.1	201.97	114.06	163.51	159.85	3525232	107	204.67	62.68	1.38244e+06	0.22	4869.47	RGB	47.2	84.02	0.674	1.614
930	N05.4.jpg	24.36	5.57	5.22	6.22	5.57	17.98	178.62	75.18	156.3	136.7	943086	91	190.33	53.61	369838	0.31	2105.29	RGB	45.48	83.99	0.972	1.018
931	N05.4.jpg	99.53	11.26	11.82	14.04	11.91	67.3	207.7	125	170.19	167.63	4670840	112.67	200	65.74	1.8317e+06	0.19	5412.88	RGB	36.33	64.46	0.782	1.645
932	N05.4.jpg	22.87	5.4	5.15	5.98	5.42	17.22	188.36	86.44	161.65	145.49	942889	107.67	175	57.05	369760	0.27	1745.84	RGB	34.74	64.17	0.977	1.003
933	N05.4.jpg	82.07	10.22	8.84	15.52	10.52	58.64	202	106.12	157.93	155.35	3.61243e+06	110	194	60.92	1.41664e+06	0.23	5391.22	RGB	19.96	38.55	0.666	1.478
934	N05.4.jpg	22.7	5.38	5.28	5.85	5.49	17.18	186.95	83.55	159.96	143.49	920044	106.67	195.33	56.27	360802	0.28	1787.52	RGB	19.79	39.49	0.981	1.012
935	N05.4.jpg	62.59	8.93	9.76	11.54	10.72	55.11	203.65	99.98	156.33	153.32	2.71956e+06	109	185	60.12	1.06649e+06	0.24	4264.91	RGB	132.77	40.85	0.688	1.565
936	N05.4.jpg	21.77	5.26	5.02	5.85	5.22	17.21	187.99	81.24	155.28	141.5	873636	105.67	175.67	55.49	342602	0.28	1758.53	RGB	132.19	41.75	0.966	1.024
937	N05.4.jpg	84.69	10.38	11.2	14.62	11.68	58.5	205.07	102.1	158.62	155.26	3.72039e+06	107.33	188.67	60.89	1.45898e+06	0.23	5618.88	RGB	122.85	13.92	0.694	1.494
938	N05.4.jpg	21.95	5.29	5.11	5.85	5.37	16.89	185.64	82.58	149.09	139.1	868418	102.33	174	54.55	340556	0.29	1813.22	RGB	123.97	11.44	0.982	1.006
939	N05.4.jpg	67	9.24	9.63	15.2	9.72	57.74	206.15	107.19	160.21	157.85	3.00119e+06	116	194.33	61.9	1.17694e+06	0.23	4281.97	RGB	141.46	28.03	0.565	1.456
940	N05.4.jpg	22.49	5.35	5.09	5.91	5.23	17.45	187.85	80.23	157.01	141.7	904031	94	183	55.57	354522	0.29	1828.46	RGB	142.11	27.48	0.973	1.012
941	N05.4.jpg	85.34	10.42	9.4	16.2	11.75	69.09	205.93	108.32	160.55	158.27	3812513	119.67	187.67	62.07	1.4951e+06	0.22	5382.32	RGB	111.55	34.04	0.625	1.531
942	N05.4.jpg	24.03	5.53	5.31	6.04	5.42	17.78	191.02	83.34	155.75	143.37	976939	111.33	170.67	56.22	383113	0.28	1887.42	RGB	110.87	33.82	0.971	1.012
943	N05.4.jpg	107.47	11.7	12.06	14.58	12.36	68.05	205.25	111.42	162.6	159.76	4.85775e+06	114	195.67	62.65	1.905e+06	0.22	6641.01	RGB	98.77	27.3	0.737	1.554
944	N05.4.jpg	23.26	5.44	5.34	5.91	5.76	17.45	181.6	75.02	150.37	135.66	891176	105.67	169.67	53.2	349481	0.31	2006.18	RGB	98.87	27.17	0.972	1.008
945	N05.4.jpg	81.45	10.18	9.83	13.88	11.51	58.45	206.41	107.03	162.21	158.55	3661855	107	195.67	62.18	1.43602e+06	0.22	5172.13	RGB	95.07	62.79	0.704	1.523
946	N05.4.jpg	19.66	5	4.86	5.71	5.03	16.11	186.85	83.5	159.28	143.21	798110	107	182.67	56.16	312984	0.28	1556.47	RGB	97.58	61.43	0.967	1.005
947	N05.4.jpg	77.16	9.91	10.5	12.47	11.61	53.09	207.57	112.04	165.2	161.61	3.5303e+06	120.33	198.33	63.38	1.38443e+06	0.21	4662.95	RGB	53.07	58.25	0.77	1.478
948	N05.4.jpg	18.69	4.88	4.55	5.53	5.13	15.81	189.22	86.71	155.37	143.77	763979	113.67	178.33	56.38	299600	0.27	1455.08	RGB	54.63	58.74	0.951	1.015
949	N05.4.jpg	77.37	9.93	11.58	13.44	12.86	64.18	200.81	103.09	155.61	153.17	3377054	111.67	179.33	60.07	1.32433e+06	0.24	5251.58	RGB	8.24	85.49	0.639	1.574
950	N05.4.jpg	26.66	5.83	5.81	6.17	6.1	18.73	183.48	81.43	154.74	139.88	1057931	105	187.67	54.86	414875	0.29	2194.96	RGB	8.16	84.6	0.983	1.014
951	N05.4.jpg	88.5	10.62	11.41	13.71	13.19	60.02	205.41	109.26	161.66	158.77	3.9735e+06	117	200.33	62.26	1.55823e+06	0.22	5570.54	RGB	110.68	105.47	0.705	1.502
952	N05.4.jpg	23.79	5.5	5.32	6.41	5.41	17.76	191.44	86.21	159.12	145.59	981710	109	191.33	57.09	384984	0.27	1829.71	RGB	112.19	104.91	0.958	1.008
953	N05.4.jpg	69.09	9.38	10.05	11.82	11.46	54.03	202.37	100.57	155.97	152.97	2.997e+06	108.33	189	59.99	1.17529e+06	0.24	4724.65	RGB	67.03	105.18	0.745	1.577
954	N05.4.jpg	17.72	4.75	4.44	5.32	4.46	15.15	180.68	74.23	146.81	133.91	672874	104	162	52.51	263872	0.31	1564.5	RGB	67.3	104.6	0.98	1.009
955	N05.4.jpg	71.55	9.54	10.42	13.1	12.52	60.06	200.61	111.34	160.79	157.58	3.18222e+06	115.67	193	61.8	1.24793e+06	0.23	4546.66	RGB	39.79	103.33	0.653	1.59
956	N05.4.jpg	27.18	5.88	5.42	6.52	5.49	19.31	188.19	91.17	162.47	147.27	1135341	110.33	189	57.75	445232	0.26	2026.99	RGB	40.47	103.16	0.977	1.028
957	N05.4.jpg	114.01	12.05	12.05	14.45	12.53	67.62	202.77	103.55	157.78	154.7	4957317	102.67	183.33	60.67	1.94405e+06	0.23	7513.33	RGB	55.7	99.83	0.822	1.419
958	N05.4.jpg	20.3	5.08	4.96	5.66	5.27	18.57	179.76	82.34	150.34	137.48	794762	102.67	180	53.91	311672	0.3	1707.49	RGB	54.49	99.57	0.977	1.053
959	N05.4.jpg	60.08	8.75	9.13	11.8	9.15	53.71	204.2	106.82	159.09	156.7	2.67664e+06	117	189	61.45	1.04966e+06	0.23	3906.33	RGB	86.35	97.3	0.688	1.613
960	N05.4.jpg	20.24	5.08	4.99	5.54	5.2	16.3	189.89	77.16	150.72	139.26	800040	101.67	167.67	54.61	313741	0.29	1690.18	RGB	87.8	97.34	0.974	1.012
961	N05.5.jpg	82.68	10.26	11.39	13.83	12.47	58.67	213.38	123.65	172.57	169.86	3969906	132	202.33	66.61	1.55683e+06	0.19	4405.9	RGB	108.99	81.39	0.68	1.487
962	N05.5.jpg	23.41	5.46	5.45	5.75	5.68	17.39	187.77	83.11	157.32	142.74	949048	108.33	184.67	55.97	372176	0.28	1861.55	RGB	108.06	81.78	0.984	1.002
963	N05.5.jpg	67.84	9.29	9.78	14.29	11.67	56.83	211.1	117.36	169.16	165.87	3191728	125.33	192.33	65.05	1.25166e+06	0.2	3857.71	RGB	138.88	61.31	0.614	1.509
964	N05.5.jpg	23.97	5.52	4.93	6.6	5.23	17.97	188.25	83.68	156.75	142.89	972822	107	180.67	56.04	381499	0.28	1903.27	RGB	141.06	61.14	0.949	1.014
965	N05.5.jpg	72.13	9.58	10.33	15.12	10.51	58.91	207.17	110.5	163.31	160.33	3284441	107.67	186	62.87	1.28802e+06	0.22	4451.45	RGB	135.81	46.64	0.597	1.445
966	N05.5.jpg	20.3	5.08	4.91	5.71	5.39	16.38	179.42	73.53	153.88	135.61	781781	103.67	171	53.18	306581	0.31	1769.36	RGB	136.74	47.4	0.968	1.004
967	N05.5.jpg	76.46	9.87	8.58	15.31	9.25	59.08	214.43	133.87	177.78	175.36	3.80284e+06	133	205.67	68.77	1.49131e+06	0.17	3739.84	RGB	99.32	65.7	0.629	1.494
968	N05.5.jpg	23.22	5.44	5.16	5.92	5.44	17.73	194.74	93.65	165.95	151.45	995304	111.67	189.67	59.39	390315	0.25	1634.01	RGB	96.66	64.21	0.981	1.004
969	N05.5.jpg	64.36	9.05	9.57	12.21	9.8	57.29	212.73	112.02	168.29	164.35	3008841	137.67	190	64.45	1.17994e+06	0.21	3781.23	RGB	102.34	58.31	0.727	1.639
970	N05.5.jpg	17.74	4.75	4.39	5.76	4.44	15.35	195.11	95.08	160.1	150.1	755128	117.33	177.33	58.86	296129	0.25	1261.52	RGB	100.55	58.94	0.955	1
971	N05.5.jpg	79.44	10.06	11.22	12.55	12.21	56.85	210.47	120.5	170.04	167	3.76441e+06	131	198.67	65.49	1.47624e+06	0.2	4426.39	RGB	61.99	62.61	0.741	1.515
972	N05.5.jpg	24.82	5.62	5.25	6.18	5.87	18.06	192.2	92.39	161.99	148.86	1044697	118.67	183	58.38	409685	0.26	1799.43	RGB	61.71	60.67	0.969	1
973	N05.5.jpg	94.74	10.98	10.99	14.06	13.87	63.19	211.98	129.15	174.26	171.8	4.59779e+06	106.33	207.33	67.37	1.80306e+06	0.18	4904.49	RGB	76.29	80.53	0.738	1.521
974	N05.5.jpg	18.96	4.91	4.71	5.3	5.11	17.06	186.73	82.78	156.4	141.97	759674	106.33	168	55.67	297911	0.28	1504.84	RGB	75.21	80.16	0.984	1.004
975	N05.5.jpg	67.02	9.24	9.23	11.68	10.19	53.17	211.45	113.46	167.68	164.2	3.12746e+06	131.67	185	64.39	1.22646e+06	0.21	3920.53	RGB	89.47	87.26	0.738	1.572
976	N05.5.jpg	20.37	5.09	4.78	5.72	5	16.32	194.85	91.4	157.14	147.8	853105	126	175	57.96	334551	0.26	1494.8	RGB	90.78	86.74	0.974	1.012
977	N05.5.jpg	86.41	10.49	11.58	12.84	12.23	62.58	210.04	121.79	171.35	167.73	4.11285e+06	116.67	198	65.78	1.61288e+06	0.19	4779.34	RGB	115.3	98.05	0.753	1.624
978	N05.5.jpg	23.82	5.51	5.28	6.1	5.58	17.56	184.04	83.5	157.18	141.57	954622	107.67	177	55.52	374362	0.28	1904.88	RGB	114.47	98.06	0.98	1
979	N05.5.jpg	91.43	10.79	11.68	14.94	12.21	63.64	205.64	105.94	160.59	157.39	4.06298e+06	115	191.33	61.72	1.59333e+06	0.23	5850.88	RGB	138.2	12.85	0.659	1.434
980	N05.5.jpg	19.98	5.04	4.8	5.4	5.31	16.19	178.05	75.67	149.22	134.31	761693	95.33	170	52.67	298703	0.31	1761.06	RGB	137.71	13.76	0.971	1
981	N05.5.jpg	104.09	11.51	11.2	15.13	13.36	60.09	208.19	115.92	166.36	163.49	4.80086e+06	112.67	196	64.11	1.88269e+06	0.21	6087.13	RGB	114.35	43.06	0.728	1.422
982	N05.5.jpg	22.87	5.4	5.29	5.84	5.55	17.3	191.1	91.01	166.55	149.56	969573	109	193.67	58.65	380225	0.26	1664.35	RGB	112.19	42.1	0.975	1.006
983	N05.5.jpg	56.84	8.51	9.35	13.18	11.72	54.82	208.2	106.48	162.69	159.12	2.57718e+06	114	203	62.4	1.01066e+06	0.22	3597.26	RGB	67.83	31.25	0.577	1.537
984	N05.5.jpg	17.95	4.78	4.62	5.32	4.64	15.28	183.47	74.12	153.75	137.11	697773	89.67	182.33	53.77	273636	0.3	1544.06	RGB	66.87	30.42	0.988	1.014
985	N05.5.jpg	63.31	8.98	10.04	12.2	11.05	52.83	206.71	116.09	166.19	163	2.93229e+06	126.33	192.33	63.92	1.14992e+06	0.21	3735.36	RGB	30.42	83.14	0.682	1.537
986	N05.5.jpg	23.08	5.42	5.37	5.77	5.61	17.3	182.54	84.06	156.34	140.98	922141	113.67	175.67	55.29	361624	0.28	1847.08	RGB	32.22	82.76	0.979	1.013
987	N05.5.jpg	90.81	10.75	11.18	14.08	12.02	65.71	209.11	121.81	169.76	166.89	4296516	120	207.33	65.45	1.68491e+06	0.2	5053.4	RGB	45.02	64.4	0.718	1.598
988	N05.5.jpg	20.54	5.11	4.91	5.62	4.96	16.34	187.41	91.15	163.29	147.28	858224	120	197.67	57.76	336558	0.26	1521.67	RGB	42.92	63.19	0.977	1
989	N05.5.jpg	83.02	10.28	10.5	14.64	11.24	61.29	203.29	112.23	163.41	159.64	3.74861e+06	117.67	183.67	62.61	1.47004e+06	0.22	5112.05	RGB	18.34	107.25	0.689	1.567
990	N05.5.jpg	22.24	5.32	5.08	5.9	5.42	17.04	183.45	82.71	156.94	141.03	889922	108	178.67	55.31	348989	0.28	1794.21	RGB	17.83	109.38	0.973	1.01
991	N05.5.jpg	61.81	8.87	9.7	11.3	10.66	50.2	211.18	111.41	165.84	162.81	2857664	132	186.33	63.85	1.12065e+06	0.21	3691.9	RGB	150.61	83.67	0.717	1.517
992	N05.5.jpg	20.39	5.09	4.92	5.54	5.09	16.63	188.24	86.89	159.47	144.87	838049	111.33	172.67	56.81	328647	0.27	1564.19	RGB	151.43	86.72	0.986	1.013
993	N05.5.jpg	64.45	9.06	10.82	13.66	11.33	59.19	208.96	116.11	167.39	164.15	3.0155e+06	127.33	190.33	64.37	1.18255e+06	0.21	3766.63	RGB	88.15	9.96	0.593	1.533
994	N05.5.jpg	23.65	5.49	5.22	6.31	5.89	19.4	183.85	77.97	150.92	137.58	922604	110.67	177.67	53.95	361806	0.3	1995.21	RGB	89.09	10.95	0.933	1.054
995	N05.5.jpg	55.97	8.44	8.65	12.66	9.52	53.87	208.01	117.43	167.19	164.21	2.61996e+06	130.67	195	64.4	1.02744e+06	0.2	3258.61	RGB	82.15	35.29	0.605	1.567
996	N05.5.jpg	24.06	5.53	5.28	6.28	5.54	17.75	193.59	90.5	161.86	148.65	1.01513e+06	116	182.67	58.29	398090	0.26	1761.3	RGB	82.68	34.82	0.97	1.005
997	N05.5.jpg	82.93	10.28	10.32	13.63	10.47	62.22	207.41	114.17	165.67	162.42	3.80965e+06	117.67	192.67	63.69	1.49398e+06	0.21	4932.07	RGB	146.77	31.78	0.758	1.555
998	N05.5.jpg	18.38	4.84	4.5	5.43	4.86	15.84	184.98	79.16	151.86	138.67	723578	106	177	54.38	283756	0.29	1530.08	RGB	146.47	33.18	0.974	1.007
999	N05.5.jpg	63.09	8.96	9.37	13.33	9.61	59.64	204.55	104.19	159.85	156.2	2807037	130	186.67	61.25	1.1008e+06	0.23	4139.51	RGB	49.69	103.88	0.656	1.683
1000	N05.5.jpg	21.08	5.18	4.82	5.61	4.83	16.7	178.53	77.81	150.71	135.68	812482	105.33	166.67	53.21	318620	0.3	1807.32	RGB	49.21	103.32	0.982	1.014
group "T"
Item	Source	Area [µm²]	EqDiameter [µm] [µm]	MinFeret [µm]	MaxFeret [µm]	MaxFeret90 [µm]	Perimeter [µm]	Red	Green	Blue	MeanIntensity	SumIntensity	MinIntensity	MaxIntensity	MeanBrightness	SumBrightness	MeanDensity	SumDensity	Channel	CenterX [µm]	CenterY [µm]	ShapeFactor	Roughness
1	NT1.1.jpg	58.25	8.61	8.64	13.84	9.94	54.22	205.61	89.46	155.69	150.25	2.4933e+06	111	200	58.92	977766	0.26	4268.77	RGB	144.53	89.31	0.547	1.466
2	NT1.1.jpg	20.17	5.07	4.91	5.57	5.08	16.23	198.62	87.4	160.48	148.83	853408	99	205.33	58.37	334670	0.27	1525	RGB	148.05	90.79	0.985	1.013
3	NT1.1.jpg	42.96	7.4	8.35	10.5	8.46	37.72	212.47	98.93	163.04	158.15	1.93459e+06	112.67	210.33	62.02	758663	0.23	2822.54	RGB	120.98	54.69	0.648	1.29
4	NT1.1.jpg	22.53	5.36	4.98	5.98	5.46	17.23	199.66	87.54	158.19	148.46	948967	105	195.33	58.22	372144	0.26	1691.12	RGB	117.87	55.54	0.973	1.005
5	NT1.1.jpg	20.64	5.13	6.33	8.09	7.11	37.15	203.63	90.5	154.97	149.7	897015	105.67	195.33	58.71	351771	0.26	1543.41	RGB	134.21	63.09	0.5	1.601
6	NT1.1.jpg	19.21	4.95	4.47	5.72	4.48	17.49	191.26	77.2	150.02	139.49	761353	98	189.33	54.7	298570	0.3	1614.89	RGB	134.36	62.14	0.966	1.009
7	NT1.1.jpg	56.85	8.51	8.66	14.57	10.27	51.25	201.04	87.18	154.2	147.47	2.38672e+06	92.67	201	57.83	935968	0.27	4300.36	RGB	24.4	81.93	0.501	1.332
8	NT1.1.jpg	23.78	5.5	5.22	5.87	5.32	19.01	192.36	78.85	152.27	141.16	953381	103.33	186.67	55.36	373875	0.29	1961.97	RGB	23.66	82.56	0.985	1.035
9	NT1.1.jpg	63.79	9.01	8.49	12.49	9.84	50.73	204.93	94.17	158.07	152.39	2752890	105.67	212.67	59.76	1.07956e+06	0.25	4500.38	RGB	83.79	69.57	0.692	1.482
10	NT1.1.jpg	18.02	4.79	4.41	5.56	4.48	15.57	203.94	87.74	158	149.89	768351	105	192	58.78	301314	0.26	1331.51	RGB	84.73	71.27	0.966	1.014
11	NT1.1.jpg	43.86	7.47	9.02	13.05	9.05	55.18	210.36	101.03	164.57	158.65	1.98603e+06	112	201.33	62.22	778836	0.23	2867.69	RGB	46.96	29.84	0.499	1.576
12	NT1.1.jpg	22.32	5.33	5.16	5.97	5.61	17.5	199.23	88.42	158.89	148.85	943246	105	195	58.37	369901	0.26	1668.58	RGB	46.94	28.04	0.942	1.001
13	NT1.1.jpg	51.36	8.09	8.15	15.81	8.44	59.13	218.16	112.74	172.38	167.76	2.46201e+06	117.67	206.67	65.79	965495	0.2	2937.88	RGB	47.59	38.45	0.455	1.498
14	NT1.1.jpg	21.69	5.25	4.99	5.94	5.3	16.85	205.04	100.03	166.67	157.25	966600	108.67	197	61.67	379059	0.23	1433.17	RGB	50.41	37.96	0.971	1.007
15	NT1.1.jpg	33.88	6.57	6.24	11.1	8.16	41.86	206.15	91.51	156.84	151.5	1.46894e+06	104.67	190.33	59.41	576054	0.25	2445.18	RGB	59.8	99.22	0.509	1.425
16	NT1.1.jpg	20.14	5.06	4.98	5.45	5.06	16.14	185.86	72.41	147.71	135.32	772838	98	182.33	53.07	303074	0.31	1781.34	RGB	57.6	101.34	0.987	1.01
17	NT1.1.jpg	33.84	6.56	8.08	9.91	9.2	48.56	214.41	105.74	168.16	162.77	1.59352e+06	110.67	203.67	63.83	624909	0.22	2120.71	RGB	128.73	107.74	0.539	1.636
18	NT1.1.jpg	22.66	5.37	5.29	5.95	5.46	17.22	192.45	80.34	153.64	142.15	916134	94	189.33	55.74	359268	0.29	1856.8	RGB	128.83	106.98	0.983	1.016
19	NT1.1.jpg	89.65	10.68	11.73	14.58	12.71	61.95	213.38	107.7	166.79	162.62	4.12121e+06	118	216.33	63.77	1.61616e+06	0.22	5482.41	RGB	70.21	58.47	0.684	1.466
20	NT1.1.jpg	22.76	5.38	5.33	5.77	5.55	17.17	202.95	90.13	161.11	151.39	977704	115	196.67	59.37	383413	0.25	1637.73	RGB	69.27	56.94	0.985	1.011
21	NT1.1.jpg	54.28	8.31	9.47	12.46	10.81	49.36	203.49	82.73	151.72	145.98	2249530	92	195.67	57.25	882169	0.27	4218.22	RGB	152.38	25.45	0.574	1.409
22	NT1.1.jpg	23.39	5.46	5.35	6.02	5.52	17.47	190.98	70.59	143.82	135.13	896580	91.67	182	52.99	351600	0.32	2098.08	RGB	153.91	27.91	0.984	1.015
23	NT1.1.jpg	38.38	6.99	9.01	10.85	9.27	46.5	205.86	89.49	156.4	150.59	1.66082e+06	113.67	194	59.05	651302	0.26	2839.56	RGB	82.14	13.06	0.507	1.479
24	NT1.1.jpg	21.96	5.29	5.11	5.72	5.55	16.82	194.25	78.41	153.71	142.12	885139	96.67	189.67	55.73	347113	0.29	1798.46	RGB	80.78	10.46	0.984	1.002
25	NT1.1.jpg	49.62	7.95	6.89	12.99	8.82	48.5	213.96	106.98	168.39	163.11	2.30816e+06	112	216.33	63.96	905161	0.21	3033.23	RGB	107.77	81.29	0.558	1.444
26	NT1.1.jpg	19.32	4.96	4.85	5.32	4.94	15.81	198.97	87.58	159.58	148.71	813601	112	191.33	58.32	319059	0.26	1433.81	RGB	107.49	80.88	0.983	1.006
27	NT1.1.jpg	47.79	7.8	8.59	14.14	10.74	53.54	207.02	96.61	161.12	154.91	2.11939e+06	104.33	219	60.75	831134	0.24	3311.07	RGB	100.33	34.74	0.491	1.506
28	NT1.1.jpg	23.02	5.41	5.29	5.84	5.82	17.34	197.83	85.8	157.65	147.09	961833	104.33	198.33	57.68	377189	0.27	1761.46	RGB	101.24	33.22	0.977	1.015
29	NT1.1.jpg	34.82	6.66	7.84	10.91	8.52	43.36	205.69	91.11	158.73	151.85	1.51954e+06	97.33	192.33	59.55	595897	0.25	2529.44	RGB	12.98	14.16	0.557	1.518
30	NT1.1.jpg	17.33	4.7	4.5	5.47	4.66	15.12	174.39	64.89	144.37	127.88	630073	67.33	174	50.15	247087	0.34	1689.96	RGB	10.57	13.73	0.968	1.008
31	NT1.1.jpg	53.78	8.28	9.05	12.39	11.25	47.37	202.28	87.05	154.66	148	2.26262e+06	105.67	191.33	58.04	887302	0.26	4031.42	RGB	46.1	78.03	0.604	1.401
32	NT1.1.jpg	17.03	4.66	4.46	5.22	5.18	15.31	187.65	73	149.94	136.86	665025	105.67	183.67	53.67	260794	0.31	1488.43	RGB	47.69	75.73	0.946	1.004
33	NT1.1.jpg	45.65	7.62	8.49	11.51	10.63	48.36	210.09	102.18	163.2	158.49	2065162	112.67	201.67	62.15	809867	0.23	2966.31	RGB	106.7	89.61	0.569	1.494
34	NT1.1.jpg	18.24	4.82	4.62	5.34	4.9	16.01	200.26	85.83	159.86	148.65	771942	106	189	58.29	302722	0.26	1371.97	RGB	104.14	88.53	0.977	1.012
35	NT1.1.jpg	52.44	8.17	7.89	12.4	8.14	50.75	209.28	95.73	162.06	155.69	2325041	109.67	207.33	61.05	911781	0.24	3571.09	RGB	104.41	46.49	0.621	1.546
36	NT1.1.jpg	18.3	4.83	4.67	5.37	4.7	15.6	188.04	74.7	149.48	137.41	713840	96.33	187.67	53.89	279937	0.3	1571.92	RGB	105.62	48.31	0.98	1.021
37	NT1.1.jpg	44.2	7.5	9.61	12.15	9.67	46.26	205.83	85.97	155.53	149.11	1.87968e+06	100	192.33	58.47	737131	0.26	3327.19	RGB	130.43	7.51	0.492	1.358
38	NT1.1.jpg	16.83	4.63	4.47	5.07	4.49	15.36	184.11	69.01	150.09	134.4	644590	82.33	180.67	52.71	252780	0.32	1532.49	RGB	129.09	9.55	0.974	1.025
39	NT1.1.jpg	95.79	11.04	11.49	14.35	11.82	65.22	200.2	87.25	153.62	147.02	3966126	91.67	192.67	57.66	1.55534e+06	0.27	7195.91	RGB	11.93	102.45	0.738	1.56
40	NT1.1.jpg	24.93	5.63	5.43	6.16	5.71	18.06	194.36	84.45	155.39	144.74	1021263	107.67	191.67	56.76	400495	0.28	1948.25	RGB	11.82	100.47	0.968	1.009
41	NT1.2.jpg	18.8	4.89	5.62	9.5	7.25	36.36	196.97	86.21	154.56	145.91	803979	88.33	210	57.22	315286	0.27	1508.63	RGB	37.88	63.42	0.393	1.435
42	NT1.2.jpg	21.01	5.17	4.99	5.56	5.14	16.51	178.63	64.6	140.42	127.88	762064	79	175.67	50.15	298849	0.34	2051.7	RGB	38.04	61.5	0.986	1.019
43	NT1.2.jpg	45.37	7.6	7.92	11.68	10.05	51.06	206.08	88.87	154.26	149.73	1.94416e+06	105.67	199.67	58.72	762415	0.26	3381.8	RGB	28.13	64.18	0.564	1.578
44	NT1.2.jpg	22.27	5.33	4.85	5.95	5.19	17.94	192.45	74.22	147.04	137.9	871955	93.67	184.33	54.08	341943	0.31	1930.98	RGB	27.73	62.01	0.961	1.04
45	NT1.2.jpg	25.77	5.73	7.01	8.5	7.78	40.92	201.05	84.82	154.61	146.82	1.09913e+06	103.67	199.33	57.58	431030	0.27	2027.61	RGB	100.49	23.77	0.556	1.626
46	NT1.2.jpg	17.41	4.71	4.51	5.14	4.55	14.97	190.56	71.72	146.29	136.19	673588	97	180.67	53.41	264152	0.31	1539.19	RGB	100.28	22.91	0.987	1.01
47	NT1.2.jpg	71.66	9.55	10.32	12.42	10.83	46.62	212.17	96.88	161.98	157.01	3.18737e+06	110.33	215.67	61.57	1.24995e+06	0.24	4786.15	RGB	130.2	74.66	0.717	1.31
48	NT1.2.jpg	20.51	5.11	4.86	5.49	5.35	19.04	196.83	77.19	152.28	142.1	829436	102.67	184.67	55.73	325269	0.29	1698.09	RGB	131.89	71.63	0.98	1.122
49	NT1.2.jpg	44.11	7.49	8.76	10.19	9.21	42.06	210.03	101.51	165.02	158.85	1995996	107.33	222.33	62.3	782744	0.23	2892.42	RGB	68.62	78.53	0.632	1.402
50	NT1.2.jpg	17.86	4.77	4.7	5.16	5.01	15.81	194.8	76.18	152.86	141.28	717968	88	182.67	55.4	281556	0.29	1487.71	RGB	67.25	77.01	0.975	1.041
51	NT1.2.jpg	38.03	6.96	8.65	10.53	8.78	49.34	206.28	95.07	158.73	153.36	1.68112e+06	111.33	202	60.14	659262	0.25	2699.78	RGB	32.86	100.48	0.54	1.635
52	NT1.2.jpg	23.36	5.45	5.34	5.81	5.6	17.44	190.21	75.69	150.34	138.75	919479	99.67	186.67	54.41	360580	0.3	1996.02	RGB	32.53	99.11	0.986	1.008
53	NT1.2.jpg	59.96	8.74	7.66	13.64	9.45	46.16	209.46	95.28	158.72	154.49	2623216	113	219.67	60.58	1.02871e+06	0.24	4129.53	RGB	123.43	43.34	0.609	1.309
54	NT1.2.jpg	21.98	5.29	5.15	5.71	5.26	16.8	197.16	80.9	154.32	144.13	897034	100.67	195	56.52	351778	0.28	1757.31	RGB	123.89	45.16	0.991	1.014
55	NT1.2.jpg	22.4	5.34	7.9	9.56	7.97	41.59	210.69	97.02	161.86	156.52	1031330	110.67	205.33	61.38	404443	0.24	1561.73	RGB	150.38	63.59	0.405	1.545
56	NT1.2.jpg	24.4	5.57	5.44	6.09	5.63	17.77	199.09	83.27	156.08	146.15	1013393	102	190.33	57.31	397409	0.27	1900.77	RGB	148.78	64.83	0.987	1.006
57	NT1.2.jpg	39.77	7.12	8.88	12.03	10.35	47.9	209.3	95.17	159.58	154.68	1763082	97.67	202.33	60.66	691405	0.24	2768.62	RGB	135.02	27.46	0.455	1.435
58	NT1.2.jpg	25.97	5.75	5.63	6.24	5.93	18.34	198.97	85.83	158.21	147.67	1.08816e+06	98.67	194.33	57.91	426731	0.27	1999.76	RGB	133.45	26.88	0.984	1.016
59	NT1.2.jpg	28.36	6.01	6.26	10.22	8.68	43.11	203.58	96.42	160.41	153.47	1.25878e+06	104	204.33	60.19	493638	0.25	2017.8	RGB	109.53	32.45	0.485	1.575
60	NT1.2.jpg	17.85	4.77	4.68	5.27	4.69	15.2	186.87	75.22	149.88	137.32	697333	95.33	200.33	53.85	273464	0.3	1547.9	RGB	110.03	33.59	0.986	1.007
61	NT1.2.jpg	29.03	6.08	5.83	11.18	6.11	40.83	203.64	89.08	156.04	149.59	1250695	106	222	58.66	490469	0.26	2184.8	RGB	43.98	41.21	0.471	1.45
62	NT1.2.jpg	21.5	5.23	5.06	5.81	5.57	16.94	190.72	77.14	152.27	140.04	853977	90.67	212.67	54.92	334893	0.3	1818.04	RGB	43.88	38.68	0.963	1.016
63	NT1.2.jpg	40.99	7.22	6.93	11.79	7.7	48.44	207.37	98.85	161.13	155.78	1831856	99	216.33	61.09	718375	0.24	2819.88	RGB	60.55	16.89	0.547	1.545
64	NT1.2.jpg	18.65	4.87	4.53	5.49	4.74	15.89	197.74	85.49	158.89	147.37	779904	96.67	197.33	57.79	305845	0.27	1424.52	RGB	59.8	15.78	0.966	1.021
65	NT1.2.jpg	65.3	9.12	6.9	16.03	7.98	59.34	208.44	96.64	161.32	155.47	2888160	113.67	213	60.97	1.13261e+06	0.24	4448.69	RGB	110.25	100.58	0.555	1.431
66	NT1.2.jpg	21.69	5.26	4.87	5.93	5.04	16.83	199.12	86.2	156.76	147.36	906123	97.33	201	57.79	355342	0.27	1662.88	RGB	109.78	100	0.976	1.015
67	NT1.2.jpg	28.37	6.01	7.26	8.47	7.6	41.24	214.24	97.28	164.58	158.7	1.2934e+06	117	201.33	62.24	507216	0.23	1881.51	RGB	127.8	103.15	0.613	1.624
68	NT1.2.jpg	17.13	4.67	4.66	4.98	4.83	14.84	188.98	72.7	151.96	137.88	673417	102	182.33	54.07	264085	0.3	1487.19	RGB	128.54	103.09	0.991	1.011
69	NT1.2.jpg	30.22	6.2	7.02	11.27	7.34	46.1	204.96	91.02	157.52	151.17	1.3176e+06	102.33	206	59.28	516706	0.25	2220.91	RGB	146.69	48.51	0.47	1.553
70	NT1.2.jpg	18.33	4.83	4.76	5.14	4.98	15.42	190.13	72.41	146.67	136.4	709304	105.33	186.67	53.49	278158	0.31	1608.3	RGB	148.7	48.84	0.985	1.012
71	NT1.2.jpg	23.24	5.44	7.53	12.12	8.02	47.36	211.54	97.07	163.52	157.38	1.07394e+06	110.33	209.33	61.72	421155	0.24	1604.12	RGB	96.56	55.93	0.348	1.583
72	NT1.2.jpg	17.95	4.78	4.59	5.25	4.71	15.32	192.83	77.11	152.7	140.88	718920	101	198.67	55.25	281929	0.29	1496.76	RGB	96.41	55.87	0.979	1.009
73	NT1.2.jpg	51.8	8.12	7.92	13.61	7.95	53.79	199.99	79.52	153.28	144.26	2.13049e+06	98.33	199.67	56.57	835487	0.28	4156.86	RGB	93.36	14.92	0.544	1.523
74	NT1.2.jpg	21.87	5.28	5.16	5.75	5.4	16.78	188.01	69.52	143.61	133.72	830648	87	182.67	52.44	325744	0.32	2003.25	RGB	95.24	12.54	0.989	1.012
75	NT1.2.jpg	42.95	7.4	7.23	13.2	9.35	52.05	204.35	90.02	158.92	151.1	1.85983e+06	101	199.67	59.25	729346	0.25	3134.8	RGB	65.68	12.9	0.495	1.561
76	NT1.2.jpg	21.12	5.19	4.53	5.99	4.7	16.78	189.84	73.32	148.97	137.38	823166	96.33	187	53.87	322810	0.31	1835.75	RGB	64.56	10.83	0.956	1.016
77	NT1.2.jpg	39.97	7.13	6.34	12.4	7.57	46.66	209.54	94.54	159.69	154.59	1.77065e+06	104	208.67	60.62	694373	0.24	2789.12	RGB	82.36	36.35	0.551	1.528
78	NT1.2.jpg	18.76	4.89	4.8	5.27	4.92	15.64	186.83	68.9	144.28	133.34	708286	92	174	52.29	277759	0.32	1710.72	RGB	80.12	39.1	0.987	1
79	NT1.2.jpg	49.91	7.97	6.86	13.74	8.34	53.58	209.85	95.31	160.03	155.06	2213687	101.67	214	60.81	868113	0.24	3468.69	RGB	145.62	22.08	0.516	1.527
80	NT1.2.jpg	25.43	5.69	5.53	6.27	5.59	18.19	194.99	78.14	152.4	141.84	1.02099e+06	83	190.67	55.62	400388	0.29	2106.33	RGB	144.7	21.53	0.979	1.013
81	NT1.3.jpg	48.42	7.85	7.84	13.19	9.52	52.55	202.88	88.12	154.63	148.54	2.0548e+06	96.67	199	58.25	805805	0.27	3665.93	RGB	123.38	19.63	0.534	1.529
82	NT1.3.jpg	22.34	5.33	4.86	6.4	4.92	17.43	178.87	65.51	148.26	130.88	829268	75.33	185.67	51.33	325203	0.34	2131.03	RGB	121.93	19.65	0.952	1.006
83	NT1.3.jpg	33.13	6.49	7.58	9.33	8.61	44.69	199.94	88.55	154.43	147.64	1.40864e+06	101.67	225.67	57.9	552410	0.27	2558.38	RGB	120.85	34.46	0.588	1.585
84	NT1.3.jpg	19.19	4.94	4.77	5.35	4.83	15.84	184.59	64.69	140.66	129.98	710476	83	179.33	50.97	278618	0.34	1844.88	RGB	122.06	34.37	0.984	1.018
85	NT1.3.jpg	41.18	7.24	8.64	10.6	9.61	42.75	202.71	84.82	152.25	146.59	1724970	96.67	212.67	57.49	676459	0.27	3202.01	RGB	150.37	21.42	0.585	1.383
86	NT1.3.jpg	20.05	5.05	4.86	5.52	5.03	16.24	190.49	71.16	148.61	136.75	778380	91	189	53.63	305247	0.31	1781.06	RGB	153.18	21.38	0.976	1.006
87	NT1.3.jpg	43.6	7.45	7.23	11.52	7.43	50.55	199.61	92.09	154.48	148.73	1857428	99.33	225.33	58.32	728403	0.26	3277.96	RGB	50.55	50.68	0.592	1.549
88	NT1.3.jpg	20.26	5.08	5.01	5.51	5.14	16.21	190.28	73.48	147.15	136.97	787184	86.67	188.67	53.71	308700	0.31	1778.14	RGB	50.92	50.31	0.986	1.015
89	NT1.3.jpg	84.23	10.36	10.5	14.73	11.06	54.88	204.09	89.04	158.39	150.51	3.58217e+06	104	215.67	59.02	1.40477e+06	0.26	6159.57	RGB	87.96	30.89	0.738	1.447
90	NT1.3.jpg	16.8	4.62	4.32	5.06	4.43	14.81	177.02	64.26	146.96	129.42	618478	86.33	177.33	50.75	242541	0.34	1616.5	RGB	87.34	33.11	0.981	1.014
91	NT1.3.jpg	59.41	8.7	9.46	14.4	9.59	52.15	207.32	96.88	159.75	154.65	2611597	100.67	210.33	60.65	1.02416e+06	0.24	4082.47	RGB	24.75	48.6	0.561	1.425
92	NT1.3.jpg	24.1	5.54	5.43	5.79	5.65	17.56	188.34	78.91	150.84	139.36	950461	90.33	192.67	54.65	372730	0.3	2029.55	RGB	27.14	47.49	0.994	1.007
93	NT1.3.jpg	48.81	7.88	7.43	13.18	8.97	51.4	211.03	102.86	163.56	159.15	2230464	112.33	214	62.41	874692	0.23	3181.25	RGB	58.48	65.77	0.564	1.515
94	NT1.3.jpg	20.99	5.17	5.19	5.48	5.2	16.84	191.57	80.89	157.15	143.2	852333	92.67	195.33	56.16	334248	0.29	1698.68	RGB	58.68	65.61	0.986	1.033
95	NT1.3.jpg	41.29	7.25	8.74	12.64	9.88	52.43	207.26	98.8	160.82	155.63	1.84015e+06	95.33	213	61.03	721628	0.24	2815.94	RGB	72.17	111.08	0.465	1.522
96	NT1.3.jpg	21.31	5.21	4.98	5.73	5.39	17.33	194.61	83.9	155.69	144.73	876505	104.67	196.67	56.76	343727	0.28	1682.28	RGB	72.78	111.42	0.966	1.02
97	NT1.3.jpg	51.22	8.08	8.92	11.55	11.05	54.3	208.51	101.46	162.77	157.58	2299885	103	213	61.8	901916	0.23	3379.99	RGB	40.26	97.49	0.594	1.529
98	NT1.3.jpg	21.78	5.27	4.99	5.75	5.12	17.09	187.96	78.56	153.68	140.07	864349	91	192.33	54.93	338960	0.3	1830.58	RGB	40.83	98.06	0.987	1.013
99	NT1.3.jpg	29.93	6.17	6.02	10.85	7.32	44.03	206.76	96.32	158.47	153.85	1327123	107	205.33	60.33	520440	0.25	2113.69	RGB	70.38	80.53	0.503	1.588
100	NT1.3.jpg	18.55	4.86	4.74	5.2	4.95	15.61	189.05	71.56	144.43	135.01	710710	91.33	177	52.95	278710	0.31	1655.35	RGB	70.03	79.61	0.991	1.01
101	NT1.3.jpg	42.06	7.32	8.04	10.69	10.42	47.7	203.05	89.66	157.25	149.99	1.8096e+06	100	199.67	58.82	709649	0.26	3122.8	RGB	19.86	84.2	0.573	1.538
102	NT1.3.jpg	19.7	5.01	4.68	5.6	4.83	15.96	183.5	72.1	143.04	132.88	743071	85.33	181	52.11	291400	0.32	1793.7	RGB	19.71	82.72	0.983	1.01
103	NT1.3.jpg	33.67	6.55	7.19	10.9	7.4	44.92	207.42	92.16	158.74	152.77	1.48188e+06	102	197.67	59.91	581130	0.25	2419.67	RGB	52.4	75.25	0.556	1.603
104	NT1.3.jpg	18.32	4.83	4.58	5.27	4.92	15.79	184.8	69.46	144.56	132.94	691808	93.67	179.33	52.13	271297	0.32	1668.07	RGB	51.55	77.27	0.974	1.028
105	NT1.3.jpg	34.62	6.64	7.13	10.54	9.04	50.21	205.19	94.88	158.3	152.79	1.52178e+06	106.67	205	59.92	596775	0.25	2468.01	RGB	74.46	67.01	0.516	1.566
106	NT1.3.jpg	17.66	4.74	4.65	5.05	4.68	15.13	194.44	80.34	152.77	142.52	715717	99.33	189.33	55.89	280673	0.29	1434.27	RGB	74.03	67.02	0.983	1.007
107	NT1.3.jpg	40.74	7.2	7.23	11.91	8.59	44.35	215.49	104.61	167.91	162.67	1897395	115	202.33	63.79	744076	0.22	2530.09	RGB	129.49	86.92	0.52	1.402
108	NT1.3.jpg	18.55	4.86	4.86	5.11	4.9	15.73	189.95	74.48	151.15	138.52	731400	103.67	185.67	54.32	286823	0.3	1588.3	RGB	129.39	85.41	0.994	1.008
109	NT1.3.jpg	40.14	7.15	7.1	12.13	7.18	50.34	211.58	106.93	170.3	162.94	1.87903e+06	98	223	63.9	736875	0.22	2509.86	RGB	85.7	6.87	0.549	1.618
110	NT1.3.jpg	20.46	5.1	4.47	5.81	4.98	16.69	183.86	71.21	148.25	134.44	782983	90	186	52.72	307052	0.32	1850.7	RGB	87.25	5.01	0.947	1.014
111	NT1.3.jpg	35.4	6.71	7.15	10.87	7.91	48.79	204.68	95.73	159.02	153.14	1.56758e+06	110.33	203.67	60.06	614736	0.25	2516.87	RGB	96.39	102.25	0.561	1.672
112	NT1.3.jpg	19.73	5.01	4.5	5.6	5.24	17.11	189.51	78.64	153.69	140.61	789686	99.33	188.67	55.14	309681	0.29	1645.07	RGB	97.09	104.17	0.962	1.031
113	NT1.3.jpg	35.08	6.68	7.09	11.46	7.13	46.42	202.04	90.29	152.95	148.43	1498521	101.67	207.33	58.21	587655	0.26	2642.69	RGB	150.3	80.07	0.55	1.569
114	NT1.3.jpg	20.23	5.07	4.8	5.51	4.99	16.15	191.27	75.5	152.63	139.8	802306	97	189.67	54.82	314630	0.3	1720.16	RGB	150.98	79	0.984	1.009
115	NT1.3.jpg	48.25	7.84	7.66	10.92	8.01	45.1	207.1	98.57	159.73	155.13	2.12984e+06	105	205.33	60.84	835230	0.24	3294.24	RGB	80.89	83.84	0.666	1.459
116	NT1.3.jpg	11.7	3.86	3.72	4.17	3.94	12.95	194.66	81.77	156.34	144.26	483546	104	188	56.57	189626	0.28	934.18	RGB	82	81.29	0.993	1.005
117	NT1.3.jpg	29.15	6.09	6.19	12.84	7.05	52.91	205.99	97.6	161.13	154.91	1.31998e+06	107.67	215	60.75	517641	0.24	2066.87	RGB	83.09	50.45	0.385	1.671
118	NT1.3.jpg	20.16	5.07	4.97	5.55	4.98	16.12	189.01	77.39	150.52	138.97	794089	92.67	194.67	54.5	311407	0.3	1721.87	RGB	82.11	51.69	0.987	1.012
119	NT1.3.jpg	50.7	8.03	8.78	13.81	10.74	56.82	202.98	92.67	156.18	150.61	2183096	104.33	197.33	59.06	856116	0.25	3694.35	RGB	24.33	98.08	0.508	1.565
120	NT1.3.jpg	23.63	5.49	5.25	6.22	5.27	17.53	187.52	75.61	152.04	138.39	928454	93.67	184.33	54.27	364100	0.3	2025.49	RGB	23.83	99.81	0.981	1.005
121	NT1.4.jpg	63.99	9.03	7.5	15.46	9.69	57.9	212.49	100.06	164.58	159.04	2.88821e+06	108	214.67	62.37	1.13263e+06	0.23	4181.07	RGB	54.06	19.92	0.576	1.494
122	NT1.4.jpg	16.9	4.64	4.38	5.48	4.43	15	190.75	72.13	152.24	138.37	664318	103	182	54.26	260517	0.3	1457.44	RGB	55.4	19.53	0.959	1.014
123	NT1.4.jpg	53.77	8.27	10.61	14.2	11.33	55.29	204.67	93.45	161	153.04	2.35194e+06	104.33	218	60.02	922328	0.25	3839.13	RGB	58.66	80.62	0.478	1.461
124	NT1.4.jpg	19.89	5.03	4.91	5.42	5.34	16.89	194.72	78.15	155.05	142.64	806763	97.67	191.33	55.94	316378	0.29	1630.45	RGB	57.79	80.52	0.97	1.04
125	NT1.4.jpg	60.52	8.78	9.48	13.03	10.01	53.3	215.64	102.08	167.47	161.73	2.7819e+06	115	224.67	63.42	1.09094e+06	0.22	3813.38	RGB	152.34	75.6	0.606	1.492
126	NT1.4.jpg	23.33	5.45	5.34	5.95	5.41	17.76	202.43	84.31	159.7	148.81	985744	101.33	201	58.36	386566	0.27	1781.2	RGB	153.66	78.2	0.986	1.01
127	NT1.4.jpg	61.91	8.88	10.27	13.22	10.46	52.53	202.73	95.38	159.43	152.51	2.68788e+06	106.33	214.67	59.81	1.05407e+06	0.25	4397.78	RGB	58.93	103.25	0.62	1.467
128	NT1.4.jpg	19.7	5.01	4.56	5.65	4.62	16.23	196.96	79.95	155.33	144.08	806278	100.67	189	56.5	316188	0.28	1580.7	RGB	57.15	104.43	0.98	1.013
129	NT1.4.jpg	44.24	7.51	7.95	11.46	9.06	46.64	206.73	89.26	158.91	151.63	1.91725e+06	99.67	202	59.46	751864	0.25	3222.56	RGB	84.76	108.87	0.61	1.533
130	NT1.4.jpg	18.96	4.91	4.86	5.22	4.91	16.45	194.15	79.2	156.89	143.42	773583	92.33	189.33	56.24	303366	0.29	1542.03	RGB	85.3	109.43	0.99	1.013
131	NT1.4.jpg	28.05	5.98	7.75	9.71	8.5	45.03	207.38	86.39	156.67	150.15	1.22099e+06	109.33	200	58.88	478821	0.26	2128.21	RGB	133.72	109.62	0.506	1.643
132	NT1.4.jpg	22.42	5.34	5.1	5.87	5.16	17.57	196.26	74.22	154.39	141.62	903707	100.33	189.67	55.54	354395	0.3	1894.74	RGB	133.17	109.32	0.983	1.025
133	NT1.4.jpg	35.08	6.68	6.86	10.63	9.31	45.73	211.6	100.19	163.83	158.54	1596012	108	209.33	62.17	625887	0.23	2343.24	RGB	163.71	31.79	0.519	1.549
134	NT1.4.jpg	19.24	4.95	4.8	5.3	4.98	15.72	192.62	71.17	151.95	138.58	757332	85.67	176.33	54.34	296993	0.31	1673.77	RGB	164.48	29.27	0.992	1.005
135	NT1.4.jpg	52.7	8.19	6.73	14.37	8.36	53.17	205.4	89.06	155.88	150.11	2.25812e+06	97	200	58.87	885538	0.26	3889.58	RGB	18.92	90.29	0.532	1.49
136	NT1.4.jpg	22.04	5.3	5.01	5.78	5.21	16.81	189.41	72.48	151.61	137.83	862279	92.33	191	54.05	338149	0.31	1929.7	RGB	17.4	91.44	0.992	1.017
137	NT1.4.jpg	38.97	7.04	7.95	10.17	8.82	45.45	200.84	84.51	152.72	146.02	1.62584e+06	104	208.33	57.26	637583	0.27	3035.73	RGB	4.81	60.83	0.608	1.574
138	NT1.4.jpg	19.37	4.97	4.84	5.32	5.06	16.23	185.5	68.56	145.01	133.02	731610	98.33	184.67	52.16	286906	0.32	1782.83	RGB	3.97	58.69	0.977	1.003
139	NT1.4.jpg	42.42	7.35	8.57	10.97	10.58	48.33	207.95	86.46	155.12	149.85	1.83216e+06	108.67	201.67	58.76	718493	0.26	3204.03	RGB	92.57	19.4	0.551	1.531
140	NT1.4.jpg	21.31	5.21	4.87	5.99	4.92	17.21	192.76	70.41	149.34	137.5	829962	96.33	185.67	53.92	325475	0.31	1870.53	RGB	92.23	21.41	0.969	1.033
141	NT1.4.jpg	40.59	7.19	6.84	10.42	7.09	41.98	216.27	97.38	165.93	159.86	1.85469e+06	113.33	208.67	62.69	727330	0.23	2650.95	RGB	98.75	72.3	0.668	1.498
142	NT1.4.jpg	14.37	4.28	4.25	4.54	4.52	13.65	198.54	78.34	159.52	145.47	597294	98.67	186	57.05	234233	0.28	1153.45	RGB	98.97	73.14	0.983	1.013
143	NT1.4.jpg	23.59	5.48	7.88	10	7.97	46.21	205.72	90.92	156.37	151	1.03981e+06	105.67	187.33	59.22	407770	0.25	1752.21	RGB	37.74	100.18	0.368	1.594
144	NT1.4.jpg	21.29	5.21	5.15	5.44	5.32	16.6	195.16	79.38	155.81	143.45	863704	93.33	182.33	56.25	338708	0.28	1712.01	RGB	38.31	100.68	0.985	1.011
145	NT1.4.jpg	45.23	7.59	7.02	12.93	7.26	49.97	212.8	97.34	163.83	157.99	2.04328e+06	114	202.67	61.96	801285	0.23	3007.22	RGB	89.14	79.08	0.502	1.475
146	NT1.4.jpg	24.09	5.54	5.29	6.18	5.97	18	203.44	90	164.85	152.76	1.04169e+06	109.67	200.33	59.91	408508	0.25	1725.43	RGB	89.53	81.8	0.959	1.007
147	NT1.4.jpg	46.58	7.7	7.99	10.8	8.55	48.74	208.73	92.31	159.81	153.61	2043979	108.33	202.67	60.24	801560	0.25	3286.44	RGB	89.42	102.57	0.655	1.528
148	NT1.4.jpg	17.99	4.79	4.74	4.99	4.89	15.12	191.7	71.61	150.71	138.01	705207	92	184.33	54.12	276552	0.31	1563.94	RGB	89.32	102.24	1	1.012
149	NT1.4.jpg	23.04	5.42	7.8	9.36	7.82	44.24	215.77	99.81	167.76	161.11	1.08575e+06	122	204	63.18	425782	0.22	1506.19	RGB	125.87	91.75	0.439	1.696
150	NT1.4.jpg	24	5.53	5.23	5.99	5.29	17.61	205.32	87.16	163.39	151.95	1034050	96.67	197.33	59.59	405510	0.26	1755.48	RGB	126.26	91.96	0.985	1.002
151	NT1.4.jpg	45.4	7.6	7.59	11.86	9.42	46.19	209.37	94.37	161.97	155.24	2010796	109.67	207	60.88	788547	0.24	3137.42	RGB	101.88	115.08	0.554	1.415
152	NT1.4.jpg	16.21	4.54	4.44	4.9	4.58	14.48	189.44	68.89	149.34	135.89	624956	93.33	175	53.29	245081	0.31	1446.61	RGB	100.98	116.06	0.984	1.006
153	NT1.4.jpg	31.64	6.35	6.48	10.48	6.62	45.48	209.62	92.24	159.74	153.87	1.40696e+06	109.33	223.33	60.34	551750	0.25	2258	RGB	103.13	36.8	0.545	1.591
154	NT1.4.jpg	20.54	5.11	4.98	5.56	5.12	16.68	197.94	77.71	153.56	143.07	833234	102.67	187.33	56.11	326759	0.29	1671.85	RGB	104.27	37.01	0.985	1.014
155	NT1.4.jpg	35.1	6.68	7.76	11.42	7.95	46.54	214.7	102.22	166.45	161.12	1627842	110.33	207	63.19	638369	0.22	2257.99	RGB	153.19	10.02	0.548	1.622
156	NT1.4.jpg	18.57	4.86	4.77	5.39	4.97	17.44	192.1	74.38	153.68	140.05	739621	75	189.67	54.92	290047	0.3	1588.85	RGB	152.28	11.28	0.961	1.105
157	NT1.4.jpg	38.32	6.99	8.68	10.91	10.65	50	211.17	94.22	162.02	155.8	1.71959e+06	99.67	220.33	61.1	674349	0.24	2659.72	RGB	84.89	38.72	0.505	1.586
158	NT1.4.jpg	25.46	5.69	5.4	6.12	5.63	18.12	201.32	86.66	160.89	149.62	1079087	99.67	198.67	58.68	423171	0.26	1902.78	RGB	83.46	38.65	0.985	1.001
159	NT1.4.jpg	41.25	7.25	9.13	10.26	9.18	47.05	207.86	87.69	155.39	150.31	1.77866e+06	106	197.33	58.95	697516	0.26	3067.65	RGB	46.29	54.15	0.599	1.586
160	NT1.4.jpg	18.55	4.86	4.67	5.33	4.8	15.81	191.38	70.13	152.68	138.06	727735	99	180.67	54.14	285386	0.31	1619.04	RGB	45.45	54	0.981	1.032
161	NT1.5.jpg	57.67	8.57	8.07	13.59	10.07	56.28	214.48	97.38	166.3	159.39	2.62352e+06	114.33	209.67	62.5	1.02883e+06	0.23	3787.94	RGB	117.19	72.77	0.537	1.487
162	NT1.5.jpg	19.94	5.04	4.83	5.51	4.96	16.27	190.41	70.46	151.71	137.52	777428	94	186	53.93	304874	0.31	1746.22	RGB	117.14	74.46	0.967	1.017
163	NT1.5.jpg	48.37	7.85	7.03	14.62	8.79	55.08	208.32	90.45	160.46	153.08	2118407	101.33	204.33	60.03	830748	0.25	3471.83	RGB	57.49	59.65	0.482	1.526
164	NT1.5.jpg	26.68	5.83	5.48	6.47	5.74	18.64	200.17	80.43	156.01	145.54	1099093	92	194.67	57.07	431017	0.28	2104.71	RGB	59.74	61.39	0.98	1.011
165	NT1.5.jpg	58.44	8.63	10.18	13.59	10.26	55.6	207.09	98.39	163.24	156.24	2.60874e+06	98.33	216	61.27	1.02303e+06	0.24	3972.77	RGB	35.37	63.46	0.57	1.531
166	NT1.5.jpg	21.47	5.23	4.89	5.66	5.03	16.68	187.82	74.14	151.29	137.75	837528	85	187.67	54.02	328442	0.31	1869.29	RGB	36.73	65.19	0.987	1.008
167	NT1.5.jpg	27.87	5.96	6.89	11.43	7.14	46.38	200.88	92.28	157.26	150.14	1.21418e+06	91.67	209	58.88	476147	0.26	2089.17	RGB	28.63	104.29	0.465	1.638
168	NT1.5.jpg	24.02	5.53	5.5	5.87	5.72	18.99	185.13	70.31	147.73	134.39	914668	86	187.67	52.7	358693	0.32	2181.44	RGB	27.88	104.54	0.976	1.013
169	NT1.5.jpg	58.42	8.62	8.75	12.78	8.92	51.6	205.07	94.64	160.4	153.37	2545330	106.33	207.33	60.15	998169	0.25	4088.64	RGB	15.17	40.16	0.682	1.481
170	NT1.5.jpg	17.99	4.79	4.68	5.18	4.89	16	186.13	67.05	144.1	132.43	676837	97	172	51.93	265426	0.33	1662.35	RGB	14.77	42.41	0.978	1.021
171	NT1.5.jpg	26.06	5.76	6.23	10.81	6.62	42.37	199.25	84.93	153.58	145.92	1103026	101.33	209	57.22	432559	0.28	2079.1	RGB	30.99	23.43	0.45	1.534
172	NT1.5.jpg	21.19	5.19	4.67	6.1	5.13	17.13	186.78	69.26	143.83	133.29	802393	88.67	180.33	52.27	314664	0.32	1948.4	RGB	29.97	22.24	0.957	1.023
173	NT1.5.jpg	38.03	6.96	8.27	12.6	8.99	51.4	211.58	96.09	164.69	157.45	1.72427e+06	108.33	225.67	61.75	676184	0.24	2600.27	RGB	108.62	81.48	0.479	1.55
174	NT1.5.jpg	23.64	5.49	5.16	6.03	5.49	17.68	200.94	76.64	153.33	143.64	959202	94.67	182.67	56.33	376158	0.29	1912.28	RGB	107.16	79.76	0.984	1.013
175	NT1.5.jpg	40.1	7.15	6.29	11.26	8.87	46.48	204.15	84.96	155.35	148.15	1.70611e+06	102.67	216.33	58.1	669063	0.27	3101.55	RGB	73.06	27.39	0.562	1.532
176	NT1.5.jpg	20.47	5.11	5.06	5.52	5.24	16.26	196.22	74.06	152.4	140.89	819568	104	186.33	55.25	321399	0.3	1726.63	RGB	74.81	26.77	0.988	1.015
177	NT1.5.jpg	41.18	7.24	7.14	12.49	9.14	51.34	205.15	85.79	155.46	148.8	1.75657e+06	96	204.67	58.35	688852	0.26	3124.11	RGB	126.46	29.43	0.501	1.526
178	NT1.5.jpg	21.92	5.28	5.1	6.04	5.22	16.87	195.58	76.68	154.24	142.17	884277	95.67	186.33	55.75	346775	0.29	1821.19	RGB	123.99	28.57	0.979	1.012
179	NT1.5.jpg	33.26	6.51	7.11	9.56	8.67	45.83	204.92	88.9	160.44	151.42	1.45045e+06	102	206.33	59.38	568804	0.26	2452.68	RGB	89.17	94.98	0.59	1.603
180	NT1.5.jpg	18.08	4.8	4.74	5.2	4.84	15.9	186.14	67.77	147.24	133.72	689178	85.67	180.33	52.44	270266	0.32	1662.71	RGB	90.02	96.52	0.986	1.036
181	NT1.5.jpg	43.86	7.47	7.94	12.57	8.1	50.06	198.5	76.24	148.89	141.21	1791708	94	202.33	55.38	702631	0.29	3726.2	RGB	74.37	66.56	0.535	1.534
182	NT1.5.jpg	23.65	5.49	5.32	5.9	5.41	17.63	198.76	74.42	152.88	142.02	952535	95.67	185	55.69	373543	0.29	1965.59	RGB	72.78	64.59	0.988	1.004
183	NT1.5.jpg	31.08	6.29	7.47	8.92	7.75	42.39	194.29	78	150.63	140.97	1263107	86.33	193.33	55.28	495336	0.29	2630.61	RGB	35.19	10.58	0.624	1.674
184	NT1.5.jpg	16.98	4.65	4.2	5.3	4.56	15.04	172.6	55.77	136.04	121.47	588162	83	179	47.64	230652	0.38	1816.87	RGB	34.43	10.75	0.957	1.004
185	NT1.5.jpg	46.5	7.69	8.1	11.73	11.23	54.53	207.49	89.29	157.08	151.29	2.00517e+06	99.33	221.67	59.33	786341	0.26	3397.6	RGB	80.91	16.13	0.549	1.577
186	NT1.5.jpg	21.32	5.21	5.14	5.56	5.28	16.62	196.98	77.56	154.91	143.15	863181	98	198	56.14	338502	0.29	1737.16	RGB	81.27	14.07	0.986	1.003
187	NT1.5.jpg	39.96	7.13	8.36	12.2	8.56	49.52	200.77	82.59	151.52	144.96	1.66041e+06	97.33	187.33	56.85	651141	0.28	3166.15	RGB	8.49	21.51	0.492	1.524
188	NT1.5.jpg	18.91	4.91	4.86	5.39	4.89	15.71	183.08	66.94	143.39	131.14	704082	89.67	181.33	51.43	276111	0.33	1787.97	RGB	8.09	21.22	0.98	1.012
189	NT1.5.jpg	60.48	8.78	7.08	13.84	7.83	52	207.34	90.17	161.35	152.96	2627171	108	203	59.98	1.03026e+06	0.25	4306.41	RGB	126.86	66.56	0.619	1.457
190	NT1.5.jpg	18.09	4.8	4.6	5.08	4.88	15.3	192.79	73.4	152.14	139.44	717155	96.33	190.67	54.68	281237	0.3	1547.07	RGB	124.82	61.76	0.983	1.006
191	NT1.5.jpg	33.76	6.56	6.36	10.8	6.4	45.18	200.4	81.84	154.26	145.5	1.41336e+06	101.33	206	57.06	554258	0.28	2715.63	RGB	154.75	30.26	0.554	1.604
192	NT1.5.jpg	18.72	4.88	4.46	5.41	5.02	15.91	192.77	70.18	148.83	137.26	729252	85	186.33	53.83	285981	0.31	1655.82	RGB	153.8	30.16	0.967	1.029
193	NT1.5.jpg	35.78	6.75	6.95	12.03	8.24	40.83	207.07	89.22	157.56	151.28	1544612	104.67	205.33	59.33	605730	0.26	2617.48	RGB	88.39	42.97	0.519	1.381
194	NT1.5.jpg	17.27	4.69	4.62	5.04	4.68	14.85	186.19	66.71	148.42	133.77	655086	97	180.67	52.46	256897	0.32	1585.84	RGB	87.09	42.6	0.997	1.006
195	NT1.5.jpg	59.63	8.71	8.42	13.34	9.73	53.61	198.54	82.19	151.75	144.16	2.44196e+06	96.33	195.33	56.53	957632	0.28	4741.06	RGB	36.72	89.87	0.598	1.474
196	NT1.5.jpg	19.41	4.97	4.26	5.76	4.79	16.14	186.58	66.31	146.13	133.01	733803	90.67	169.67	52.16	287766	0.33	1795.71	RGB	36.87	88.45	0.955	1.008
197	NT1.5.jpg	47.95	7.81	8.93	12.26	10.23	54.43	214.4	97.16	166.08	159.21	2.18965e+06	116	213.67	62.44	858687	0.23	3171.86	RGB	123.18	88.66	0.565	1.644
198	NT1.5.jpg	21.68	5.25	4.96	6.1	5	16.97	203.59	90.33	165.55	153.15	941594	96.67	200.67	60.06	369252	0.25	1543	RGB	124.6	90.16	0.965	1.01
199	NT1.5.jpg	85.17	10.41	8.66	15.42	9.28	58.31	199.15	81.47	153.57	144.73	3.48716e+06	93.33	202.67	56.76	1.36751e+06	0.28	6752.73	RGB	39.78	39.57	0.678	1.421
200	NT1.5.jpg	20.23	5.07	4.92	5.47	5.13	16.94	187.94	66.65	145.28	133.29	764300	91	176.33	52.27	299725	0.33	1867.46	RGB	39.63	39.59	0.98	1.022
201	NT2.1.jpg	46.38	7.68	9.73	13.64	10.5	52.32	205.94	94.1	159.3	153.11	2.04085e+06	103.33	204.67	60.04	800335	0.25	3310.19	RGB	43.31	61.44	0.449	1.434
202	NT2.1.jpg	22.94	5.4	5.28	5.7	5.69	17.21	189.18	75.98	150.35	138.5	899709	90.33	195.33	54.31	352827	0.3	1956.4	RGB	44.97	61.92	0.987	1
203	NT2.1.jpg	38.21	6.98	7.93	10.86	8.7	45.37	205.83	88.88	156.16	150.29	1.64627e+06	90	199.67	58.94	645597	0.26	2839.09	RGB	66.25	37.16	0.536	1.496
204	NT2.1.jpg	19.72	5.01	4.8	5.43	4.92	16.18	179.94	60.74	137.23	125.97	706826	90	178.33	49.4	277187	0.35	1981	RGB	67.52	36	0.983	1.013
205	NT2.1.jpg	46.8	7.72	8.59	11.15	10.3	49.44	212.51	100.95	164.51	159.32	2.12744e+06	100.33	223	62.48	834292	0.23	3077.97	RGB	95.5	33.41	0.598	1.552
206	NT2.1.jpg	26.14	5.77	5.52	6.21	6.01	18.34	190.14	77.5	151.62	139.75	1.03235e+06	87.33	197	54.8	404843	0.3	2227.9	RGB	97.17	35.25	0.987	1.014
207	NT2.1.jpg	52.18	8.15	9.5	10.76	9.56	44.41	205.2	85.62	152.6	147.81	2190349	108.67	202	57.96	858960	0.27	3957.15	RGB	113.31	38.72	0.665	1.406
208	NT2.1.jpg	22.78	5.39	5.1	5.84	5.47	17.33	203.98	84.94	155.12	148.01	953364	105	191.33	58.05	373868	0.27	1720.69	RGB	109.94	39.5	0.974	1.013
209	NT2.1.jpg	33.27	6.51	6.21	9.97	6.52	30.4	205.1	83.61	151.76	146.83	1391768	96.33	199	57.58	545791	0.27	2576.22	RGB	128.03	26.86	0.578	1.124
210	NT2.1.jpg	26.45	5.8	5.46	6.46	5.63	19.15	190.74	74.1	150.74	138.53	1.03452e+06	82.33	184	54.32	405692	0.3	2276.06	RGB	130.93	24.34	0.955	1.017
211	NT2.1.jpg	48.11	7.83	9.21	12.59	10.77	57.7	207.04	90.08	155.39	150.84	2.08217e+06	103.67	214.67	59.15	816536	0.26	3554.02	RGB	137.25	51.86	0.531	1.665
212	NT2.1.jpg	25.68	5.72	5.52	6.16	5.65	18.37	194.61	74.62	151.48	140.24	1019401	95.33	205.67	55	399765	0.3	2182.22	RGB	136.63	50.99	0.987	1.011
213	NT2.1.jpg	46.04	7.66	8.36	12.27	10.36	53.03	206.96	87.7	155.73	150.13	1976284	96.67	204	58.87	775013	0.26	3431.35	RGB	163.62	39.31	0.528	1.603
214	NT2.1.jpg	26.29	5.79	5.56	6.23	5.57	18.7	200.39	84.57	156.69	147.22	1095887	96.33	206	57.73	429760	0.27	2034.28	RGB	162.61	37.23	0.991	1.015
215	NT2.1.jpg	33.79	6.56	6.11	12.21	6.97	47.11	204.54	90.29	154.7	149.84	1462022	98	222	58.76	573342	0.26	2564.25	RGB	98.64	16.8	0.483	1.563
216	NT2.1.jpg	21.46	5.23	4.99	5.84	5.02	16.66	183.24	63.29	144.01	130.18	792557	93	179.33	51.05	310807	0.34	2057.76	RGB	99.43	13.8	0.983	1.019
217	NT2.1.jpg	62.82	8.94	8.32	13.7	9.67	55.11	203.21	89.33	156.77	149.77	2.67759e+06	103.33	209	58.73	1.05003e+06	0.26	4641.56	RGB	46.8	94.12	0.649	1.517
218	NT2.1.jpg	17.9	4.77	4.32	5.42	4.69	15.56	188.3	69.63	145.28	134.4	682491	97	175.33	52.71	267643	0.32	1613.1	RGB	46.64	95	0.961	1.005
219	NT2.1.jpg	49.56	7.94	8.38	13.9	9.41	51.29	212.77	106.64	165.86	161.76	2291801	97.33	214	63.43	898745	0.22	3122.02	RGB	89.84	63.11	0.546	1.503
220	NT2.1.jpg	24.06	5.53	5.22	6.05	5.24	17.98	203.57	83.97	155.89	147.81	1.00644e+06	104.33	191.33	57.96	394681	0.27	1826.03	RGB	90.78	63.19	0.982	1.009
221	NT2.1.jpg	83.27	10.3	8.98	16.61	10.64	57.76	201.17	79.42	148.5	143.03	3.37434e+06	98.33	201	56.09	1.32327e+06	0.29	6775.79	RGB	74.03	19.27	0.583	1.35
222	NT2.1.jpg	23.22	5.44	5.23	6.16	5.43	22.14	187.45	62.88	141.56	130.63	863743	85.33	173.33	51.23	338723	0.34	2233.26	RGB	74.9	16.85	0.944	1.221
223	NT2.1.jpg	87.69	10.57	11.38	13.84	12.63	57.75	198.18	77.15	148.27	141.2	3.50202e+06	96	204	55.37	1.37334e+06	0.29	7285.67	RGB	139.13	8.07	0.727	1.466
224	NT2.1.jpg	23.45	5.46	5.1	6.03	5.34	17.41	185.82	65.37	146.77	132.65	878286	93	179.33	52.02	344426	0.33	2185.86	RGB	137.8	5.65	0.983	1
225	NT2.1.jpg	55.41	8.4	7.91	13.33	8.69	54.41	206.24	92.82	157.2	152.09	2405271	106.67	205.67	59.64	943244	0.25	3993.27	RGB	96.67	94.59	0.595	1.519
226	NT2.1.jpg	22.58	5.36	5.2	5.94	5.56	17.53	194.98	73.62	145.4	138	882918	104	175.33	54.12	346242	0.3	1936.88	RGB	98	93.16	0.975	1.021
227	NT2.1.jpg	49.21	7.92	8.43	11.99	8.51	53.03	196.28	88.86	150.8	145.31	2044517	88	213.67	56.98	801771	0.27	3856.41	RGB	58.88	101.26	0.61	1.573
228	NT2.1.jpg	15.1	4.39	4.08	5.17	4.1	14.68	192.5	73.06	146.67	137.41	592218	88	177	53.88	232242	0.31	1318.13	RGB	60.04	100.76	0.966	1.041
229	NT2.1.jpg	44.01	7.49	7.74	12.07	9.85	47.3	208.59	92.1	159.24	153.31	1.92343e+06	105	202	60.12	754284	0.25	3124.28	RGB	69.09	46.22	0.521	1.444
230	NT2.1.jpg	26.75	5.84	5.41	6.27	5.45	24.61	199.19	80.43	154.85	144.82	1.04563e+06	105	198.33	56.79	410050	0.28	2034	RGB	70.95	44.91	0.967	1.287
231	NT2.1.jpg	27.56	5.92	7.58	9.18	8.72	43.36	202.72	82.49	149.16	144.79	1.15833e+06	101	203.67	56.78	454246	0.28	2232.54	RGB	162.18	103.68	0.511	1.645
232	NT2.1.jpg	17.88	4.77	4.66	5.04	4.86	15.09	196.86	71.75	150.07	139.56	709799	95.67	186.33	54.73	278352	0.3	1542.45	RGB	162.56	103.43	0.994	1.014
233	NT2.1.jpg	72.66	9.62	9.53	13.76	11.5	53.79	202.59	81.44	150.65	144.89	2982796	98.67	194.67	56.82	1.16972e+06	0.28	5740.24	RGB	52.84	76.06	0.68	1.466
234	NT2.1.jpg	20.69	5.13	4.92	5.73	5.15	16.65	196.2	77.03	153.39	142.2	835880	93.33	183.33	55.77	327796	0.29	1705.9	RGB	53.95	74.01	0.977	1.013
235	NT2.1.jpg	24.47	5.58	5.84	9.89	6.07	34.18	210.32	102.64	164.1	159.02	1.12284e+06	110.33	206.33	62.36	440328	0.23	1616.48	RGB	83.82	41.13	0.489	1.348
236	NT2.1.jpg	19.89	5.03	4.8	5.75	4.82	16.06	185	71.35	148.84	135.06	762423	90.67	183.33	52.97	298989	0.31	1769.41	RGB	85.4	40.89	0.977	1.01
237	NT2.1.jpg	44.28	7.51	6.69	12.35	7.92	44.41	202.32	83.3	151.05	145.56	1844199	97	213	57.08	723215	0.28	3496.37	RGB	104.59	23.79	0.556	1.396
238	NT2.1.jpg	20.42	5.1	4.86	5.53	5.02	16.25	182.38	63.88	142.59	129.62	750998	93.33	182	50.83	294509	0.34	1956.76	RGB	106.45	24.57	0.986	1.004
239	NT2.1.jpg	24.91	5.63	7.35	13.53	7.65	44.61	209.15	97.25	159.94	155.44	1.12961e+06	108.33	199.33	60.96	442984	0.24	1742.84	RGB	78.6	100.48	0.318	1.399
240	NT2.1.jpg	22.63	5.37	5.16	5.89	5.62	17.54	186.39	69.89	142.95	133.08	852753	93.67	179.67	52.19	334413	0.32	2056.46	RGB	79.14	101.54	0.967	1.022
241	NT2.2.jpg	82.88	10.27	10.79	14.55	12.19	51.05	214.21	98.75	163.13	158.69	3.71362e+06	103.67	208.67	62.23	1.45632e+06	0.23	5437.94	RGB	112.94	82.74	0.678	1.293
242	NT2.2.jpg	24.2	5.55	5.22	6.64	5.38	18.83	206.36	93.18	164.8	154.78	1.06195e+06	95	206	60.7	416451	0.25	1709.8	RGB	111.53	79.34	0.942	1.041
243	NT2.2.jpg	31.59	6.34	7.88	9.43	9.05	48.45	204.18	84.8	151.28	146.75	1339981	103	210	57.55	525483	0.27	2504.24	RGB	151.15	35.18	0.544	1.691
244	NT2.2.jpg	20.08	5.06	5.04	5.49	5.2	16.67	190.1	65.24	142.7	132.68	759181	92.67	182	52.03	297718	0.33	1886.05	RGB	151.95	35.2	0.984	1.031
245	NT2.2.jpg	25.17	5.66	7.43	8.49	8.3	42.34	201.21	77.85	146.34	141.8	1041081	106	190.33	55.61	408267	0.29	2132.06	RGB	152.48	49.24	0.522	1.687
246	NT2.2.jpg	21.55	5.24	5.15	5.75	5.33	16.85	196.49	69.28	144.56	136.78	836537	94.67	185.67	53.64	328054	0.31	1920.59	RGB	151.92	49.2	0.978	1.013
247	NT2.2.jpg	24.89	5.63	6.25	10.38	7.11	37.15	194.57	77.59	147.47	139.88	1.00699e+06	97.67	178.67	54.85	394896	0.29	2121.64	RGB	94.4	74.35	0.447	1.395
248	NT2.2.jpg	19.42	4.97	4.55	5.78	4.68	16.33	195.54	76.16	152.76	141.48	780997	85.67	189	55.48	306273	0.3	1633.13	RGB	94.88	74.24	0.974	1.026
249	NT2.2.jpg	51.62	8.11	9.25	11.83	11.42	44.43	206.89	89.72	155.4	150.67	2207460	111.33	216.67	59.09	865671	0.26	3768.38	RGB	61.77	91.22	0.564	1.299
250	NT2.2.jpg	28.67	6.04	5.92	6.39	6.27	19.78	191.69	79.04	152.84	141.19	1.14533e+06	77.67	201.67	55.37	449148	0.29	2367.43	RGB	58.57	89.13	0.986	1.024
251	NT2.2.jpg	40.3	7.16	6.99	11.11	7.95	44.27	207.33	92.59	160.77	153.56	1.76705e+06	101.67	209.67	60.22	692962	0.25	2861.78	RGB	105.04	91.3	0.601	1.511
252	NT2.2.jpg	21.09	5.18	4.73	5.82	4.83	18.93	191.52	71	149.53	137.35	823422	94.33	182	53.86	322911	0.31	1858.11	RGB	105.44	92.05	0.974	1.067
253	NT2.2.jpg	44.11	7.49	7.47	14.22	9.28	52.76	209.89	92.46	160.89	154.41	1.96055e+06	88.67	221	60.55	768845	0.25	3143.86	RGB	141	88.74	0.459	1.493
254	NT2.2.jpg	22.6	5.36	5.24	5.82	5.33	17.11	199.23	80.99	158.73	146.32	938622	91	194	57.38	368087	0.28	1782.91	RGB	141.57	86.82	0.983	1.016
255	NT2.2.jpg	41.9	7.3	7.56	11.3	7.6	41.61	203.13	79.42	148.83	143.79	1721214	103.67	194	56.39	674986	0.28	3393.52	RGB	87.5	38.37	0.601	1.392
256	NT2.2.jpg	19.88	5.03	4.8	5.43	5	16.16	183.57	59.93	133.66	125.72	709568	87	166.67	49.3	278262	0.36	2009.12	RGB	88.9	37.88	0.968	1.013
257	NT2.2.jpg	50.63	8.03	7.35	12.92	8.81	50.69	203.47	86.75	153.41	147.88	2.13387e+06	101.67	207	57.99	836812	0.27	3870.72	RGB	104.73	38.51	0.599	1.522
258	NT2.2.jpg	20.02	5.05	4.92	5.59	5.2	16.11	188.84	67.78	146.4	134.34	765609	97	184.67	52.68	300239	0.32	1826.95	RGB	104.81	39.97	0.981	1.012
259	NT2.2.jpg	28.66	6.04	8.47	10.44	8.93	46.22	200.73	83.39	152.41	145.51	1.21166e+06	85	224	57.06	475159	0.28	2329.61	RGB	101.81	7.26	0.443	1.597
260	NT2.2.jpg	21.97	5.29	4.67	6.04	5.13	17.8	188.37	67.73	147.58	134.56	838847	76.67	176.33	52.77	328960	0.32	2019.87	RGB	101.9	5.97	0.958	1.015
261	NT2.2.jpg	14.55	4.3	5.86	8.57	6.1	28.44	198.39	79.92	148.61	142.31	608356	102.33	196.33	55.81	238571	0.29	1227	RGB	40.99	70.28	0.387	1.284
262	NT2.2.jpg	18.42	4.84	4.8	5.12	4.86	15.39	196.67	81.1	155.09	144.29	752609	103	190.67	56.58	295141	0.28	1464.32	RGB	41.28	68.44	0.989	1
263	NT2.2.jpg	48.98	7.9	9.03	12.25	9.3	54.46	204.64	87.22	154.87	148.91	2.08086e+06	98	198	58.4	816022	0.26	3695.74	RGB	55.88	80.9	0.583	1.533
264	NT2.2.jpg	21.95	5.29	5.28	5.51	5.4	16.77	203.02	80.11	154.69	145.94	908913	101.33	182.67	57.23	356436	0.28	1722.81	RGB	55.56	79.13	0.991	1.012
265	NT2.2.jpg	46.43	7.69	9.32	13.19	9.94	49.52	201.48	81.54	150.6	144.54	1919895	89.33	208.67	56.68	752900	0.28	3735.78	RGB	78.12	14.78	0.447	1.357
266	NT2.2.jpg	25.37	5.68	5.28	6.15	5.72	18.27	189.33	68.21	144.78	134.11	962360	89	184.33	52.59	377396	0.32	2325.06	RGB	75.82	14.72	0.979	1.009
267	NT2.2.jpg	44.29	7.51	8.53	14.45	9.87	52.85	206.17	94.07	158.15	152.8	1.94342e+06	105.33	202.33	59.92	762124	0.25	3183.44	RGB	29.45	87.53	0.465	1.507
268	NT2.2.jpg	23.45	5.46	5.08	6.25	5.26	17.52	200.57	87.03	159.22	148.94	990170	94.33	193	58.41	388302	0.27	1764.19	RGB	27.54	87.77	0.974	1.018
269	NT2.2.jpg	52.25	8.16	8.58	13.85	10.35	58.55	218.1	112.68	174.12	168.3	2.52059e+06	100	218.33	66	988466	0.2	3010.38	RGB	65.31	27.74	0.543	1.575
270	NT2.2.jpg	24.56	5.59	5.19	6.23	5.32	17.83	190.96	72.54	150.4	137.97	956388	95.33	181.33	54.1	375054	0.31	2122.74	RGB	65.23	26.72	0.976	1.004
271	NT2.2.jpg	22	5.29	5.77	9.14	5.99	26.51	207.4	89.97	156.27	151.21	955659	104.33	204.33	59.3	374768	0.26	1632.14	RGB	152.25	74.68	0.556	1.18
272	NT2.2.jpg	18.65	4.87	4.87	5.16	4.9	15.45	185.45	75.65	154.98	138.69	735911	96	200	54.39	288593	0.3	1610.23	RGB	155.54	74.31	0.992	1.017
273	NT2.2.jpg	44.12	7.5	7.98	12.67	8.67	53.29	207.72	90.03	156.37	151.37	1919258	107.67	205	59.36	752650	0.25	3227.43	RGB	64.94	106.36	0.526	1.584
274	NT2.2.jpg	25.36	5.68	5.58	6.25	5.7	18.48	190.59	69.81	144.76	135.05	971566	96.33	176.33	52.96	381006	0.32	2277.85	RGB	63.9	105.32	0.985	1.021
275	NT2.2.jpg	38.35	6.99	7.27	13.71	7.28	46.65	200.12	83.24	153.7	145.68	1603696	97.67	194.67	57.13	628900	0.27	3025.75	RGB	17.39	115.33	0.448	1.409
276	NT2.2.jpg	25.4	5.69	5.1	6.29	5.86	18.34	183.95	68.61	145.18	132.58	953112	94.67	180.67	51.99	373769	0.32	2331.86	RGB	16.51	116.54	0.965	1
277	NT2.2.jpg	59.25	8.69	9.79	14.54	12.91	54.72	196.46	77.89	149.53	141.3	2.38478e+06	93.33	205.33	55.41	935208	0.29	4959.52	RGB	114.6	13.51	0.461	1.36
278	NT2.2.jpg	31.64	6.35	6.27	6.7	6.54	20.2	186.36	66.27	143.64	132.09	1179033	83.67	188	51.8	462366	0.33	2958.76	RGB	115.01	10.66	0.985	1.008
279	NT2.2.jpg	36.09	6.78	7.41	12.82	7.99	49.72	210.4	94.64	161.27	155.44	1.61172e+06	100.33	217.67	60.96	632048	0.24	2522.34	RGB	121.47	62.51	0.467	1.572
280	NT2.2.jpg	21.24	5.2	4.92	5.72	5.33	16.74	206.17	86.95	162.16	151.76	915116	99.33	201	59.51	358869	0.26	1560.64	RGB	120.75	65.13	0.967	1.015
281	NT2.3.jpg	39.04	7.05	7.85	10.75	9.07	44.54	201.65	85.86	153.51	147.01	1.64455e+06	88.33	206	57.65	644923	0.27	3028.84	RGB	130.69	37.53	0.553	1.486
282	NT2.3.jpg	15.49	4.44	4.2	4.72	4.66	14.17	197.92	77.56	153.93	143.14	631954	97	194.67	56.13	247825	0.29	1276.65	RGB	132.31	33.65	0.983	1.01
283	NT2.3.jpg	60.42	8.77	9.15	13.68	9.2	55.26	215.15	97.65	164.28	159.03	2.74167e+06	118.67	203.33	62.36	1.07517e+06	0.23	3976.16	RGB	140.63	53.96	0.633	1.567
284	NT2.3.jpg	18.82	4.89	4.75	5.33	4.79	15.67	195.06	74.18	155.04	141.43	756212	97.67	191.67	55.46	296554	0.29	1574.13	RGB	138.99	54.18	0.99	1.015
285	NT2.3.jpg	38.75	7.02	7.7	11.39	7.82	49.01	209.07	87.31	155.11	150.5	1.67054e+06	102.67	198.67	59.02	655114	0.26	2893.74	RGB	91.73	64.3	0.536	1.588
286	NT2.3.jpg	23.34	5.45	5.34	5.75	5.41	17.54	201.88	76.55	153.14	143.86	950901	99	186.67	56.41	372902	0.29	1899.93	RGB	91.86	62.92	0.995	1.024
287	NT2.3.jpg	47.94	7.81	7.53	13.35	7.86	53.88	213.02	100.59	166.19	159.93	2197815	97.33	222.33	62.72	861888	0.23	3157.85	RGB	136.9	82.91	0.518	1.539
288	NT2.3.jpg	24.07	5.54	5.34	6.01	5.79	17.72	198.89	78.54	156.97	144.8	984934	94.33	196.33	56.78	386248	0.28	1932	RGB	136.88	82.2	0.979	1.002
289	NT2.3.jpg	40.05	7.14	7.86	10.96	9.5	45.59	210.78	90.21	158.99	153.32	1759395	92	205.33	60.13	689959	0.25	2876.95	RGB	87.36	31.83	0.595	1.561
290	NT2.3.jpg	18.18	4.81	4.67	5.19	4.68	15.71	193.74	69.06	149.33	137.38	711058	90.67	176.67	53.87	278846	0.31	1617.4	RGB	88.3	31.21	0.99	1.016
291	NT2.3.jpg	51.25	8.08	7.44	14.34	8.45	55.62	204.77	82.16	154.89	147.27	2160449	95.67	207.67	57.75	847235	0.27	4027.72	RGB	154.37	112.1	0.52	1.529
292	NT2.3.jpg	25.42	5.69	5.22	6.15	5.52	18.46	189.91	68.3	145.24	134.48	969355	77.33	178.67	52.74	380139	0.32	2317.18	RGB	155.59	114.69	0.983	1.015
293	NT2.3.jpg	27.45	5.91	6.24	9.41	7.2	38.19	207.14	93.53	163.14	154.6	1228002	100.67	207.67	60.63	481569	0.25	1959.26	RGB	107.29	72.35	0.545	1.492
294	NT2.3.jpg	18.13	4.81	4.62	5.28	4.9	15.38	194.68	74.8	155.82	141.77	728679	96	199.33	55.59	285756	0.29	1510.06	RGB	107.2	70.84	0.98	1.009
295	NT2.3.jpg	25.37	5.68	7.18	10.05	7.4	46	202.74	91.15	158.22	150.7	1112185	94.67	209.33	59.1	436151	0.26	1910.49	RGB	76.25	43.96	0.474	1.678
296	NT2.3.jpg	24.72	5.61	5.4	5.93	5.9	18.31	182.82	65.08	140.42	129.44	905436	87.33	177.67	50.76	355073	0.34	2375.15	RGB	76.29	43.43	0.983	1.009
297	NT2.3.jpg	36.95	6.86	7.83	10.16	10.02	47.41	206.13	87.55	156.38	150.02	1.59113e+06	90	199.33	58.83	623973	0.26	2785.06	RGB	131.87	9.01	0.566	1.589
298	NT2.3.jpg	22.2	5.32	5.09	5.94	5.14	17.07	192.97	73.45	149.69	138.7	875072	88.67	190.67	54.39	343165	0.31	1941.54	RGB	130.02	9.55	0.97	1.009
299	NT2.3.jpg	23.15	5.43	6.01	10.3	8	41.78	199.32	81.24	148.42	142.99	964061	93.33	203	56.08	378063	0.28	1921.17	RGB	13	33.13	0.42	1.562
300	NT2.3.jpg	23.52	5.47	5.22	5.98	5.26	17.47	186.82	71.3	145.23	134.45	897031	84	197.67	52.72	351777	0.32	2138.81	RGB	12.94	32.04	0.984	1.013
301	NT2.3.jpg	27.46	5.91	6.15	9.82	6.58	37.88	212.03	96.13	163	157.05	1.23741e+06	100	211.33	61.59	485260	0.24	1871.95	RGB	103.94	37.04	0.54	1.487
302	NT2.3.jpg	17.41	4.71	4.56	5.13	4.74	15.03	189.18	66.53	143.07	132.93	656393	86	173	52.13	257409	0.33	1608.77	RGB	105.38	35.64	0.983	1.007
303	NT2.3.jpg	40.53	7.18	7.14	11.88	8.82	43.45	210.01	84.88	155.79	150.23	1.74022e+06	110.33	192.33	58.91	682439	0.26	3037.67	RGB	162.92	84.02	0.524	1.393
304	NT2.3.jpg	22.94	5.4	5.34	5.89	5.39	17.31	199.66	78.66	154.79	144.37	938251	95.33	202.67	56.62	367941	0.29	1866.47	RGB	164.25	84.25	0.985	1.01
305	NT2.3.jpg	48.3	7.84	8.93	11.48	9.45	43.48	204.55	80.6	151.77	145.64	1.996e+06	91.33	196	57.11	782745	0.28	3810.99	RGB	72.74	89.21	0.625	1.39
306	NT2.3.jpg	20.64	5.13	4.92	5.6	5	16.37	200.84	74.58	153.41	142.95	835377	94	185.33	56.06	327599	0.29	1705.03	RGB	74.95	89.63	0.987	1.006
307	NT2.3.jpg	24.68	5.61	6.28	9.17	6.7	38.36	198.58	76.93	149.45	141.65	1.01083e+06	106.67	183.67	55.55	396404	0.29	2068.09	RGB	33.74	67.45	0.575	1.576
308	NT2.3.jpg	13.36	4.12	3.95	4.65	4.05	13.16	193.39	74.74	153.04	140.39	535722	101.67	186.67	55.05	210087	0.29	1123.08	RGB	33.39	66.36	0.983	1.016
309	NT2.3.jpg	74.94	9.77	8.82	14.67	8.91	54.61	209.59	85	156.64	150.41	3.19208e+06	107	197.67	58.98	1.2518e+06	0.26	5544.72	RGB	72.61	70.18	0.705	1.459
310	NT2.3.jpg	16.75	4.62	4.46	4.95	4.78	15.2	188.73	63.01	144.72	132.15	629584	99.33	169.33	51.83	246896	0.33	1579.87	RGB	71.33	68.94	0.99	1.026
311	NT2.3.jpg	26.63	5.82	6.65	10.61	7.66	37.43	210.33	93.5	161.49	155.11	1.19544e+06	111.33	209	60.83	468799	0.25	1893.42	RGB	41.05	45.38	0.466	1.375
312	NT2.3.jpg	18.4	4.84	4.44	5.4	4.93	15.57	202.36	79.28	156	145.88	764687	111	190.33	57.21	299877	0.28	1456.7	RGB	42.2	45.28	0.968	1.012
313	NT2.3.jpg	41.08	7.23	6.8	11.77	8.23	50.32	209.53	93.84	160.29	154.55	1.82203e+06	109.67	214.67	60.61	714523	0.25	2909.84	RGB	72.52	61.6	0.548	1.589
314	NT2.3.jpg	23.32	5.45	5.15	6.35	5.17	17.56	201.34	82.43	156.45	146.74	971851	96	198.33	57.54	381118	0.28	1836.35	RGB	71.63	61.07	0.967	1.008
315	NT2.3.jpg	22.44	5.35	6	10.83	6.85	40.42	209.92	90.54	159.38	153.28	998166	113.67	206	60.11	391438	0.25	1628.43	RGB	91.48	46.49	0.384	1.476
316	NT2.3.jpg	25.02	5.64	5.36	6.09	5.65	17.91	192.51	71.47	149.12	137.7	975628	88.33	194.67	54	382599	0.31	2198.93	RGB	92.35	47.1	0.986	1.003
317	NT2.3.jpg	35.17	6.69	7.75	11.01	7.82	47.05	204.41	85.67	153.58	147.89	1496167	92.33	200.67	57.99	586732	0.27	2736.83	RGB	143.98	69.72	0.514	1.581
318	NT2.3.jpg	26.74	5.83	5.58	6.27	5.8	19.05	201.39	74.45	153.43	143.09	1.0842e+06	95.67	177	56.11	425176	0.29	2188.68	RGB	143.52	70.56	0.99	1.024
319	NT2.3.jpg	37.09	6.87	7.6	10.37	8.43	42.98	195.11	74.28	145.93	138.44	1475768	93	192.33	54.29	578733	0.31	3263.34	RGB	165.34	51.89	0.61	1.539
320	NT2.3.jpg	15.71	4.47	4.32	5.11	4.5	14.85	187.73	67.62	147.04	134.13	599700	84.33	189.67	52.6	235176	0.33	1455.14	RGB	164.52	50.34	0.97	1.029
321	NT2.4.jpg	23.13	5.43	6.75	10.49	6.83	45.41	209.96	93.33	158.84	154.05	1.04736e+06	105.33	197.67	60.41	410728	0.25	1673.18	RGB	119.37	50.58	0.424	1.686
322	NT2.4.jpg	22.87	5.4	5.3	5.79	5.51	17.21	192.9	72.84	148.05	137.93	895842	88.67	187.33	54.09	351311	0.31	1993.82	RGB	119.48	49.56	0.983	1.015
323	NT2.4.jpg	25.28	5.67	8.02	9.93	8.32	43.64	210.95	87.68	158.1	152.24	1.126e+06	105	198	59.7	441568	0.25	1882.83	RGB	133.52	66.64	0.427	1.566
324	NT2.4.jpg	25.86	5.74	5.58	6.19	5.61	18.19	199.79	77.92	155.54	144.42	1.05772e+06	99.67	199	56.63	414792	0.29	2088.69	RGB	134.24	67.83	0.992	1.014
325	NT2.4.jpg	76.39	9.86	11.25	14.71	11.77	63.71	206.81	86.21	155.74	149.58	3.24029e+06	98.33	199	58.66	1.2707e+06	0.26	5703.09	RGB	164.2	58.86	0.583	1.562
326	NT2.4.jpg	19.97	5.04	4.91	5.46	5.27	16.12	195.79	71.95	151.4	139.72	792467	93	189.67	54.79	310771	0.3	1727.74	RGB	163.9	57.29	0.987	1.01
327	NT2.4.jpg	31.81	6.36	6.39	11.54	6.47	42.57	205.5	83.37	153.61	147.49	1.35311e+06	110.67	197	57.84	530632	0.27	2484.15	RGB	154.45	42.88	0.465	1.421
328	NT2.4.jpg	21.79	5.27	5.18	5.74	5.23	17.08	187.61	70.26	148.1	135.33	835497	91	210.67	53.07	327646	0.32	1953.49	RGB	154.46	40.8	0.98	1.016
329	NT2.4.jpg	33.29	6.51	7.38	10.42	7.42	40	197.81	81.31	148.49	142.54	1362513	94.67	194	55.9	534319	0.29	2743.54	RGB	130.74	14.85	0.564	1.454
330	NT2.4.jpg	20.27	5.08	4.95	5.49	5.07	16.17	190.91	69.33	148.71	136.32	785047	100.33	184.67	53.46	307862	0.31	1812.05	RGB	129.47	13.99	0.991	1.016
331	NT2.4.jpg	41.62	7.28	6.74	14.05	8.18	51.51	203.52	81.51	150.83	145.29	1735317	102.33	199	56.98	680516	0.28	3311	RGB	144.8	15.69	0.439	1.473
332	NT2.4.jpg	22.61	5.37	5.3	5.72	5.31	17.93	189.93	67.46	145.95	134.45	861820	93.33	181	52.73	337969	0.32	2062.67	RGB	143.64	15.17	0.993	1.012
333	NT2.4.jpg	43.59	7.45	8.63	10.36	9.48	48.59	204.22	84.33	154.85	147.8	1.84191e+06	105	203.33	57.96	722319	0.27	3344.59	RGB	59.44	75.12	0.614	1.588
334	NT2.4.jpg	20.74	5.14	4.89	5.75	4.93	18.53	191.3	68.41	146.16	135.29	799694	100.33	180	53.05	313605	0.32	1871.79	RGB	61.2	73.87	0.978	1.093
335	NT2.4.jpg	31.87	6.37	6.45	11.22	6.91	50.26	195.91	73.3	143.21	137.47	1.26903e+06	93	204.33	53.91	497657	0.31	2837.51	RGB	45.83	67.06	0.493	1.69
336	NT2.4.jpg	20.21	5.07	4.86	5.49	5.22	16.19	188.45	60.92	137.81	129.06	741581	91.67	178.67	50.61	290816	0.35	1988.92	RGB	46.58	66.83	0.983	1.01
337	NT2.4.jpg	43.73	7.46	8.92	11	9.4	52.62	198.44	86.03	152.15	145.54	1.82678e+06	93.67	217.67	57.07	716383	0.27	3443.5	RGB	30.8	47.5	0.582	1.632
338	NT2.4.jpg	20.34	5.09	5.02	5.67	5.39	17.92	194	75.93	153.93	141.29	821173	87	190	55.41	322029	0.3	1718.5	RGB	32	47.67	0.963	1.079
339	NT2.4.jpg	51.38	8.09	8.45	13.06	10.34	55.18	206.74	82.52	153.34	147.53	2167809	112.33	193	57.85	850121	0.27	3964.74	RGB	90.22	103.85	0.567	1.558
340	NT2.4.jpg	25.59	5.71	5.4	6.51	5.67	18.36	202.49	81.61	158.24	147.45	1069599	108	185.33	57.82	419451	0.27	1968.16	RGB	90.58	103.42	0.964	1.007
341	NT2.4.jpg	22.25	5.32	6.24	9.51	7.19	44.25	205.08	88.81	154.69	149.52	972807	102.67	206.67	58.64	381493	0.26	1713.45	RGB	116.45	117.83	0.458	1.695
342	NT2.4.jpg	21.97	5.29	4.86	5.94	5.15	17.08	203.54	82.22	154.26	146.67	913782	97.33	186	57.52	358346	0.27	1707.7	RGB	116.42	116.85	0.96	1.012
343	NT2.4.jpg	25.72	5.72	6.17	11.32	6.94	45.67	201.5	79.57	152.63	144.57	1.08237e+06	92.67	195.67	56.69	424458	0.28	2103.92	RGB	138.6	108.1	0.43	1.617
344	NT2.4.jpg	21.94	5.29	4.8	5.92	5.06	17.01	191.63	66.85	145.54	134.67	837106	95	178.33	52.81	328277	0.32	2000.21	RGB	138.16	109.43	0.972	1.006
345	NT2.4.jpg	30.85	6.27	6.26	10.23	7.16	44.48	197.58	78.14	150.33	142.02	1.26323e+06	98.67	206.33	55.69	495384	0.29	2588.21	RGB	160	74.77	0.543	1.596
346	NT2.4.jpg	18.96	4.91	4.68	5.32	5.08	15.63	184.25	62.15	143.09	129.83	699650	88	180.33	50.91	274373	0.34	1839.93	RGB	159.78	73.87	0.987	1.003
347	NT2.4.jpg	36.22	6.79	7.31	10.4	7.31	40.48	200.98	82.54	150.6	144.71	1.50104e+06	101.33	200.67	56.75	588643	0.28	2887.21	RGB	121.69	74.93	0.58	1.439
348	NT2.4.jpg	21.82	5.27	5.16	5.75	5.33	16.76	197.05	74.44	153.02	141.5	873481	99.33	186.67	55.49	342542	0.3	1831.44	RGB	123.16	73.33	0.986	1.009
349	NT2.4.jpg	52.08	8.14	9.04	14.11	10.12	52.77	204.67	83.25	151.96	146.63	2179466	107	202.67	57.5	854693	0.27	4052.87	RGB	146.25	45.38	0.508	1.438
350	NT2.4.jpg	17.48	4.72	4.5	5.05	4.86	14.99	194.94	70.63	149.47	138.35	687172	95.33	186.33	54.25	269479	0.31	1522.37	RGB	145.38	46.94	0.992	1.005
351	NT2.4.jpg	35.14	6.69	8.06	9.23	8.39	43.75	205.95	86.87	156.92	149.91	1.51082e+06	104	207	58.79	592478	0.26	2646.4	RGB	116.98	35.83	0.631	1.587
352	NT2.4.jpg	18.4	4.84	4.68	5.29	4.92	15.56	186.48	65.84	146.24	132.85	695619	94.67	188.33	52.1	272792	0.33	1721.65	RGB	118.09	35.72	0.983	1.018
353	NT2.4.jpg	56.49	8.48	8.13	14.06	8.59	52.7	203.21	83.59	155.73	147.51	2.37892e+06	96.33	209	57.85	932911	0.27	4370.85	RGB	67.68	57.13	0.525	1.411
354	NT2.4.jpg	24.28	5.56	5.46	5.9	5.63	18.12	196.67	78.1	156.62	143.8	990068	97.67	189.67	56.39	388262	0.29	1965.99	RGB	67.95	57.06	0.997	1.007
355	NT2.4.jpg	38.35	6.99	8.53	13.99	9.38	53.18	212.1	93.12	162.97	156.07	1727983	98.67	197.67	61.2	677640	0.24	2671.47	RGB	106.36	51.65	0.387	1.496
356	NT2.4.jpg	21.3	5.21	5	5.68	5	16.61	203.47	81.24	156.2	146.97	887259	102.33	194.67	57.64	347945	0.27	1653.75	RGB	105.12	51.53	0.983	1.013
357	NT2.4.jpg	20.12	5.06	6.84	9.13	7.1	43.33	206.3	87.82	160.01	151.38	893134	101	202.33	59.36	350249	0.26	1532.03	RGB	137.74	79.49	0.451	1.797
358	NT2.4.jpg	22	5.29	4.93	5.84	4.95	16.92	192.68	70.86	149.27	137.6	858505	93.33	191.67	53.96	336668	0.31	1934.75	RGB	138.66	79.16	0.983	1.01
359	NT2.4.jpg	20.51	5.11	6.54	9.19	7.09	40.85	209.95	98.91	165.53	158.13	955095	106.33	202.33	62.01	374547	0.23	1404.5	RGB	66.85	40.4	0.461	1.682
360	NT2.4.jpg	18.92	4.91	4.8	5.14	5.03	15.54	189.36	70.3	149.19	136.28	732785	104	171.67	53.44	287367	0.31	1670.53	RGB	67.78	41.24	0.995	1.01
361	NT2.5.jpg	39.95	7.13	8.16	10.47	8.36	49.03	210.34	92.84	159.02	154.07	1.77329e+06	109.33	191.67	60.42	695409	0.25	2825.37	RGB	117.55	43.2	0.618	1.613
362	NT2.5.jpg	19.45	4.98	4.97	5.27	5.19	15.91	200.44	81.56	157.82	146.61	808243	101.33	204	57.49	316958	0.27	1514.4	RGB	117.22	44.19	0.985	1.006
363	NT2.5.jpg	49.93	7.97	9.89	11.73	11.41	55.87	213.43	99.38	163.74	158.85	2269364	108.33	218.67	62.3	889947	0.23	3292.72	RGB	142.36	53.62	0.558	1.637
364	NT2.5.jpg	22.82	5.39	5.12	5.88	5.38	17.19	203.62	86.8	163.07	151.16	979240	89.67	192	59.28	384016	0.26	1671.24	RGB	144.37	53.17	0.981	1.014
365	NT2.5.jpg	35.96	6.77	6.24	11.59	8.56	45.05	213.03	94.78	163.04	156.95	1621310	113.33	208.67	61.55	635808	0.24	2455.05	RGB	81.98	86.14	0.535	1.529
366	NT2.5.jpg	19.36	4.96	4.81	5.38	5.04	15.8	195.44	74.67	154.11	141.41	776330	105.33	189.33	55.45	304443	0.29	1611.77	RGB	83.47	85.69	0.989	1.009
367	NT2.5.jpg	39.96	7.13	9.15	10.85	9.74	53.35	211.64	91.68	160.49	154.6	1774857	104.33	205.33	60.63	696022	0.25	2833.03	RGB	43.63	47.62	0.524	1.626
368	NT2.5.jpg	26.18	5.77	5.66	6.22	5.88	18.33	194.66	74.79	150.12	139.86	1.03719e+06	94	192.67	54.85	406739	0.3	2236.16	RGB	43.27	48.09	0.989	1.01
369	NT2.5.jpg	50.66	8.03	8.05	13.36	9.77	54.27	210.3	93.05	159.71	154.36	2.23631e+06	109.67	203.33	60.53	876985	0.25	3563.78	RGB	54.71	25.22	0.546	1.563
370	NT2.5.jpg	23.3	5.45	5.28	5.73	5.36	17.56	203.6	87.95	161.75	151.1	997414	107.67	192	59.26	391143	0.26	1697.29	RGB	55.44	23.38	0.989	1.023
371	NT2.5.jpg	56.38	8.47	9.42	12.49	11.29	52.29	211.05	91.5	160.29	154.28	2477604	109.67	205.67	60.5	971609	0.25	3958.64	RGB	100.88	40.85	0.607	1.504
372	NT2.5.jpg	21.97	5.29	5.03	5.88	5.14	16.94	187.31	69.47	149.83	135.54	842101	99.33	191	53.15	330236	0.32	1957.91	RGB	103	39.69	0.975	1.011
373	NT2.5.jpg	32.79	6.46	9.04	13.11	9.99	55	209.7	100.67	162.17	157.51	1.49763e+06	106	221	61.77	587307	0.23	2222.82	RGB	119.28	14.02	0.348	1.576
374	NT2.5.jpg	24.53	5.59	5.46	6	5.51	17.95	198.53	89.87	161.35	149.92	1041775	98	211	58.79	408539	0.26	1819.15	RGB	118.88	13.52	0.985	1.005
375	NT2.5.jpg	40.77	7.21	8.13	10.57	8.59	46.54	214.83	107.92	169.94	164.23	1917884	106.67	213	64.4	752111	0.22	2514.12	RGB	141.42	20.77	0.622	1.608
376	NT2.5.jpg	22.41	5.34	5.16	5.74	5.38	17.07	195.35	77.67	153.73	142.25	904133	90.67	193	55.78	354562	0.29	1855.8	RGB	143.32	20.78	0.98	1.017
377	NT2.5.jpg	35.6	6.73	8.2	10.5	8.64	44.39	210.65	91.18	158.25	153.36	1.5692e+06	112.33	194.67	60.14	615372	0.25	2550.94	RGB	160.67	52.27	0.523	1.509
378	NT2.5.jpg	25.98	5.75	5.71	6.09	5.91	18.33	206.09	86.47	159.32	150.63	1.10891e+06	100.67	191	59.07	434867	0.26	1917.05	RGB	160.48	50.99	0.985	1.012
379	NT2.5.jpg	29.2	6.1	7.73	9.76	8.14	41.94	197.5	79.55	152.4	143.15	1.20677e+06	98.67	194.33	56.14	473241	0.28	2401.13	RGB	37.01	96.64	0.513	1.543
380	NT2.5.jpg	21.61	5.25	4.88	5.99	4.95	17.45	192.61	71.66	146.61	136.96	841068	93.67	180.33	53.71	329831	0.31	1907.01	RGB	36.43	95.29	0.97	1.039
381	NT2.5.jpg	35.04	6.68	7.06	12.51	8.25	50.2	202.61	90.3	157.23	150.05	1517111	113	192.33	58.84	594945	0.26	2591.48	RGB	26.67	115.86	0.451	1.575
382	NT2.5.jpg	24.7	5.61	5.27	6.34	5.57	18.01	193.45	75.27	151.94	140.22	982096	107	173	54.99	385136	0.29	2064.53	RGB	28.13	116.11	0.973	1.005
383	NT2.5.jpg	45.35	7.6	6.34	15.28	6.66	55.16	200.05	83.11	152.3	145.15	1885224	96.67	210	56.92	739304	0.28	3620.67	RGB	9.43	107.13	0.453	1.528
384	NT2.5.jpg	23.74	5.5	5.34	6.26	5.48	18.33	191.93	77.95	156.66	142.18	961295	93.67	184	55.76	376979	0.29	1949.29	RGB	9.76	106.59	0.977	1.017
385	NT2.5.jpg	34.85	6.66	6.17	13.19	8.1	48.88	209.41	93.62	159.1	154.04	1.54553e+06	112.33	196.33	60.41	606088	0.25	2463.37	RGB	114.49	107.29	0.438	1.519
386	NT2.5.jpg	18.67	4.88	4.44	5.44	4.63	15.65	201.46	83.45	159.79	148.24	787128	90.67	199.33	58.13	308678	0.27	1434.16	RGB	114.98	110.13	0.972	1.013
387	NT2.5.jpg	36.89	6.85	6.62	12.5	7.61	50.01	214.19	101.96	165.55	160.57	1.70505e+06	110	212	62.97	668648	0.22	2386.88	RGB	144.18	99.62	0.484	1.586
388	NT2.5.jpg	24.44	5.58	5.16	6.22	5.44	17.8	200.62	80.81	155.69	145.71	1.01061e+06	97.67	195	57.14	396318	0.28	1929.36	RGB	143.72	100.79	0.981	1
389	NT2.5.jpg	25.56	5.7	6.26	11.09	8.15	49.03	206.42	86	154.38	148.93	1.11253e+06	93	197	58.41	436286	0.27	1985.73	RGB	162.28	92.08	0.416	1.734
390	NT2.5.jpg	26.17	5.77	5.3	6.55	5.31	18.49	198.4	75.58	154.43	142.8	1057471	94.33	193.33	56	414695	0.29	2167.49	RGB	162.59	91.45	0.976	1.013
391	NT2.5.jpg	53.43	8.25	8.26	13.78	9.16	51.8	207.84	88.73	156.61	151.06	2.29615e+06	109.33	208.33	59.24	900449	0.26	3911.14	RGB	130.61	66.49	0.542	1.464
392	NT2.5.jpg	23.01	5.41	5.39	5.67	5.5	17.34	200.47	77.76	156.42	144.89	943205	102.67	200.67	56.82	369884	0.28	1849.27	RGB	131.66	65.74	0.982	1.02
393	NT2.5.jpg	50.6	8.03	8.3	13.03	10.5	54.75	218.39	104.36	169.63	164.13	2372970	111	225	64.36	930576	0.21	3104.53	RGB	110.8	76.15	0.544	1.542
394	NT2.5.jpg	23.17	5.43	5.06	6.11	5.23	17.41	200.93	80.84	157.73	146.5	961488	106.33	190.67	57.45	377054	0.28	1806.07	RGB	111.04	77.11	0.971	1.003
395	NT2.5.jpg	28.08	5.98	7.44	8.81	7.6	42.37	207.7	90.36	156.29	151.45	1.23085e+06	101.33	203.33	59.39	482685	0.25	2070.51	RGB	81.44	110.12	0.543	1.632
396	NT2.5.jpg	20.6	5.12	4.79	5.58	5.08	16.54	185.61	66.23	145.05	132.3	773023	92	191.67	51.88	303146	0.33	1921.1	RGB	82.08	109.45	0.982	1.015
397	NT2.5.jpg	37.18	6.88	7.81	11.27	8.71	49.51	206.25	88.88	156.31	150.48	1.61105e+06	105.67	209	59.01	631783	0.26	2764.73	RGB	55.11	90.91	0.5	1.567
398	NT2.5.jpg	23.29	5.45	5.22	5.87	5.83	17.36	187.45	68.1	147.37	134.31	883744	93.67	177	52.67	346566	0.32	2111.5	RGB	55.29	91.49	0.981	1
399	NT2.5.jpg	21.62	5.25	6.35	9.44	7.75	41.14	213.06	102.26	165.82	160.38	1.02175e+06	107.67	208.33	62.89	400687	0.23	1443.69	RGB	88.7	46.02	0.422	1.587
400	NT2.5.jpg	20.04	5.05	4.85	5.62	4.85	16.07	203.3	82.22	157.37	147.63	840448	103	199.67	57.89	329587	0.27	1553.85	RGB	89.34	44.99	0.984	1.011
401	NT3.1.jpg	47.81	7.8	7.77	11.88	7.78	52.4	204.26	105.98	159.34	156.53	2.1371e+06	91.33	210	61.38	838077	0.23	3162.57	RGB	33.64	11.38	0.591	1.626
402	NT3.1.jpg	23.56	5.48	5.32	5.98	5.55	17.68	189.84	87.76	151.5	143.03	957162	81	209.67	56.09	375358	0.28	1882.46	RGB	33.23	10.84	0.974	1.004
403	NT3.1.jpg	41.01	7.23	8.34	11.41	8.48	50.49	201.38	94.99	153.63	150	1.76623e+06	99.67	190	58.82	692639	0.25	2996.65	RGB	92.45	13.41	0.568	1.609
404	NT3.1.jpg	26.47	5.81	5.46	6.27	6.08	18.54	193.21	83.55	149.53	142.09	1.06329e+06	98.67	188	55.72	416976	0.28	2127.18	RGB	90.75	14.1	0.981	1
405	NT3.1.jpg	19.88	5.03	5.65	9.51	7.1	42.29	190.52	79.38	140.16	136.69	802754	87	183.33	53.6	314806	0.3	1779.78	RGB	139.37	13.88	0.413	1.672
406	NT3.1.jpg	21.7	5.26	4.9	6.15	4.98	16.96	181.94	68.39	137.37	129.24	795706	85	178	50.68	312041	0.34	2063.37	RGB	139.84	14.11	0.964	1.008
407	NT3.1.jpg	48.3	7.84	9.08	11.34	9.93	51.76	200.97	97.05	153.49	150.5	2073485	104	204.67	59.02	813131	0.25	3499.19	RGB	144.93	37.2	0.601	1.596
408	NT3.1.jpg	23.01	5.41	5.16	5.83	5.49	17.36	187.87	73.35	141.09	134.1	873953	89.67	182.33	52.59	342727	0.32	2056.78	RGB	145.16	37.62	0.98	1.011
409	NT3.1.jpg	33.38	6.52	8.56	9.87	8.57	43.13	205.99	104.62	160.1	156.9	1.50738e+06	99.33	213	61.53	591128	0.23	2229.32	RGB	150.4	43.99	0.55	1.544
410	NT3.1.jpg	24.23	5.55	5.22	6.22	5.34	17.94	190.43	79.52	148.09	139.35	957312	94.67	182.67	54.65	375416	0.3	2030.44	RGB	149.95	44.86	0.978	1.013
411	NT3.1.jpg	33.48	6.53	8.07	10.11	8.39	49.94	200.8	90.8	151.21	147.6	1.42555e+06	108	192.67	57.88	559040	0.26	2545.56	RGB	74.94	32.4	0.551	1.665
412	NT3.1.jpg	25.89	5.74	5.58	6.08	5.88	18.75	187.86	74.35	140.86	134.35	984269	90	175.33	52.69	385988	0.31	2293.22	RGB	75.88	32.72	0.983	1.019
413	NT3.1.jpg	79.47	10.06	10.2	13.75	10.56	56.26	199.75	94.44	153.49	149.23	3.35593e+06	91.67	194.33	58.52	1.31605e+06	0.26	5802.6	RGB	43.24	93.57	0.693	1.469
414	NT3.1.jpg	23.9	5.52	5.08	6.27	5.12	18.05	175.05	61.68	133.36	123.36	833933	82.33	165.67	48.38	327032	0.36	2427.36	RGB	41.49	92.57	0.976	1.005
415	NT3.1.jpg	86.11	10.47	9.22	14.09	10.49	60.46	200.99	94.81	153.45	149.75	3649868	98.67	201.33	58.73	1.43132e+06	0.26	6261.18	RGB	57.09	38.34	0.723	1.504
416	NT3.1.jpg	20.85	5.15	5.08	5.52	5.36	16.48	177.67	64.12	136.3	126.03	744700	79.67	164	49.42	292039	0.35	2046.78	RGB	56.55	36.98	0.986	1.01
417	NT3.1.jpg	54.93	8.36	9.21	11.41	10.43	51.58	202.19	98.36	154.44	151.66	2370319	88.33	199	59.48	929537	0.25	3893.68	RGB	41.15	39.36	0.665	1.545
418	NT3.1.jpg	19.76	5.02	4.59	5.83	4.75	16.05	183	73.09	136.64	130.91	733081	100.33	178.33	51.34	287483	0.32	1810.95	RGB	40.46	40.41	0.972	1.005
419	NT3.1.jpg	50.55	8.02	8.89	11.57	9.01	50.64	206.1	109.84	163.3	159.75	2.30417e+06	104.67	209.67	62.65	903597	0.22	3219.27	RGB	12.12	19.72	0.629	1.557
420	NT3.1.jpg	21.89	5.28	5.04	5.92	5.17	16.88	187.16	81.77	147.41	138.78	861006	103	188.67	54.42	337650	0.29	1824.37	RGB	13.32	20.29	0.979	1.006
421	NT3.1.jpg	64.81	9.08	9	13.52	9.08	54.66	204.01	99.49	157.47	153.66	2.83159e+06	96	219.33	60.26	1.11043e+06	0.24	4495.74	RGB	133.02	108.51	0.652	1.503
422	NT3.1.jpg	23.87	5.51	4.75	6.61	4.95	18.01	185.04	72.25	142.19	133.16	902426	93.67	182	52.22	353893	0.32	2170.06	RGB	134.38	109.46	0.94	1.007
423	NT3.1.jpg	62.29	8.91	8.89	12.09	9.01	52.18	201.56	103.73	158.58	154.62	2.73554e+06	95	218.67	60.64	1.07276e+06	0.24	4272.74	RGB	17.51	55.94	0.708	1.506
424	NT3.1.jpg	23.16	5.43	5.08	5.99	5.31	17.37	188.25	78.26	144.66	137.06	902099	88	194	53.75	353764	0.31	2012.61	RGB	17.48	53.62	0.984	1.009
425	NT3.1.jpg	46.64	7.71	6.81	13.13	8.1	52.48	209.33	117.15	172.56	166.34	2218703	118.67	204	65.23	870080	0.2	2659.24	RGB	81.28	69.93	0.539	1.528
426	NT3.1.jpg	18.28	4.82	3.63	6.53	3.67	16.52	185.92	83.17	154.18	141.09	735916	103.33	178.67	55.33	288595	0.28	1479.69	RGB	81.02	70.76	0.86	1.015
427	NT3.1.jpg	54.32	8.32	9.16	12.09	9.4	51.24	207.88	104.47	160.89	157.74	2.43967e+06	103	205.33	61.86	956734	0.23	3544.74	RGB	70.21	88.36	0.633	1.549
428	NT3.1.jpg	23.13	5.43	5.21	5.98	5.39	17.29	195.99	84.47	150.67	143.71	943013	101	186.67	56.36	369809	0.28	1834.9	RGB	71.61	86.71	0.986	1.005
429	NT3.1.jpg	49.61	7.95	9.41	13.16	9.68	58.02	209.59	110.91	164.27	161.59	2291658	100.67	218.33	63.37	898689	0.22	3088.73	RGB	38.89	61.66	0.521	1.603
430	NT3.1.jpg	25.22	5.67	5.22	6.46	5.59	18.3	188.72	77.39	144.49	136.87	975869	96.33	181	53.67	382694	0.3	2163.48	RGB	38.31	60.85	0.963	1.018
431	NT3.1.jpg	33.55	6.54	8.5	10.59	9.46	54.4	203.01	94.28	155.14	150.81	1468595	109.33	192.67	59.14	575920	0.25	2463.03	RGB	55.21	79.72	0.506	1.626
432	NT3.1.jpg	22.84	5.39	5.14	5.68	5.64	17.12	188.83	79.1	146	137.98	894496	82.67	186.67	54.11	350783	0.3	1949.48	RGB	54.52	78.25	0.99	1.008
433	NT3.1.jpg	35.18	6.69	6.39	11.38	7.41	45.02	191.3	85.62	144.31	140.41	1.42134e+06	94	212.67	55.06	557389	0.29	2901.9	RGB	95.33	112.78	0.524	1.536
434	NT3.1.jpg	18.87	4.9	4.56	5.62	4.57	15.65	177.54	67.74	130.19	125.16	671223	93.33	158.33	49.08	263225	0.34	1848.89	RGB	95.52	113.57	0.978	1.004
435	NT3.1.jpg	59.84	8.73	9.42	13.25	9.72	53.41	195.9	89.16	149.07	144.71	2.46124e+06	86.33	201.67	56.75	965191	0.27	4674.81	RGB	140.01	26.78	0.621	1.519
436	NT3.1.jpg	21.13	5.19	5.1	5.44	5.39	16.52	174.62	58.96	129.58	121.05	725708	86.33	177.67	47.47	284592	0.37	2224.07	RGB	138.97	25.89	0.987	1.01
437	NT3.1.jpg	27.83	5.95	7.81	8.85	8.52	43.72	190.93	85.75	144.69	140.46	1.13069e+06	94	192.33	55.08	443407	0.29	2318.8	RGB	25.61	99.68	0.531	1.683
438	NT3.1.jpg	21.36	5.22	5.1	5.63	5.2	16.64	178.84	71.33	136.13	128.77	779815	87	184.67	50.5	305810	0.33	2023.05	RGB	25.77	100.21	0.981	1.011
439	NT3.1.jpg	54.59	8.34	8.98	13.08	11.3	52.54	200.82	97.91	156.56	151.76	2.36569e+06	104.33	214.33	59.52	927721	0.25	3900.86	RGB	58.85	97	0.529	1.449
440	NT3.1.jpg	21.83	5.27	4.98	5.97	5.05	16.75	172.04	64.89	136.97	124.64	771502	89.67	196	48.88	302550	0.35	2168.69	RGB	58.72	95.88	0.987	1.007
441	NT3.2.jpg	66.55	9.21	8.79	12.38	10.42	53.94	205.38	100.53	158.19	154.7	2.9207e+06	110.67	203.67	60.67	1.14537e+06	0.24	4522.86	RGB	100.18	45.28	0.738	1.586
442	NT3.2.jpg	16.42	4.57	4.3	5.23	4.44	14.81	189.27	78.26	143.33	136.95	640248	98	178.67	53.71	251078	0.3	1411.19	RGB	101.66	45.6	0.978	1.016
443	NT3.2.jpg	52.09	8.14	9.6	11.24	10.95	52.79	196.61	85.63	147.38	143.21	2.1248e+06	108	188.33	56.16	833257	0.28	4127.98	RGB	164.64	74.09	0.615	1.563
444	NT3.2.jpg	21.94	5.29	5.16	5.6	5.47	16.89	180.54	65.17	139.23	128.31	801185	93	171.33	50.32	314190	0.34	2112.88	RGB	165.67	73.54	0.989	1.01
445	NT3.2.jpg	82.6	10.26	9.06	15.66	11.05	61.89	211.74	114.06	169.13	164.97	3.86371e+06	111	210.33	64.7	1.51518e+06	0.21	4845.63	RGB	136.41	111.66	0.603	1.478
446	NT3.2.jpg	23.24	5.44	5.16	6.1	5.46	17.45	189.89	74.69	146.16	136.91	901701	92.33	171.67	53.69	353608	0.3	2005.71	RGB	138.59	112.39	0.971	1.011
447	NT3.2.jpg	66.58	9.21	9.38	13.92	10.25	57.14	207.86	108.98	163.72	160.19	3031717	105	205.67	62.82	1.18891e+06	0.22	4189.01	RGB	32.48	44.8	0.642	1.536
448	NT3.2.jpg	23.21	5.44	5.12	6.17	5.15	17.38	185.67	76.95	146.18	136.27	896216	98	192.33	53.44	351457	0.31	2006.48	RGB	33.25	43.54	0.979	1.016
449	NT3.2.jpg	18.37	4.84	6.18	8.68	6.24	38.34	210.92	94.42	158.63	154.66	833752	108	197.67	60.65	326962	0.24	1307.03	RGB	86.33	73.91	0.48	1.718
450	NT3.2.jpg	17.37	4.7	4.62	5.06	4.65	15.04	193.68	75.82	145.47	138.32	684013	107	176.67	54.24	268241	0.3	1476.79	RGB	85.51	74.31	0.987	1.013
451	NT3.2.jpg	33.61	6.54	8.01	9.97	8.23	45.97	190.06	79.82	142.28	137.39	1334576	100.67	177	53.88	523363	0.3	2898.83	RGB	35.51	97	0.541	1.608
452	NT3.2.jpg	18.29	4.83	4.56	5.35	4.68	15.4	181.27	67.05	141.33	129.88	675786	101.67	162	50.93	265014	0.33	1724.31	RGB	35.97	96.84	0.982	1.01
453	NT3.2.jpg	58.75	8.65	8.86	13.49	9.17	52.05	212.13	119.36	171.77	167.75	2.80768e+06	120.33	203.67	65.79	1.10105e+06	0.2	3279.11	RGB	59.42	104.67	0.612	1.485
454	NT3.2.jpg	21.15	5.19	4.6	6.28	4.63	17.98	185.44	81.29	152.45	139.73	840032	102.33	183.33	54.79	329424	0.29	1740.06	RGB	61.72	102.59	0.955	1.051
455	NT3.2.jpg	23.04	5.42	5.7	11.07	8.01	44.55	215.8	106.7	165.6	162.7	1.08993e+06	125.33	205.67	63.8	427422	0.22	1442.21	RGB	114.53	77.19	0.379	1.574
456	NT3.2.jpg	19.44	4.97	4.88	5.42	5.09	15.96	190.27	77.38	145.98	137.88	761098	96.67	193	54.07	298470	0.3	1658.48	RGB	115.77	76.62	0.985	1.022
457	NT3.2.jpg	39.92	7.13	7.05	11.36	7.4	46.69	206.95	97.03	156.53	153.5	1757920	109.67	199.67	60.2	689380	0.24	2788.94	RGB	120.48	70.04	0.597	1.554
458	NT3.2.jpg	16.98	4.65	4.32	5.48	4.33	16.37	199.35	81.83	153.6	144.93	701743	114	170	56.83	275193	0.28	1332.18	RGB	121.16	68.87	0.955	1.033
459	NT3.2.jpg	53.36	8.24	9.44	12.81	11.3	56.73	206.56	102.9	159.94	156.47	2.38095e+06	115	211	61.36	933707	0.23	3568.92	RGB	106.25	100.34	0.568	1.606
460	NT3.2.jpg	24.59	5.6	5.28	6.38	5.64	18.03	190.61	79.23	149.52	139.79	972768	94.67	189.33	54.82	381478	0.29	2044.19	RGB	105.73	99.93	0.975	1.01
461	NT3.2.jpg	62.37	8.91	9.66	14.31	9.77	60.21	212.83	106.13	165.25	161.4	2.86814e+06	111.67	207.33	63.3	1.12476e+06	0.22	3905.34	RGB	139.21	97.24	0.569	1.488
462	NT3.2.jpg	21.24	5.2	5.17	5.84	5.22	19.62	188.78	73.94	144.95	135.89	828792	105.33	172.67	53.29	325016	0.31	1875.18	RGB	140.8	98.31	0.962	1.131
463	NT3.2.jpg	41.59	7.28	8.03	10.9	8.26	49.8	213.34	111.31	166.33	163.66	1.94823e+06	113.33	210	64.18	764010	0.21	2517.59	RGB	109.26	53.89	0.608	1.68
464	NT3.2.jpg	23.34	5.45	5.02	6.42	5.06	17.53	194.2	80.29	148.7	141.06	932998	103.67	196.33	55.32	365882	0.29	1906.38	RGB	108.39	52.99	0.971	1.016
465	NT3.2.jpg	40.95	7.22	8.3	10.76	9.67	51.76	192.3	86.13	146.48	141.64	1.66068e+06	99.33	195.33	55.54	651246	0.28	3308.81	RGB	12.25	15.38	0.556	1.584
466	NT3.2.jpg	24.01	5.53	5.33	5.88	5.77	17.76	177.78	69.65	141.18	129.54	883822	88	177.67	50.8	346597	0.33	2268.77	RGB	11.85	15	0.976	1.009
467	NT3.2.jpg	61.13	8.82	8.54	13.03	8.59	40.55	203.48	107.68	162.25	157.8	2722109	94.67	205.67	61.88	1.06749e+06	0.23	3955.67	RGB	10.99	104.6	0.637	1.175
468	NT3.2.jpg	22.75	5.38	5.04	6.11	5.46	17.27	177.61	64.76	133.69	125.36	807927	94	176.33	49.16	316834	0.35	2239.64	RGB	15.36	101.92	0.972	1.013
469	NT3.2.jpg	57.87	8.58	9.09	13.07	9.77	57.25	202.75	94.81	155.05	150.87	2.47756e+06	108.67	204	59.16	971594	0.25	4151.46	RGB	48.87	113.8	0.625	1.55
470	NT3.2.jpg	23.03	5.41	5.16	5.99	5.52	17.26	187.24	77.32	144.35	136.3	889499	100	196.33	53.45	348823	0.3	1990.33	RGB	49.92	113.06	0.983	1.005
471	NT3.2.jpg	60.54	8.78	9.06	11.77	10.32	54.57	207.02	99.53	158.07	154.87	2.66892e+06	111	220.33	60.73	1.04663e+06	0.24	4143.16	RGB	154.17	71.8	0.684	1.564
472	NT3.2.jpg	22.57	5.36	5.32	5.63	5.54	17.04	194.19	81.83	149.17	141.73	908209	106	175	55.58	356160	0.29	1828.29	RGB	153.75	70.19	0.99	1.008
473	NT3.2.jpg	38.54	7	7.8	11.31	8.98	50.75	204.39	92.83	153.84	150.36	1.66158e+06	108	198	58.96	651601	0.25	2817.67	RGB	47.36	70.52	0.54	1.577
474	NT3.2.jpg	22.08	5.3	5.1	5.86	5.16	16.98	188.45	73.98	143.53	135.32	847243	97.67	179.33	53.07	332252	0.31	1949.52	RGB	47.42	70.33	0.986	1.019
475	NT3.2.jpg	38.61	7.01	9.05	11.6	9.49	46.77	211.25	107.86	165.13	161.41	1786177	118	205.33	63.3	700462	0.22	2432.96	RGB	128.03	87.98	0.471	1.426
476	NT3.2.jpg	17.12	4.67	4.44	5.15	4.98	14.96	189.85	75.37	142.47	135.9	662234	107	170.33	53.29	259700	0.31	1494.72	RGB	128.8	86.26	0.973	1.025
477	NT3.2.jpg	43.96	7.48	8.21	12.83	8.27	51.59	203.68	94.05	153.17	150.3	1.89209e+06	115.33	196.67	58.94	741994	0.25	3186.29	RGB	157.7	36.52	0.56	1.57
478	NT3.2.jpg	22.96	5.41	5.32	5.78	5.49	17.25	189.73	73.54	142.59	135.29	879773	95.67	186.67	53.05	345009	0.31	2029.43	RGB	157.52	36.49	0.992	1.012
479	NT3.2.jpg	63.34	8.98	8.51	14.78	10.24	57.41	205.88	95.28	154.78	151.98	2737323	114.67	188	59.6	1073460	0.25	4459.65	RGB	68.21	85.35	0.57	1.518
480	NT3.2.jpg	22.6	5.36	5.1	6.04	5.29	17.73	195.83	77.8	146.6	140.08	897191	100.33	173.33	54.93	351840	0.29	1877	RGB	67.57	83.7	0.974	1.026
481	NT3.3.jpg	39.35	7.08	7.79	12.39	10.16	49.67	200.91	93.65	153.97	149.51	1697500	95.33	217.33	58.63	665686	0.26	2947.29	RGB	100.61	30.25	0.488	1.542
482	NT3.3.jpg	23.65	5.49	5.22	6.14	5.37	17.65	184.83	72.01	141.51	132.78	888050	88.33	178.67	52.07	348255	0.32	2149.73	RGB	100.47	29.18	0.979	1.009
483	NT3.3.jpg	45.37	7.6	8.5	11.71	10.24	44.1	199.65	86.25	148.97	144.96	1872821	104.33	190	56.85	734440	0.27	3531.7	RGB	150.43	58.53	0.551	1.365
484	NT3.3.jpg	19.86	5.03	4.75	5.63	5.26	16.2	182.9	64.49	136.97	128.12	721965	97	161.67	50.24	283124	0.34	1914.22	RGB	152.67	60.85	0.969	1.013
485	NT3.3.jpg	32.91	6.47	7.58	11.31	7.67	45.17	209.18	104.89	162.2	158.76	1.50897e+06	112	207.33	62.26	591754	0.23	2146.87	RGB	78.95	56.51	0.47	1.497
486	NT3.3.jpg	22.09	5.3	5.11	5.8	5.18	16.95	200.88	89.88	156.06	148.94	934903	110.33	193.33	58.41	366629	0.26	1635.72	RGB	80.16	56.55	0.99	1.011
487	NT3.3.jpg	53.56	8.26	8.55	13.58	9.41	53.45	202.65	93.88	154.37	150.3	2.30558e+06	105.33	197.67	58.94	904148	0.25	3899.33	RGB	77.49	24.83	0.591	1.535
488	NT3.3.jpg	23.35	5.45	5.16	6.21	5.19	17.57	188.04	78.28	144.52	136.95	906173	100.67	181.67	53.7	355362	0.3	1999.48	RGB	76.75	22.96	0.981	1.021
489	NT3.3.jpg	80.81	10.14	10.98	13.88	12.56	60.97	213.61	114.61	168.97	165.73	3791896	101.67	207.67	64.99	1.48702e+06	0.2	4670.23	RGB	102.73	91.33	0.683	1.515
490	NT3.3.jpg	22.08	5.3	4.85	6.1	5.09	17.19	191.84	78.71	147.75	139.43	875359	100.67	179	54.68	343278	0.29	1847.57	RGB	102.79	90.56	0.96	1.011
491	NT3.3.jpg	65.06	9.1	9.09	14.32	9.71	52.77	210.44	125.81	174	170.08	3139712	98.33	221.33	66.7	1.23126e+06	0.19	3595.83	RGB	139.55	91.25	0.627	1.449
492	NT3.3.jpg	23.19	5.43	5	6.16	5.14	17.39	189.77	73.49	142.92	135.39	889118	99.67	182	53.09	348674	0.31	2041.42	RGB	136.89	94.32	0.976	1.011
493	NT3.3.jpg	55.42	8.4	8.35	14.58	11.02	58.54	198.49	89.87	150.61	146.32	2.31498e+06	101	194.67	57.38	907837	0.27	4238.1	RGB	67.1	95.09	0.517	1.567
494	NT3.3.jpg	25.81	5.73	5.46	6.08	5.75	18.23	178.64	64.57	134.99	126.07	921931	89	179.67	49.44	361542	0.35	2539.81	RGB	68	94.37	0.989	1
495	NT3.3.jpg	33.76	6.56	7.95	9.17	8.48	46.64	209.57	114.67	167.53	163.93	1.59451e+06	112.33	221.33	64.28	625296	0.21	2044.33	RGB	43.97	60.25	0.613	1.649
496	NT3.3.jpg	20.75	5.14	4.98	5.58	5.49	16.41	189.56	80.63	150.31	140.17	826573	82	191	54.97	324146	0.29	1725.65	RGB	44.12	59.99	0.98	1.008
497	NT3.3.jpg	63.21	8.97	9.46	11.7	9.66	50.69	200.1	93.76	153.36	149.08	2670417	110.67	190.33	58.46	1.04722e+06	0.26	4608.67	RGB	45.16	32.14	0.747	1.5
498	NT3.3.jpg	15.99	4.51	4.08	5.25	4.2	14.48	187.85	76.07	147.3	137.08	625068	104	177	53.76	245125	0.3	1378.24	RGB	44.02	31.47	0.973	1.016
499	NT3.3.jpg	46.43	7.69	6.65	13.96	7.43	55.83	198.88	93.51	153.16	148.52	1.97855e+06	91	195	58.24	775900	0.26	3469	RGB	32.75	26.98	0.502	1.529
500	NT3.3.jpg	20.63	5.12	4.74	6.12	4.81	16.8	171.69	61.19	130.71	121.2	712264	90.33	164	47.53	279319	0.36	2137.01	RGB	32.02	26.76	0.961	1.021
501	NT3.3.jpg	80.88	10.15	10.83	13.55	12.31	63.6	208.9	108.87	164.3	160.69	3.69025e+06	101	209.33	63.02	1.44716e+06	0.22	5077.48	RGB	110.66	16.44	0.687	1.595
502	NT3.3.jpg	27.28	5.89	5.58	6.38	5.86	21.2	192.69	85.27	147.88	141.95	1.09738e+06	97	196	55.66	430345	0.28	2197.72	RGB	109.29	16.53	0.972	1.021
503	NT3.3.jpg	31.85	6.37	6.57	11.05	6.6	46.55	211.15	102.87	163.23	159.08	1.46435e+06	120	204.33	62.39	574256	0.23	2081.64	RGB	130.97	104.95	0.547	1.679
504	NT3.3.jpg	17.63	4.74	4.32	5.5	4.39	15.2	197.34	81.91	152.57	143.94	720265	99.33	191	56.45	282457	0.28	1400.06	RGB	131.81	104.04	0.97	1.006
505	NT3.3.jpg	54.24	8.31	8.52	12.78	8.85	51.83	209.94	108.83	165.1	161.29	2.4953e+06	114.33	210.33	63.25	978548	0.22	3402.25	RGB	154.46	74.08	0.594	1.506
506	NT3.3.jpg	24.79	5.62	5.01	6.3	5.18	18.02	193.61	83.75	150.8	142.72	1001586	104	185.67	55.97	392779	0.28	1969.82	RGB	155.77	72.01	0.968	1.004
507	NT3.3.jpg	39.31	7.07	7.48	10.64	7.58	45.13	207.15	114.53	166.79	162.82	1.83518e+06	100.33	213	63.85	719678	0.21	2406.5	RGB	66.45	7.17	0.623	1.586
508	NT3.3.jpg	21.03	5.17	4.89	5.57	5.01	16.51	180.35	74.92	142.64	132.64	790530	92.67	180.33	52.02	310012	0.32	1887.05	RGB	65.57	4.47	0.982	1.008
509	NT3.3.jpg	64.9	9.09	9.07	13	9.2	48.34	203.95	99.89	157.79	153.88	2831658	95.33	205	60.34	1.11045e+06	0.24	4466.36	RGB	81.56	13.62	0.692	1.396
510	NT3.3.jpg	23.76	5.5	5.22	6.01	5.33	18.4	189.57	75.84	143.9	136.43	917521	96	183.67	53.5	359812	0.31	2056.52	RGB	82.18	11.57	0.987	1.008
511	NT3.3.jpg	47.84	7.8	7.83	11.16	8.27	49.09	205.69	100.92	158.97	155.19	2.11343e+06	110.67	206	60.86	828796	0.24	3236.75	RGB	124.95	38.09	0.644	1.525
512	NT3.3.jpg	20.18	5.07	4.85	5.49	4.92	16.13	181.64	74.89	139.84	132.12	755613	91	181	51.81	296319	0.32	1812.83	RGB	126.22	37.64	0.988	1.004
513	NT3.3.jpg	53.92	8.29	8.11	12.38	9.17	55.32	200.74	87.58	151.25	146.52	2.25823e+06	100.67	197	57.46	885581	0.27	4147.47	RGB	66.12	87.85	0.591	1.614
514	NT3.3.jpg	21.17	5.19	4.98	5.8	5.03	17.91	185.47	70.05	141.81	132.44	797291	81.67	177.33	51.94	312663	0.32	1946.29	RGB	67.26	86.76	0.969	1.057
515	NT3.3.jpg	46.38	7.68	7.46	14.54	8.35	52.86	211.05	107.7	165.66	161.47	2145284	116.33	217.33	63.32	841288	0.22	2921.95	RGB	104.21	80.95	0.52	1.496
516	NT3.3.jpg	20.51	5.11	5.05	5.37	5.08	16.25	181.93	71.37	139.81	131.04	761988	105.67	180	51.39	298819	0.32	1876.1	RGB	104.33	82.25	0.989	1.012
517	NT3.3.jpg	54.98	8.37	8.89	12.53	10.53	49.23	204.27	108.94	163.26	158.83	2.49294e+06	83.67	206.67	62.28	977623	0.23	3591.21	RGB	94.39	111.88	0.627	1.475
518	NT3.3.jpg	19.42	4.97	4.73	5.4	4.88	15.79	182.53	72.7	140.55	131.93	727053	85.33	195	51.74	285119	0.32	1785.53	RGB	93.71	109.77	0.989	1.002
519	NT3.3.jpg	42.61	7.37	7.57	12.54	8.39	48.22	213.24	118.16	171.03	167.48	2.04654e+06	114	211	65.68	802567	0.2	2425.79	RGB	95.98	64.48	0.544	1.518
520	NT3.3.jpg	20.11	5.06	4.56	5.87	4.74	16.28	200.82	90.26	157.61	149.56	849818	102	193	58.65	333262	0.26	1473.27	RGB	98.06	62.84	0.967	1.003
521	NT3.4.jpg	57	8.52	10.06	12.11	11.79	56.87	200.75	101.38	155.99	152.7	2480512	106	193.33	59.88	972750	0.24	3932.54	RGB	20.58	23.55	0.594	1.598
522	NT3.4.jpg	26.98	5.86	5.77	6.24	5.81	18.85	187.09	86.19	151.78	141.69	1.08234e+06	101.33	196.67	55.56	424446	0.28	2162.19	RGB	21.22	24.11	0.977	1.015
523	NT3.4.jpg	41.71	7.29	8.88	9.84	9.44	51.5	199.22	92.36	150.92	147.5	1.76781e+06	113.67	198.67	57.84	693257	0.26	3126.88	RGB	33.88	16.77	0.625	1.732
524	NT3.4.jpg	20.51	5.11	4.68	6.08	4.92	16.66	179.11	68.77	138.02	128.64	748914	97.33	163.67	50.45	293692	0.33	1934.12	RGB	34.08	17.1	0.951	1.011
525	NT3.4.jpg	44.09	7.49	7.87	10.53	9.33	48.69	202.07	97.95	154.82	151.61	1.90987e+06	98.67	199.33	59.46	748968	0.25	3136.85	RGB	53.51	20.39	0.635	1.605
526	NT3.4.jpg	18.65	4.87	4.86	5.18	5	15.52	181.67	69.28	138.39	129.78	688213	90.33	168	50.89	269887	0.33	1748.71	RGB	52.39	20.76	0.99	1.014
527	NT3.4.jpg	50.1	7.99	9.39	12.66	9.97	53.73	203.02	101.99	157.94	154.31	2213470	114	202.33	60.52	868027	0.24	3419.34	RGB	32.38	45.88	0.548	1.54
528	NT3.4.jpg	22.79	5.39	5.22	5.87	5.55	17.22	187.59	77.72	148.11	137.81	892579	103	182.33	54.04	350031	0.3	1934.33	RGB	33.96	44.84	0.983	1.013
529	NT3.4.jpg	46.12	7.66	8.65	10.96	9.08	52.8	207.32	104.65	160.82	157.6	2.07443e+06	108.33	196	61.8	813504	0.23	3000.98	RGB	104.46	90.99	0.632	1.649
530	NT3.4.jpg	21.91	5.28	5.1	5.8	5.3	16.95	193.09	85.21	151.71	143.33	892681	96.67	194	56.21	350071	0.28	1732.59	RGB	104.21	90.42	0.977	1.006
531	NT3.4.jpg	50.37	8.01	9.47	12.07	10.09	56.82	201.06	96.89	153.56	150.5	2.17748e+06	103.33	194.67	59.02	853914	0.25	3632.47	RGB	134.87	33.24	0.61	1.716
532	NT3.4.jpg	20.2	5.07	4.98	5.64	5.12	20.67	186.64	75.93	148.6	137.06	784092	99.33	189	53.75	307487	0.3	1738.6	RGB	134.12	32.86	0.982	1.078
533	NT3.4.jpg	78.33	9.99	10	14.46	10.87	55.21	212.78	117.5	170.61	166.96	3.71051e+06	117.33	211	65.47	1.4551e+06	0.2	4434.53	RGB	123.02	61.28	0.668	1.421
534	NT3.4.jpg	20.37	5.09	4.96	5.62	5.09	17.1	188.07	78.36	147.04	137.82	799106	107	190.67	54.05	313375	0.3	1729.45	RGB	121.58	60.69	0.986	1.031
535	NT3.4.jpg	76.67	9.88	10.78	14.54	11.24	56.22	203.96	103.38	159.23	155.52	3.38249e+06	106.67	216.33	60.99	1.32647e+06	0.24	5134.94	RGB	153.17	61.76	0.651	1.44
536	NT3.4.jpg	23.35	5.45	5.16	6.07	5.3	19.27	192.73	82.61	148.78	141.37	939292	98.33	189.33	55.44	368350	0.29	1912.41	RGB	152.04	59.28	0.965	1.077
537	NT3.4.jpg	62.48	8.92	8.41	13.82	9.54	52.91	207.16	107.16	161.96	158.76	2818416	111	212	62.26	1.10526e+06	0.23	4000.07	RGB	95.51	42.85	0.646	1.503
538	NT3.4.jpg	21.78	5.27	5.04	5.77	5.26	16.85	190.52	83.73	152.05	142.1	877351	94	193.33	55.73	344059	0.28	1756.4	RGB	95.12	41.52	0.986	1.004
539	NT3.4.jpg	46.58	7.7	8.58	11.48	8.74	51.42	192.69	85.08	145.7	141.16	1.88038e+06	97.67	199.67	55.36	737403	0.28	3791.03	RGB	10.33	90.15	0.623	1.583
540	NT3.4.jpg	17.8	4.76	4.41	5.29	4.79	15.29	183.13	72.16	140.35	131.88	666800	97.33	176	51.72	261490	0.32	1628.24	RGB	10.23	89.82	0.973	1.012
541	NT3.4.jpg	44.01	7.49	8.1	12.14	10.28	50.37	203.52	95.22	155.72	151.48	1907475	104	184	59.41	748029	0.25	3137.27	RGB	53.33	106.94	0.524	1.536
542	NT3.4.jpg	23.2	5.43	5.23	5.9	5.33	17.7	184.3	75.44	141.1	133.61	879045	101	177.33	52.4	344724	0.31	2059.89	RGB	51.27	106.02	0.986	1.021
543	NT3.4.jpg	58.68	8.64	9.99	14.61	10.67	57.93	208.63	101.79	160.33	156.92	2.63368e+06	107.33	199.33	61.54	1.03282e+06	0.23	3899.46	RGB	148.5	102.32	0.514	1.515
544	NT3.4.jpg	26.16	5.77	5.66	6.24	5.67	18.43	191.89	76.53	145.15	137.86	1.02082e+06	101	177.67	54.06	400321	0.3	2224.84	RGB	147.24	101.33	0.994	1.003
545	NT3.4.jpg	60.55	8.78	8.33	13.46	10.45	57.13	206.54	100.74	159.93	155.74	2.68275e+06	116	194	61.07	1.05206e+06	0.23	4047.43	RGB	80.86	73.52	0.605	1.468
546	NT3.4.jpg	17.29	4.69	4.51	5.07	4.59	15.02	190.82	77.74	147.34	138.63	679165	98.67	175.33	54.37	266339	0.3	1452.15	RGB	80.63	70.8	0.98	1.016
547	NT3.4.jpg	44.78	7.55	8.69	12.14	9.64	51.56	202.75	100.96	158.23	153.98	1.97499e+06	100.33	202.33	60.39	774505	0.24	3094.76	RGB	55.98	77.25	0.51	1.526
548	NT3.4.jpg	20.72	5.14	4.84	5.62	5.42	16.46	186.93	76.06	146.42	136.47	802586	98.67	192	53.52	314740	0.31	1798.32	RGB	56.73	77.28	0.974	1.003
549	NT3.4.jpg	20.81	5.15	6.9	9.33	7.42	34.22	204.32	99.84	158.58	154.25	931191	115	185	60.49	365173	0.24	1440.46	RGB	36.13	63.83	0.428	1.353
550	NT3.4.jpg	22.66	5.37	5.22	5.74	5.57	17.16	188.31	83.34	151.68	141.11	905222	108.67	182.67	55.34	354989	0.28	1825.93	RGB	36.55	62.2	0.986	1.007
551	NT3.4.jpg	19.77	5.02	6.71	8.73	6.81	41.7	198.17	97.24	153.47	149.63	869784	97	189.67	58.68	341092	0.25	1472.01	RGB	29.04	35.52	0.455	1.739
552	NT3.4.jpg	21.72	5.26	5.31	5.73	5.46	16.92	181.8	73.11	142.52	132.48	815664	84.67	171	51.95	319868	0.32	1962.83	RGB	28.6	35.64	0.962	1.014
553	NT3.4.jpg	65.9	9.16	8.67	13.79	9.26	55.26	202.7	96.99	154.93	151.54	2832731	108.33	197.67	59.43	1.11087e+06	0.25	4648.65	RGB	105.66	49.24	0.634	1.491
554	NT3.4.jpg	23.41	5.46	5.4	5.78	5.54	17.3	190.62	76.84	147	138.15	916226	101.33	184.67	54.18	359304	0.3	1984.25	RGB	104.89	49.54	0.991	1.004
555	NT3.4.jpg	63.97	9.02	8.38	13.81	11.95	58.72	202.96	99.3	156.77	153.01	2.79148e+06	112	202.67	60	1.0947e+06	0.24	4435.5	RGB	92.26	106.98	0.587	1.543
556	NT3.4.jpg	22.59	5.36	5.01	5.96	5.05	17.04	189.69	80.36	148	139.35	893635	98	186.67	54.65	350445	0.29	1875.39	RGB	90.66	108.82	0.987	1.014
557	NT3.4.jpg	59.98	8.74	9.14	13.26	9.89	52.22	198.3	89.52	149.52	145.78	2483662	95.33	189.67	57.17	973985	0.27	4578.38	RGB	105.58	14.98	0.635	1.512
558	NT3.4.jpg	20.4	5.1	4.99	5.62	5.12	16.2	184.09	74.02	145.96	134.69	779184	92.33	184	52.82	305562	0.31	1810.25	RGB	107.13	13.65	0.987	1.009
559	NT3.4.jpg	38.27	6.98	8.22	10.63	9.16	36.43	209.07	106.93	162.18	159.39	1731465	107.67	202	62.51	679006	0.22	2420.74	RGB	68.65	44.11	0.577	1.254
560	NT3.4.jpg	19.76	5.02	4.5	5.76	4.62	16.34	187.01	83.33	147.45	139.26	781539	94.33	204	54.61	306486	0.29	1644.13	RGB	70.96	46.75	0.965	1.024
561	NT3.5.jpg	31.57	6.34	7.03	9.87	9.56	45.81	202.06	100.55	156.61	153.07	1.39342e+06	99.33	191.67	60.03	546439	0.24	2210.1	RGB	121.77	34.84	0.523	1.636
562	NT3.5.jpg	21.1	5.18	5.11	5.65	5.14	16.78	182.33	73.04	143.52	132.96	797514	91.33	177	52.14	312750	0.32	1905.53	RGB	121.79	34.02	0.987	1.012
563	NT3.5.jpg	33.94	6.57	8.28	10.3	9.32	47.38	202.44	96.98	155.47	151.63	1.48613e+06	112	198.33	59.46	582796	0.25	2429.89	RGB	152.44	21.79	0.529	1.593
564	NT3.5.jpg	20.71	5.14	4.88	5.57	5.28	16.53	191.61	85.32	148.95	141.96	833863	103	185.67	55.67	327005	0.28	1649.73	RGB	152.94	20.67	0.972	1.015
565	NT3.5.jpg	48.35	7.85	7.92	10.88	8.99	49.74	204.03	101.07	157.7	154.27	2.12331e+06	116	202.67	60.5	832669	0.24	3291.46	RGB	64.23	54.62	0.641	1.591
566	NT3.5.jpg	20.09	5.06	4.74	5.68	4.84	16.27	183.78	72.49	146.25	134.17	764376	96.33	166.33	52.62	299755	0.31	1785.78	RGB	61.97	53.09	0.973	1.019
567	NT3.5.jpg	26.77	5.84	6.48	11.88	7.77	46.73	194.2	89.22	148.19	143.87	1.12132e+06	95.33	199.67	56.42	439734	0.27	2133.19	RGB	37.16	11.2	0.418	1.6
568	NT3.5.jpg	21.5	5.23	4.8	5.86	5.31	17.92	178.77	72.03	140.46	130.42	797269	89	178.33	51.15	312655	0.33	2000.9	RGB	37.08	11.97	0.968	1.038
569	NT3.5.jpg	63.31	8.98	8.28	14.28	10.3	67.32	204.18	105.41	159.43	156.34	2.82559e+06	104.67	210	61.31	1.10808e+06	0.23	4177.52	RGB	141.78	20.01	0.557	1.503
570	NT3.5.jpg	23.16	5.43	5.16	5.83	5.44	17.24	188.97	80.95	146.36	138.76	911247	87.33	185.67	54.42	357352	0.3	1938.65	RGB	141.07	21.17	0.992	1.008
571	NT3.5.jpg	62.01	8.89	8.84	12.63	10.21	51.96	201.78	91.15	153.49	148.81	2622566	100.33	197.33	58.36	1.02846e+06	0.26	4569.21	RGB	160.13	101.31	0.644	1.487
572	NT3.5.jpg	22.38	5.34	5.3	5.75	5.36	17.62	183.85	74.49	141.02	133.12	845314	105.67	176	52.2	331496	0.31	1996.73	RGB	156.97	99.23	0.998	1.01
573	NT3.5.jpg	51.31	8.08	9.48	11.37	10.45	53.55	206.48	110.79	164.49	160.59	2.3505e+06	113.67	201	62.97	921764	0.22	3195.07	RGB	22.2	48.19	0.617	1.608
574	NT3.5.jpg	26.07	5.76	5.54	6.37	5.59	18.35	184.52	82.05	145.74	137.43	1.01385e+06	102.67	188.33	53.9	397589	0.3	2182.55	RGB	23.64	47.84	0.987	1.011
575	NT3.5.jpg	71.66	9.55	10.02	12.85	10.45	58.89	194.79	95.7	151.41	147.3	2.99622e+06	95.67	197	57.76	1.17499e+06	0.26	5305.83	RGB	10.5	23.29	0.727	1.618
576	NT3.5.jpg	25.11	5.65	5.2	6.29	5.21	18.02	186.1	85	150.48	140.53	998025	102.33	185.33	55.11	391382	0.29	2037.43	RGB	9.7	22.62	0.985	1.007
577	NT3.5.jpg	49.62	7.95	7.82	12.56	8	48.64	198.35	95.51	153.3	149.05	2.10922e+06	108.67	202.33	58.45	827146	0.26	3619.76	RGB	9.08	113.51	0.623	1.52
578	NT3.5.jpg	21.99	5.29	5.28	5.72	5.36	17.4	172.57	69.44	136.38	126.13	786289	93	174	49.46	308348	0.34	2116.77	RGB	6.3	112.33	0.985	1.006
579	NT3.5.jpg	50.02	7.98	8.92	11.05	10.68	52.84	205.77	103.85	159.41	156.34	2.22882e+06	113.33	193.67	61.31	874048	0.23	3310.95	RGB	96.39	33.85	0.628	1.558
580	NT3.5.jpg	24.21	5.55	5.07	6.15	5.27	18.49	187.65	78.69	143.84	136.72	940121	95	185.67	53.62	368675	0.3	2086.07	RGB	96.55	32.28	0.977	1.014
581	NT3.5.jpg	67.74	9.29	9.86	13.09	10.94	61.88	210.89	120.56	170.38	167.28	3226271	107.33	216	65.6	1.2652e+06	0.2	3863.14	RGB	98.32	73.43	0.651	1.696
582	NT3.5.jpg	24.87	5.63	5.38	6.02	5.5	18.65	185.83	79.04	146.98	137.28	968662	99.67	177.33	53.84	379867	0.3	2109.39	RGB	97.64	73.26	0.991	1.012
583	NT3.5.jpg	51.84	8.12	8.74	13.19	9.82	55.92	201.71	106.83	159.11	155.88	2.31019e+06	103	221.33	61.13	905957	0.24	3500.01	RGB	123.99	21.22	0.552	1.596
584	NT3.5.jpg	22.06	5.3	5.28	5.58	5.46	16.86	190.18	82.26	148.51	140.32	876829	94.33	192	55.03	343855	0.29	1809.94	RGB	124.08	21.09	0.988	1.011
585	NT3.5.jpg	53.96	8.29	8.39	12.65	9.13	53.79	204.69	99.71	156.98	153.79	2.36194e+06	104.67	203.67	60.31	926249	0.24	3694.66	RGB	134.77	6.13	0.623	1.537
586	NT3.5.jpg	23.84	5.51	5.4	6.15	5.58	17.64	187.28	82.28	145.04	138.2	933422	99.33	169	54.2	366048	0.29	1980.27	RGB	134.79	5.21	0.971	1.012
587	NT3.5.jpg	23.15	5.43	7.39	9.37	8.82	40.26	201.17	96.95	155.62	151.25	1015770	90.67	203.67	59.31	398341	0.25	1683.99	RGB	159.62	90.46	0.426	1.52
588	NT3.5.jpg	19.78	5.02	4.94	5.32	5.27	16.28	180.1	70.41	136.75	129.09	724048	86.67	183.67	50.62	283940	0.33	1854.73	RGB	159.32	90.92	0.974	1.015
589	NT3.5.jpg	48.21	7.83	9.12	11.36	9.25	56.3	204.21	103.88	158.85	155.65	2152586	106.67	204.33	61.04	844151	0.23	3237.58	RGB	46.12	94.65	0.612	1.696
590	NT3.5.jpg	28.4	6.01	5.84	6.66	5.97	19.07	182.41	73.78	140.26	132.15	1060496	94.67	189.67	51.82	415881	0.32	2560.36	RGB	45.74	95.63	0.988	1.01
591	NT3.5.jpg	58.29	8.61	8.4	12.74	9.51	53.38	209.81	118.84	168.24	165.63	2.74145e+06	119.33	226.33	64.95	1.07508e+06	0.21	3398.95	RGB	101.8	39.77	0.637	1.547
592	NT3.5.jpg	24.78	5.62	5.49	5.91	5.82	17.84	187.7	83.29	146.02	139	974404	106.33	189	54.51	382119	0.29	2038.24	RGB	102.91	38.91	0.988	1.007
593	NT3.5.jpg	42.96	7.4	8.96	11.28	9.91	44.37	201.65	93.09	153.2	149.31	1.82984e+06	111.33	205.67	58.55	717586	0.26	3149.08	RGB	73.29	76.64	0.554	1.418
594	NT3.5.jpg	22.66	5.37	5.19	5.73	5.3	17.05	193.65	82.05	149.8	141.83	910419	107.67	176.67	55.62	357027	0.28	1823	RGB	74.04	78.18	0.99	1.008
595	NT3.5.jpg	21.38	5.22	5.7	8.65	6.28	38.8	200.9	89.9	151.69	147.5	922599	112	193.33	57.84	361803	0.26	1646.86	RGB	53.36	64.67	0.529	1.682
596	NT3.5.jpg	16.41	4.57	4.02	5.37	4.23	14.82	174.38	66.62	133.96	124.99	583057	96.33	176.33	49.01	228650	0.35	1609.76	RGB	54.2	65.66	0.963	1.015
597	NT3.5.jpg	32.45	6.43	7.31	9.79	9.44	48.19	203.08	102.51	158.42	154.67	1.44768e+06	108.33	209.67	60.65	567719	0.24	2236.22	RGB	32.59	78.07	0.524	1.622
598	NT3.5.jpg	21.92	5.28	5.08	5.63	5.27	16.89	181.49	72.74	144.07	132.77	827005	100	168.67	52.07	324316	0.32	1977.91	RGB	32.85	77.99	0.986	1.013
599	NT3.5.jpg	63.9	9.02	9.39	12.93	11.09	59.54	204.99	107.91	161.52	158.14	2875937	113.67	209.67	62.02	1.12782e+06	0.23	4107.04	RGB	93.87	105.23	0.646	1.671
600	NT3.5.jpg	25.46	5.69	5.52	6.17	5.54	18.1	194.55	88.2	152.35	145.03	1042936	101.33	185	56.88	408995	0.27	1950.73	RGB	94.31	104.59	0.988	1.013
601	NT4.1.jpg	68.01	9.31	9.75	12.24	10.17	53.36	209.95	168.81	192.51	190.42	3675138	113.67	228	74.68	1.44123e+06	0.13	2551.97	RGB	149.22	8.38	0.743	1.533
602	NT4.1.jpg	21.18	5.19	4.74	6.02	4.84	16.87	168.61	88.66	153.48	136.92	824934	91.33	211	53.69	323504	0.29	1762.44	RGB	148.5	10.4	0.957	1.014
603	NT4.1.jpg	60.5	8.78	9.7	12.31	11.39	54.89	208.84	168.1	192.42	189.79	3.27022e+06	108.67	227.33	74.43	1.28244e+06	0.13	2309.16	RGB	114.65	8.06	0.625	1.556
604	NT4.1.jpg	23.57	5.48	5.37	6.1	5.43	17.87	162.01	82.01	151.54	131.85	880768	84	203	51.71	345399	0.31	2088.77	RGB	114.43	6.53	0.962	1.016
605	NT4.1.jpg	75.95	9.83	9.34	12.5	10.79	49.5	206.86	164.3	189.79	186.98	4.01955e+06	103	229	73.33	1.5763e+06	0.14	3083.86	RGB	89.76	43.11	0.781	1.395
606	NT4.1.jpg	14.36	4.28	4.02	4.73	4.16	13.72	160.19	72.54	139.52	124.09	508378	89.67	163.67	48.66	199364	0.34	1391.83	RGB	92.64	44.15	0.986	1.02
607	NT4.1.jpg	100.1	11.29	11.01	14.9	11.94	68.17	209.1	159.54	189.38	186.01	5.26779e+06	114.33	228.33	72.94	2.0658e+06	0.14	4042.13	RGB	158.4	101.44	0.746	1.59
608	NT4.1.jpg	30.43	6.22	6.06	6.64	6.42	19.88	176.66	101.65	160.46	146.26	1.25679e+06	88.67	220.67	57.36	492858	0.26	2228.8	RGB	157.47	100.94	0.983	1.007
609	NT4.1.jpg	93.02	10.88	11.06	15.61	11.14	64.87	208.33	157.92	188.68	184.98	4.87486e+06	120.67	222.33	72.54	1.91171e+06	0.15	3823.72	RGB	134.95	110.78	0.663	1.512
610	NT4.1.jpg	24.9	5.63	5.58	5.9	5.82	19.52	186.03	112.82	165.61	154.82	1090864	110.67	207.67	60.71	427790	0.23	1617.95	RGB	134.01	109.91	0.986	1.048
611	NT4.1.jpg	59.29	8.69	8.47	13.23	9.4	54.11	211.3	175.53	197.4	194.74	3.29293e+06	121.67	228.67	76.37	1.29135e+06	0.12	2065.9	RGB	98.63	57.19	0.652	1.584
612	NT4.1.jpg	19.92	5.04	4.98	5.34	5.09	16.26	166.8	96.35	161.77	141.64	801255	103.33	199.33	55.54	314218	0.27	1542.18	RGB	98.23	57.62	0.991	1.018
613	NT4.1.jpg	107.84	11.72	11.7	16.84	12.42	60.02	202.33	149.51	182.1	177.98	5.41411e+06	114.33	221.33	69.8	2.12318e+06	0.16	4987.34	RGB	31.83	101.06	0.738	1.388
614	NT4.1.jpg	22.89	5.4	5.16	5.79	5.34	17.18	164.36	83.16	150.67	132.73	859952	80	204.33	52.05	337236	0.31	2007.33	RGB	33.27	97.64	0.988	1.002
615	NT4.1.jpg	86.48	10.49	11.11	14.22	12.66	63.16	205.17	164.06	189.4	186.21	4538655	108.67	223	73.02	1.77986e+06	0.14	3479.6	RGB	41.34	75.01	0.686	1.476
616	NT4.1.jpg	17.58	4.73	4.5	5.28	4.57	15.37	165.01	87.48	148.37	133.62	670631	78.67	211.67	52.4	262993	0.31	1540.68	RGB	40.69	77.05	0.975	1.023
617	NT4.1.jpg	70.51	9.48	9.06	12.97	9.24	52.13	204.02	157.64	186.79	182.82	3.65083e+06	101.33	228.67	71.69	1.4317e+06	0.15	3080.54	RGB	61.43	64.64	0.712	1.465
618	NT4.1.jpg	16.59	4.6	4.32	5.03	4.45	14.69	187	109.38	167.1	154.49	729834	101.33	197.67	60.59	286210	0.23	1103.32	RGB	60.6	66.99	0.983	1.016
619	NT4.1.jpg	63.84	9.02	9.48	11.96	10.63	51.75	208.19	168.61	192.66	189.82	3.44016e+06	105	228	74.44	1.34908e+06	0.13	2428.46	RGB	74.69	25.52	0.704	1.514
620	NT4.1.jpg	22.28	5.33	4.74	6.24	4.89	17.55	173.36	91.29	154.41	139.69	879882	94	210.67	54.78	345052	0.28	1778.94	RGB	72.75	27.38	0.938	1.018
621	NT4.1.jpg	95.53	11.03	10.63	13.54	11.65	54.91	198.54	149.52	181.25	176.43	4.75245e+06	115	222	69.19	1.86371e+06	0.17	4526.26	RGB	9.77	7.33	0.82	1.385
622	NT4.1.jpg	14.7	4.33	4.3	4.66	4.44	13.76	160.91	88.53	153.54	134.32	563088	96.67	188	52.68	220819	0.3	1242.94	RGB	11.03	8.69	0.99	1.013
623	NT4.1.jpg	49.85	7.97	8.59	10.01	8.6	51.07	204.67	155.18	186.08	181.97	2588593	117	224.33	71.36	1.01513e+06	0.15	2199.42	RGB	51.29	16.86	0.721	1.696
624	NT4.1.jpg	14.02	4.22	3.94	4.83	3.98	13.49	183.83	116.59	173.45	157.96	629769	93.33	196.33	61.94	246968	0.22	880.41	RGB	50.55	15.44	0.986	1.009
625	NT4.1.jpg	103.95	11.5	11.91	14.54	11.92	67.29	203.27	153.12	184.03	180.14	5.29192e+06	103.33	225.33	70.64	2.07526e+06	0.16	4624.13	RGB	18.47	81.3	0.774	1.583
626	NT4.1.jpg	23.6	5.48	5.1	5.94	5.87	17.62	174.12	100.39	159.9	144.8	969746	95.67	213	56.79	380293	0.26	1762.62	RGB	17.31	81.1	0.969	1.006
627	NT4.1.jpg	103.84	11.5	10.68	14.26	12.15	60.21	210.04	165.99	192.82	189.62	5.55682e+06	108.67	228	74.36	2.17915e+06	0.13	3934.4	RGB	124.12	77.62	0.81	1.486
628	NT4.1.jpg	16.35	4.56	4.44	4.96	4.47	14.53	178.96	104.09	165.63	149.56	693207	105.33	191.67	58.65	271846	0.25	1143.29	RGB	123.25	75.97	0.985	1.009
629	NT4.1.jpg	86.53	10.5	10.17	13.67	10.55	51.86	210.8	173.07	194.92	192.93	4715658	109.67	227	75.66	1.84928e+06	0.13	3084.41	RGB	85.52	61.95	0.79	1.383
630	NT4.1.jpg	18.31	4.83	4.74	5.12	5.08	15.56	172.32	92.69	156.43	140.48	728819	94.67	196.33	55.09	285811	0.28	1454.52	RGB	82.88	61.51	0.987	1.002
631	NT4.1.jpg	64.6	9.07	8.84	12.91	9.07	50.24	207.91	161.55	190.32	186.59	3409021	115.67	229.67	73.17	1.33687e+06	0.14	2590.99	RGB	142.22	64.7	0.724	1.465
632	NT4.1.jpg	15.83	4.49	4.36	5.19	4.65	14.56	177.76	99.8	161.73	146.43	658932	108	201.67	57.42	258405	0.26	1162.39	RGB	143.45	62.2	0.949	1.016
633	NT4.1.jpg	109.97	11.83	11.14	15.6	12.17	59.37	207.19	165.43	190.65	187.75	5.82358e+06	111	227.67	73.63	2.28376e+06	0.14	4309.16	RGB	68.88	87.08	0.76	1.35
634	NT4.1.jpg	16.17	4.54	4.33	5.14	4.53	14.61	159.1	77.42	145.55	127.36	588017	87.67	182.33	49.94	230595	0.33	1510.41	RGB	67.08	87.41	0.974	1.012
635	NT4.1.jpg	81.36	10.18	10.02	15.54	10.34	60.77	209.44	154.89	187.19	183.84	4.23614e+06	111.33	222.33	72.09	1.66123e+06	0.15	3416.16	RGB	87.31	34.14	0.667	1.433
636	NT4.1.jpg	19.86	5.03	4.87	5.57	5.33	16.14	172.38	85.1	149.94	135.81	767183	95.67	189.33	53.26	300856	0.3	1674.36	RGB	87.59	32.82	0.971	1.006
637	NT4.1.jpg	103.69	11.49	10.05	16.65	10.14	69.39	203.38	161.02	186.88	183.76	5.39382e+06	108.33	221.67	72.06	2.11522e+06	0.15	4361.55	RGB	25.76	91.47	0.7	1.52
638	NT4.1.jpg	20.07	5.06	4.86	5.44	4.93	17.12	166.22	85.43	152.6	134.75	768209	89	194	52.84	301259	0.3	1709.24	RGB	24.33	89.86	0.992	1.009
639	NT4.1.jpg	56.34	8.47	9.11	12.68	9.18	50.17	204.89	171.1	192.6	189.53	3029980	107.33	229.67	74.32	1.18823e+06	0.13	2155.32	RGB	35.98	56.99	0.597	1.447
640	NT4.1.jpg	19.83	5.02	4.88	5.75	4.88	16.04	170.79	94.77	155.62	140.39	788576	85.67	210	55.06	309246	0.28	1560.55	RGB	37.68	58.57	0.977	1.011
641	NT4.2.jpg	90.18	10.72	10.61	13.58	13.51	62.29	208.52	167.05	190.5	188.69	4.80667e+06	128.33	224.33	74	1.88497e+06	0.14	3441.46	RGB	92.84	50.92	0.709	1.5
642	NT4.2.jpg	25.1	5.65	5.37	6.38	5.54	18.03	178.74	102.18	156.78	145.9	1.03474e+06	100	207.33	57.22	405779	0.26	1834.25	RGB	92.98	51.05	0.98	1.015
643	NT4.2.jpg	94.8	10.99	10.84	15.77	10.98	62.75	204.53	165.46	189.94	186.65	4.97858e+06	106.67	226	73.19	1.95238e+06	0.14	3750.32	RGB	103.73	77.27	0.708	1.493
644	NT4.2.jpg	18.54	4.86	4.75	5.31	4.83	15.55	166.52	90.72	146.96	134.73	708827	91.67	209	52.84	277971	0.3	1573.34	RGB	103.53	77.5	0.982	1.003
645	NT4.2.jpg	68.05	9.31	10.52	12.84	11.77	55.05	207.2	167.17	190.45	188.27	3629508	113.67	222.67	73.83	1.42334e+06	0.14	2634.06	RGB	122.93	85.51	0.663	1.51
646	NT4.2.jpg	20.42	5.1	4.86	5.58	4.91	16.49	171.52	97.57	161.36	143.49	830062	99.67	190.33	56.27	325514	0.27	1542.03	RGB	123.83	87.6	0.974	1.025
647	NT4.2.jpg	55.82	8.43	9.63	12.58	11.04	49.68	202.24	148.31	181.26	177.27	2.81657e+06	102	225.33	69.52	1.10454e+06	0.17	2630.83	RGB	155.1	98.5	0.614	1.461
648	NT4.2.jpg	17.12	4.67	4.43	5.19	4.9	15.06	166.26	84.37	152.18	134.27	651482	88.67	183.33	52.66	255483	0.3	1453.92	RGB	156.77	98.77	0.975	1.012
649	NT4.2.jpg	82.59	10.25	10	12.88	11.82	55.83	202.56	151.76	181.82	178.71	4.16884e+06	100	225	70.08	1.63484e+06	0.16	3798.39	RGB	137.53	19.77	0.756	1.492
650	NT4.2.jpg	13.17	4.09	4.05	4.46	4.26	13.67	145.92	66.15	134.4	115.49	433436	78.33	186.67	45.29	169975	0.38	1412.02	RGB	137.28	18.15	0.984	1.043
651	NT4.2.jpg	62.92	8.95	8.7	12.23	9.55	54.92	200.1	148.56	179.34	176	3.14122e+06	114	221.33	69.02	1.23185e+06	0.17	3002.84	RGB	54.63	110.21	0.701	1.556
652	NT4.2.jpg	20.16	5.07	4.97	5.58	5.14	17.77	164.27	93.9	156.36	138.18	789684	105	207	54.19	309680	0.28	1622.33	RGB	54.7	110.22	0.942	1.035
653	NT4.2.jpg	59.15	8.68	8.96	12.01	10.78	51.3	201.12	144.1	179.05	174.76	2.94103e+06	107	219.33	68.53	1.15334e+06	0.17	2902.77	RGB	26.73	92.22	0.653	1.509
654	NT4.2.jpg	21.03	5.17	5.1	5.43	5.29	16.47	169.2	88.9	147.07	135.06	806038	96.67	190	52.96	316093	0.3	1774.1	RGB	28.63	91.08	0.992	1
655	NT4.2.jpg	48.25	7.84	7.7	10.82	9.72	47.63	204.42	160.93	187.34	184.23	2.53741e+06	91.33	225.33	72.25	995064	0.15	2038.05	RGB	68.76	13.21	0.657	1.561
656	NT4.2.jpg	19.71	5.01	4.74	5.47	5.18	16.82	163.49	88.75	150.18	134.14	752252	90	220.33	52.6	295001	0.3	1701.89	RGB	69.06	12.68	0.975	1.05
657	NT4.2.jpg	72.95	9.64	10.19	13.61	11.13	59.37	204.16	148.74	182.42	178.44	3689684	111.33	224.67	69.98	1.44693e+06	0.16	3358.58	RGB	64.12	70.1	0.669	1.502
658	NT4.2.jpg	16.12	4.53	4.02	5.46	4.02	15.16	160.24	79.11	143.44	127.6	585287	91	201.67	50.04	229524	0.33	1494.69	RGB	63.75	71.18	0.945	1.027
659	NT4.2.jpg	81.52	10.19	10.37	15.06	11.68	59	202.21	156.25	184.1	180.85	4171203	111	221.33	70.92	1.63577e+06	0.16	3602.97	RGB	51.03	45.41	0.678	1.477
660	NT4.2.jpg	18.1	4.8	4.56	5.38	4.69	15.33	162.29	88.47	147.74	132.84	683437	86.67	216	52.09	268014	0.31	1583.39	RGB	52.15	44.49	0.985	1.002
661	NT4.2.jpg	50.15	7.99	6.89	13.65	7.44	48.88	196.44	133.79	173.87	168.04	2402906	106.67	222.67	65.9	942316	0.19	2741.18	RGB	31.22	54.59	0.612	1.482
662	NT4.2.jpg	13.23	4.1	4.08	4.37	4.1	13.05	172.77	92.12	154.02	139.64	526432	87.67	193.33	54.76	206444	0.28	1064.5	RGB	31.71	55.33	0.992	1
663	NT4.2.jpg	93.03	10.88	10.61	15.96	11.51	63.34	203.04	154.85	183.14	180.35	4.74799e+06	109	222.67	70.72	1.86196e+06	0.16	4151.22	RGB	127.11	31.05	0.67	1.477
664	NT4.2.jpg	20.26	5.08	4.74	5.51	5.07	16.25	169.37	87.82	146.91	134.7	772244	95.33	209	52.82	302841	0.3	1711.25	RGB	127.69	30.39	0.984	1.005
665	NT4.2.jpg	70.23	9.46	9.03	12.49	10.78	53.84	206.51	156.73	186.48	183.24	3655663	108.67	225.33	71.86	1.43359e+06	0.15	2998.35	RGB	87.67	33.61	0.722	1.502
666	NT4.2.jpg	18.2	4.81	4.56	5.29	5.13	15.61	166.72	93.23	152.98	137.64	715335	88.67	210.67	53.98	280523	0.29	1511.92	RGB	89.05	32.57	0.964	1.007
667	NT4.2.jpg	78.7	10.01	9.96	15.31	10.17	55.76	203.17	163.86	186.99	184.67	4.11806e+06	99	224.67	72.42	1.61493e+06	0.15	3286.16	RGB	148.91	113.68	0.664	1.436
668	NT4.2.jpg	19.17	4.94	4.47	5.88	4.48	16.04	167.01	93.65	156.39	139.02	756112	83.67	187.67	54.52	296515	0.28	1534.9	RGB	151.02	113.49	0.952	1.011
669	NT4.2.jpg	64.51	9.06	8.87	11.01	9.51	47.34	201.19	151.45	181.17	177.93	3249959	101.33	219.33	69.78	1.27449e+06	0.16	2969.61	RGB	70.78	113.34	0.779	1.456
670	NT4.2.jpg	14.26	4.26	3.6	5.16	3.61	14.05	151.87	78.31	144.96	125.05	506062	90	187	49.04	198456	0.33	1346.14	RGB	68.94	113.38	0.924	1.001
671	NT4.2.jpg	76.33	9.86	8.64	13.42	8.82	51.9	200.57	150.25	179.02	176.61	3.81783e+06	103.67	222.33	69.26	1.49719e+06	0.17	3632.08	RGB	149.92	48.48	0.744	1.394
672	NT4.2.jpg	11.74	3.87	3.24	4.75	3.37	12.65	161.65	76.33	143.62	127.2	424974	97.67	172	49.88	166657	0.33	1092.7	RGB	150.03	51.72	0.939	1.009
673	NT4.2.jpg	66.72	9.22	8.95	12.2	9.3	54.46	200.63	151.12	183.2	178.32	3.37325e+06	103	224	69.93	1.32284e+06	0.16	3118.28	RGB	156.29	83.8	0.716	1.578
674	NT4.2.jpg	18.29	4.83	4.32	5.47	4.48	15.71	173.13	96.75	157.46	142.45	740010	95.67	195	55.86	290200	0.27	1407.93	RGB	154.99	82.83	0.948	1.008
675	NT4.2.jpg	86.34	10.48	10.69	14.54	12.27	60.15	202.96	150.63	181.08	178.23	4.34674e+06	118.67	222.67	69.89	1.7046e+06	0.16	3954.86	RGB	99.07	113.34	0.698	1.432
676	NT4.2.jpg	15.59	4.45	4.38	4.9	4.5	14.3	156.46	80.67	148.3	128.48	570183	91.33	181.67	50.38	223601	0.32	1419.87	RGB	99.18	114.23	0.981	1.008
677	NT4.2.jpg	66.78	9.22	7.95	15.22	9.02	54.72	197.78	145.82	178.56	174.05	3.29655e+06	109	223.67	68.26	1.29276e+06	0.17	3298.53	RGB	54.25	95.86	0.62	1.453
678	NT4.2.jpg	15.31	4.42	4.38	4.87	4.74	14.71	157.42	83.96	141.58	127.65	555411	91.67	193	50.06	217808	0.32	1401.62	RGB	54	96.12	0.938	1.015
679	NT4.2.jpg	55.63	8.42	8.12	12.25	8.16	48.29	200.56	149.72	181.41	177.23	2802703	112.33	217.33	69.5	1.0991e+06	0.17	2632.1	RGB	8.15	37.02	0.684	1.439
680	NT4.2.jpg	15.14	4.39	3.91	4.95	4.6	14.31	157.65	86.58	149.52	131.25	566733	92.33	192	51.47	222248	0.31	1343.62	RGB	7.44	38.11	0.949	1.004
681	NT4.3.jpg	83.63	10.32	10.44	13.47	11.63	56.31	206.31	156.56	184.79	182.55	4.32317e+06	108.33	224.67	71.59	1.69536e+06	0.15	3590.85	RGB	83.82	76.89	0.741	1.479
682	NT4.3.jpg	20.07	5.06	4.92	5.47	5.19	16.25	175.45	94.15	158.05	142.55	809838	99.33	194	55.9	317584	0.27	1545.7	RGB	85.74	78.26	0.972	1.019
683	NT4.3.jpg	69.46	9.4	9.92	13.5	10.6	55.46	208.28	158.2	186.97	184.49	3.63897e+06	106.33	222.33	72.35	1.42705e+06	0.15	2906.29	RGB	103.36	67.15	0.677	1.465
684	NT4.3.jpg	19.83	5.02	4.94	5.41	5.14	16.32	161.3	80.34	147.39	129.68	729045	91	193.67	50.85	285900	0.32	1788.68	RGB	103.6	65.74	0.988	1.007
685	NT4.3.jpg	62.44	8.92	9.57	11.58	10.4	51.58	200.18	155.08	183.5	179.58	3.18311e+06	97	220.33	70.42	1.24828e+06	0.16	2841.37	RGB	59.48	81.06	0.699	1.519
686	NT4.3.jpg	23.59	5.48	5.22	6.07	5.54	17.59	164.43	83.74	151.29	133.15	890783	90.33	176.33	52.22	349327	0.3	2040.35	RGB	55.77	80.56	0.97	1.003
687	NT4.3.jpg	93.83	10.93	10.08	14.61	10.76	60.01	202.9	141.43	179.04	174.46	4.62456e+06	98.67	224.67	68.42	1.81355e+06	0.17	4633.99	RGB	153.72	94.06	0.766	1.405
688	NT4.3.jpg	16.49	4.58	4.24	5.43	4.27	14.76	157.27	73.92	143.51	124.9	586157	75.67	194.33	48.98	229865	0.34	1589.91	RGB	152.59	94.32	0.967	1.012
689	NT4.3.jpg	82.52	10.25	9.28	15.31	10.41	56.8	201.77	153.39	181.81	178.99	4.17729e+06	100.67	219.67	70.19	1.63815e+06	0.16	3736.26	RGB	95.31	109.66	0.674	1.432
690	NT4.3.jpg	19.8	5.02	4.55	5.62	5.08	16.36	178.79	102.35	155.75	145.63	819476	101	198	57.11	321363	0.26	1462.64	RGB	97.21	109.04	0.968	1.013
691	NT4.3.jpg	79.41	10.06	10.56	13.69	11.45	52.29	202.75	141.6	178.55	174.3	3.91403e+06	117	225.33	68.35	1.53491e+06	0.17	3928.54	RGB	119.29	104.87	0.711	1.39
692	NT4.3.jpg	17.67	4.74	4.41	5.32	4.77	15.31	175.64	98.81	161.31	145.25	729166	92.67	186	56.96	285947	0.26	1315.55	RGB	115.87	105.57	0.978	1.016
693	NT4.3.jpg	130.36	12.88	10.6	17.4	13.17	71.3	205.87	161.27	186.19	184.44	6.77485e+06	110	226.33	72.33	2.6568e+06	0.15	5393.78	RGB	158.25	62.04	0.756	1.405
694	NT4.3.jpg	20.5	5.11	4.8	5.64	4.85	16.41	178.01	107.48	163.84	149.78	872454	106.33	198.67	58.74	342139	0.25	1429.2	RGB	158.67	61.59	0.981	1.017
695	NT4.3.jpg	104.33	11.53	10.62	15.28	11.8	58.11	204.92	157.9	185.3	182.71	5.38123e+06	109	225	71.65	2.11029e+06	0.15	4467.76	RGB	72.62	46.12	0.743	1.372
696	NT4.3.jpg	23.56	5.48	5.28	5.8	5.7	17.52	173.53	97.16	156.22	142.3	950580	89.33	196.33	55.8	372777	0.27	1819.92	RGB	69.37	45.76	0.988	1.015
697	NT4.3.jpg	68.98	9.37	9.99	12.91	10.56	52.35	199.17	142.23	176.9	172.77	3.37569e+06	101.67	221.33	67.75	1.3238e+06	0.18	3459.72	RGB	18.9	54.47	0.708	1.487
698	NT4.3.jpg	19.97	5.04	5.02	5.45	5.03	16.36	165.31	88.17	156.23	136.57	773928	98.67	182.67	53.56	303501	0.29	1650.16	RGB	19.2	51.97	0.96	1.009
699	NT4.3.jpg	95.09	11	10.52	14.8	10.9	60.57	201.61	155.68	183.73	180.34	4.83779e+06	94.33	222	70.72	1.89717e+06	0.16	4202.98	RGB	43.66	23.2	0.762	1.489
700	NT4.3.jpg	21.87	5.28	5.12	5.74	5.12	16.77	176.56	101.36	157.57	145.16	899287	90.33	191.33	56.93	352662	0.26	1618.51	RGB	44.9	22.22	0.99	1.014
701	NT4.3.jpg	79	10.03	11.25	13.41	12.45	60.78	204.46	154.48	184.11	181.02	4.05277e+06	93.67	226.33	70.99	1.58932e+06	0.16	3490.59	RGB	71.17	20.54	0.67	1.473
702	NT4.3.jpg	19.46	4.98	4.72	5.52	4.72	16.22	166.94	84.18	147.95	133.03	736163	84.67	193.67	52.17	288691	0.31	1699.82	RGB	70.24	18.77	0.951	1.011
703	NT4.3.jpg	104.47	11.53	10.2	17.17	11.97	68	204.86	153.41	182.91	180.39	5328601	116.33	221.67	70.74	2.08965e+06	0.16	4637.09	RGB	106.02	21.49	0.661	1.493
704	NT4.3.jpg	20.55	5.11	4.74	5.74	4.9	16.41	178.1	106.62	162.59	149.1	869864	96	198.67	58.47	341123	0.25	1455.18	RGB	104.82	21.85	0.969	1.011
705	NT4.3.jpg	113.63	12.03	12.51	15.61	13.19	59.85	201.71	155.59	182.02	179.77	5.75725e+06	111	222.67	70.5	2.25775e+06	0.16	5114.01	RGB	112.86	30.03	0.737	1.356
706	NT4.3.jpg	22.77	5.38	5.13	5.85	5.29	17.3	183.24	109.44	164.75	152.47	983149	105	209	59.79	385549	0.24	1528.78	RGB	109.54	28.22	0.976	1.019
707	NT4.3.jpg	112.37	11.96	12.76	15.49	14.16	62.37	202.18	144.8	178.79	175.26	5.56067e+06	113	218.33	68.73	2.18065e+06	0.17	5422.03	RGB	49.89	57.57	0.724	1.409
708	NT4.3.jpg	22.03	5.3	4.98	6.31	5.04	17.37	171.54	91.97	154.82	139.44	872206	94.33	188	54.68	342041	0.28	1768.19	RGB	45.57	59.37	0.963	1.023
709	NT4.3.jpg	74.13	9.71	10.03	13.81	10.54	57.33	208.29	158.3	186.98	184.52	3.88349e+06	102.33	226.33	72.36	1.52294e+06	0.15	3099.53	RGB	103.9	46.53	0.656	1.52
710	NT4.3.jpg	25.12	5.66	5.49	6.02	5.57	17.91	174.24	104.29	162.14	146.89	1046441	92.67	214.33	57.6	410369	0.26	1845.75	RGB	102.49	49.03	0.996	1.003
711	NT4.3.jpg	65.88	9.16	9.34	14.85	9.84	53.35	202.38	156.76	184.33	181.16	3.38728e+06	99.67	219.33	71.04	1.32835e+06	0.16	2915.52	RGB	51.02	15.35	0.628	1.474
712	NT4.3.jpg	21.66	5.25	4.98	5.62	5.44	16.71	179.43	101.57	160.27	147.09	905783	93.33	193.33	57.68	355209	0.26	1581.3	RGB	52.03	18.13	0.987	1
713	NT4.3.jpg	95.01	11	10.45	15.02	10.45	52.72	200.97	159.14	184.04	181.38	4858032	105.33	221	71.13	1.90511e+06	0.16	4158.92	RGB	159.88	29.2	0.719	1.283
714	NT4.3.jpg	22.14	5.31	5.15	5.68	5.49	16.9	173.83	99.94	159.54	144.43	904871	96.67	199.33	56.64	354851	0.27	1661.68	RGB	158.09	28.03	0.988	1.009
715	NT4.3.jpg	84.3	10.36	11.04	13.89	12.06	58.26	199.86	143.63	178.01	173.83	4.14542e+06	111.33	223.33	68.17	1.62566e+06	0.17	4165.59	RGB	22.26	44.66	0.717	1.421
716	NT4.3.jpg	19.2	4.94	4.49	5.92	4.6	16.01	164.73	91.06	156.24	137.34	751537	68.67	189	53.86	294721	0.29	1585.65	RGB	22.68	45.12	0.954	1.006
717	NT4.3.jpg	72.3	9.59	9.29	12.96	10.36	58.25	205.3	148.46	181.83	178.53	3640739	116	221.33	70.01	1.42774e+06	0.16	3310.56	RGB	87.63	31.08	0.726	1.548
718	NT4.3.jpg	17.77	4.76	4.32	5.68	4.66	15.8	174.1	90.32	154.5	139.64	706300	97.33	203	54.76	276980	0.28	1428.74	RGB	86.68	30.62	0.924	1.021
719	NT4.3.jpg	114.77	12.09	11.64	16.35	11.93	67.57	208.48	161.61	187.93	186.01	6.0276e+06	118.33	225.33	72.94	2.36376e+06	0.14	4615.05	RGB	82.77	65.43	0.758	1.467
720	NT4.3.jpg	20.21	5.07	4.45	6.25	4.52	16.77	171.47	91.03	151.85	138.12	791006	83.33	187.33	54.16	310198	0.29	1651.38	RGB	80.44	66.72	0.92	1.009
721	NT4.4.jpg	85.16	10.41	11.19	13.21	11.73	59.66	205.81	152.43	184.32	180.85	4.35491e+06	101.33	224.33	70.92	1.70781e+06	0.16	3786.73	RGB	144.9	65.96	0.741	1.511
722	NT4.4.jpg	19.2	4.94	4.68	5.44	4.74	15.91	161.1	77.7	146.53	128.44	701945	86.67	169.67	50.37	275273	0.32	1766.56	RGB	142.59	66.09	0.986	1.011
723	NT4.4.jpg	93.52	10.91	10.83	14.59	11.02	65.14	205.32	160.93	187.25	184.5	4.87024e+06	123	231.33	72.35	1.9099e+06	0.15	3881.28	RGB	132.42	101.43	0.756	1.501
724	NT4.4.jpg	19.22	4.95	4.63	5.62	4.85	15.99	172.21	101.57	159.99	144.59	787588	94	205	56.7	308858	0.26	1435.62	RGB	133.86	100.84	0.983	1.016
725	NT4.4.jpg	71.94	9.57	9.59	13.63	10.13	57.78	202.89	151.81	183.11	179.27	3628603	103	217.33	70.3	1.42298e+06	0.16	3264	RGB	79.56	29.04	0.736	1.516
726	NT4.4.jpg	15.06	4.38	4.26	4.81	4.69	14.33	156.66	72.56	143.79	124.34	536141	90.33	169	48.76	210251	0.34	1464.62	RGB	78.95	26.47	0.973	1.009
727	NT4.4.jpg	99.71	11.27	10.21	16.76	11.43	60.57	197.48	148.2	178.93	174.87	4.9231e+06	112	221.33	68.58	1.93063e+06	0.17	4815.69	RGB	15.99	84.2	0.674	1.336
728	NT4.4.jpg	15.24	4.41	4.18	5.03	4.73	14.96	172.74	102.94	158.96	144.88	630671	93	186.67	56.82	247322	0.26	1134.59	RGB	15.82	83.25	0.935	1.021
729	NT4.4.jpg	69.3	9.39	8.3	16.07	8.33	55.63	197.78	144.94	177.04	173.25	3403723	96.33	221.67	67.94	1.33479e+06	0.18	3502.13	RGB	154.27	15.93	0.579	1.429
730	NT4.4.jpg	18.26	4.82	4.55	5.6	4.78	15.51	174.65	100.53	160.37	145.18	754811	97	197.67	56.93	296004	0.26	1363.87	RGB	155.5	16.92	0.971	1.012
731	NT4.4.jpg	88.33	10.6	9.71	15.28	9.9	55.96	198.39	153.6	181.11	177.7	4.42895e+06	101.67	219	69.69	1.73684e+06	0.16	4110.93	RGB	39.45	102.94	0.747	1.435
732	NT4.4.jpg	20.72	5.14	5.04	5.55	5.34	17.61	164.85	89.7	150.9	135.15	796568	88.33	191.33	53	312380	0.3	1741.32	RGB	37.15	102.04	0.979	1.056
733	NT4.4.jpg	108.68	11.76	13.67	19.19	13.87	68.9	202.12	155.85	183.43	180.47	5540706	102.67	223.33	70.77	2.17283e+06	0.16	4802.05	RGB	43.87	63.51	0.505	1.317
734	NT4.4.jpg	19.51	4.98	4.5	5.7	4.73	16.21	167.44	89.78	156.74	137.99	765819	97.67	192	54.11	300321	0.29	1587.11	RGB	41.73	60.26	0.977	1.012
735	NT4.4.jpg	91.87	10.82	10.03	16.49	11.08	61.55	202.71	148.45	181.13	177.43	4606203	102.67	225.67	69.58	1.80635e+06	0.17	4330.24	RGB	99.74	51.1	0.673	1.453
736	NT4.4.jpg	21.16	5.19	4.92	5.58	5.43	18.63	175.02	98.84	159.43	144.43	866724	97	212.33	56.64	339892	0.27	1593.37	RGB	97.93	50.31	0.984	1.009
737	NT4.4.jpg	133.39	13.03	13.57	14.9	14.76	69	200.02	146.7	178.43	175.05	6583782	101	226.67	68.65	2.58188e+06	0.17	6489.19	RGB	90.29	109.2	0.852	1.514
738	NT4.4.jpg	19.04	4.92	4.82	5.45	4.85	15.98	163.43	83.03	144.54	130.33	705372	95	176.33	51.11	276616	0.31	1693.57	RGB	90.67	108.4	0.962	1.014
739	NT4.4.jpg	77.66	9.94	10.55	13.04	10.93	55.35	202.92	159.7	185.02	182.54	4.01815e+06	106.67	232	71.59	1.57575e+06	0.15	3383.22	RGB	119.14	106.1	0.723	1.499
740	NT4.4.jpg	19.19	4.94	4.97	5.41	5.08	16.5	171.29	87.91	149.79	136.33	740684	100	185.33	53.46	290464	0.29	1587.64	RGB	115.76	106.36	0.964	1.018
741	NT4.4.jpg	104.74	11.55	11.27	16.06	11.84	63.68	202.59	159.56	184.55	182.24	5.39197e+06	97.67	224.33	71.46	2.1145e+06	0.15	4505.47	RGB	50.25	20.92	0.722	1.445
742	NT4.4.jpg	17.9	4.77	4.39	5.8	4.64	16.59	168.05	87.61	154.65	136.77	697391	92.33	193	53.64	273487	0.29	1490.49	RGB	46.39	19.98	0.936	1.017
743	NT4.4.jpg	62.36	8.91	9.9	12.01	10.26	44.03	198.71	152.73	180.92	177.46	3131732	108.33	217.33	69.59	1.22813e+06	0.16	2908.04	RGB	27.16	113.14	0.687	1.294
744	NT4.4.jpg	17.5	4.72	4.56	5.14	4.68	15.06	157.12	78.43	143.1	126.22	627804	84.67	180.33	49.5	246198	0.33	1640.94	RGB	24.85	111.5	0.983	1.008
745	NT4.4.jpg	97.76	11.16	11.52	14.35	11.77	62.93	204.28	155.6	183.9	181.26	5.00735e+06	105.67	225.67	71.08	1.96367e+06	0.15	4276.78	RGB	138.39	40.55	0.723	1.466
746	NT4.4.jpg	25.26	5.67	5.19	6.42	5.7	18.38	177.45	102.59	159.38	146.47	1.04904e+06	103	203.67	57.44	411387	0.26	1837.54	RGB	138.7	39.32	0.959	1.022
747	NT4.4.jpg	131.34	12.93	12.62	16.58	13.16	72.68	201.35	144.99	180.49	175.61	6485204	101	222.67	68.87	2.54322e+06	0.17	6404.08	RGB	138.64	77.23	0.814	1.447
748	NT4.4.jpg	16.88	4.64	4.5	5.12	4.74	14.78	168.46	80.29	150.58	133.11	640395	89.33	180.33	52.2	251135	0.31	1481.93	RGB	137.91	74.72	0.984	1.008
749	NT4.4.jpg	72.63	9.62	9.95	12.02	10.78	49.47	206.46	165.97	188.99	187.14	3847825	111.33	224.67	73.39	1.50895e+06	0.14	2904.52	RGB	90.72	43.92	0.787	1.441
750	NT4.4.jpg	14.27	4.26	4.19	5	4.32	14.47	161.18	77.9	146.54	128.54	523286	90.67	182.67	50.41	205210	0.32	1310.72	RGB	87.85	43.84	0.895	1.021
751	NT4.4.jpg	86.41	10.49	10.6	14.16	13.58	59.59	201.22	154.44	182.53	179.4	4.39071e+06	111	224	70.35	1.72185e+06	0.16	3909.2	RGB	50.74	9.53	0.677	1.41
752	NT4.4.jpg	19.33	4.96	4.5	5.53	4.87	15.89	164.32	87.35	153.75	135.14	738261	98.33	193.67	53	289514	0.3	1616.14	RGB	52.76	10.9	0.972	1.004
753	NT4.4.jpg	63.22	8.97	9.05	13.73	9.29	52.71	202.65	148.33	180.61	177.2	3.17347e+06	112	224	69.49	1.2445e+06	0.17	2989.7	RGB	117.85	35.05	0.636	1.489
754	NT4.4.jpg	21.92	5.28	5.07	5.75	5.37	17.02	167.49	87.91	152.11	135.84	844080	79.33	200.67	53.27	331012	0.3	1839.56	RGB	118.22	32.08	0.981	1.005
755	NT4.4.jpg	142.65	13.48	13.61	16.84	14.65	67.23	197.21	142.3	176.49	172	6.89835e+06	106	217.33	67.45	2.70524e+06	0.18	7191.88	RGB	11.19	73.75	0.794	1.411
756	NT4.4.jpg	14.48	4.29	4.18	4.66	4.28	13.63	172.31	95.81	153.64	140.59	579504	90.67	196	55.13	227257	0.28	1143.86	RGB	10.41	75.76	0.991	1.009
757	NT4.4.jpg	86.56	10.5	9.48	14.87	9.98	54.22	195.81	139.4	175.86	170.36	4.16216e+06	92	219.33	66.81	1.63222e+06	0.19	4591.22	RGB	69.88	111.11	0.742	1.39
758	NT4.4.jpg	15.41	4.43	4.01	5.15	4.02	14.2	152.37	68.99	138.23	119.86	525845	71.33	165.67	47.01	206214	0.36	1572.12	RGB	72.64	112.72	0.973	1.005
759	NT4.4.jpg	86.55	10.5	10.37	15.67	10.92	55.85	204.32	163.41	187.52	185.08	4.52844e+06	103.33	226.67	72.58	1.77586e+06	0.15	3574.48	RGB	160.99	68.28	0.693	1.407
760	NT4.4.jpg	16.86	4.63	4.29	5.27	4.34	14.83	166.23	78.34	144.15	129.57	620006	88	174.67	50.81	243140	0.32	1528.65	RGB	157.81	66.12	0.968	1.002
761	NT4.5.jpg	82.32	10.24	10.3	13.29	12.13	55.74	198.76	143.14	175.08	172.33	4015277	96	222.67	67.58	1.57462e+06	0.18	4240.5	RGB	156.97	59.13	0.714	1.426
762	NT4.5.jpg	13.66	4.17	3.98	4.84	4.17	13.57	172.82	89.64	153.5	138.65	540754	96	201.67	54.37	212060	0.29	1122.99	RGB	157.3	60.85	0.948	1.02
763	NT4.5.jpg	112.61	11.97	12.57	16.23	15.12	64.05	202.24	148.21	178.78	176.41	5603966	109.67	224.33	69.18	2.19763e+06	0.17	5375.3	RGB	145.04	41.15	0.666	1.381
764	NT4.5.jpg	24.11	5.54	5.41	5.84	5.62	18.05	180.91	105.95	162.26	149.71	1.02191e+06	101.67	204	58.71	400748	0.25	1695.9	RGB	142.53	41	0.99	1.008
765	NT4.5.jpg	96.29	11.07	11.67	14.33	13.06	65.26	203.26	154.9	182.94	180.37	4910662	98	221.67	70.73	1.92575e+06	0.16	4312.12	RGB	49.89	65.19	0.737	1.556
766	NT4.5.jpg	17.45	4.71	4.57	5.28	4.74	15.43	165.09	86.08	151.26	134.14	666147	87.33	197	52.6	261234	0.3	1494.81	RGB	50.49	64.25	0.97	1.023
767	NT4.5.jpg	99.86	11.28	11.05	16.92	11.2	64.15	194.91	140.18	175.74	170.28	4.80489e+06	101	216.33	66.78	1.88427e+06	0.19	5229.55	RGB	53.02	112.85	0.688	1.468
768	NT4.5.jpg	22.84	5.39	5.11	6.03	5.11	18.95	165.41	91.59	152.61	136.53	883378	84.67	191.67	53.54	346423	0.29	1881.73	RGB	52.48	113.67	0.982	1.047
769	NT4.5.jpg	153.08	13.96	12.21	18.67	16.52	76.17	204.96	151.5	182.19	179.55	7.73396e+06	111.33	224	70.41	3.03292e+06	0.16	6904.03	RGB	156.87	100.3	0.751	1.445
770	NT4.5.jpg	17.47	4.72	4.56	5.17	4.77	17.62	163.89	77.75	144.86	128.83	641978	98.67	176	50.52	251756	0.32	1598.51	RGB	156.27	100.66	0.964	1.089
771	NT4.5.jpg	88.2	10.6	9.65	14.8	10.63	58.05	202.95	150.88	180.65	178.16	4.44883e+06	120.67	223	69.87	1.74464e+06	0.16	4069.55	RGB	123.2	107.74	0.668	1.41
772	NT4.5.jpg	20.87	5.15	4.99	5.53	5.29	16.5	183.24	111.89	165.62	153.58	910599	108.33	208	60.23	357098	0.23	1391.85	RGB	122.71	106.09	0.981	1.02
773	NT4.5.jpg	86.57	10.5	11.03	14.46	11.53	65.44	200.04	141.13	176.29	172.48	4.22328e+06	88.33	226.67	67.64	1.65619e+06	0.18	4406.09	RGB	64.05	67.01	0.663	1.449
774	NT4.5.jpg	22.05	5.3	5.07	5.99	5.16	17.09	171.05	87.22	148.94	135.74	847939	86	198.67	53.23	332525	0.3	1855.91	RGB	64.02	69.21	0.974	1.014
775	NT4.5.jpg	84.33	10.36	10.1	17.74	10.86	60.66	206.98	148.06	181.39	178.81	4.27498e+06	119	218.67	70.12	1.67646e+06	0.16	3863.44	RGB	88.18	44.2	0.599	1.419
776	NT4.5.jpg	18.79	4.89	4.44	5.79	4.46	15.75	161.69	77.34	141.16	126.73	675208	86.67	188.33	49.7	264787	0.33	1757.13	RGB	88.13	45.4	0.964	1.01
777	NT4.5.jpg	80.41	10.12	10.88	14.08	12.48	60.98	200.75	141.79	176.2	172.92	3.94145e+06	89.67	221.67	67.81	1.54567e+06	0.18	4104.24	RGB	131.49	6.66	0.628	1.495
778	NT4.5.jpg	16.25	4.55	4.21	5.2	4.43	14.55	145.69	55.73	124.37	108.59	500728	79	175.33	42.59	196364	0.41	1893.06	RGB	133.04	8.42	0.977	1.006
779	NT4.5.jpg	124.19	12.57	12.91	15.65	13.06	72.41	200.49	146.96	178.47	175.31	6.15207e+06	103	221.33	68.75	2.41258e+06	0.17	5971.24	RGB	22.07	79.23	0.817	1.567
780	NT4.5.jpg	21.21	5.2	4.75	6.05	4.81	17.32	168.72	96.12	156.85	140.56	843950	94.67	197	55.12	330961	0.28	1662.94	RGB	23	76.61	0.965	1.011
781	NT4.5.jpg	121.79	12.45	11.7	16.26	13.48	60.95	198.05	146.03	176.47	173.52	5944217	99	216.67	68.05	2.33107e+06	0.18	6029.94	RGB	42.04	100.22	0.781	1.365
782	NT4.5.jpg	19.95	5.04	4.99	5.58	5.24	16.45	162.28	77.62	143.41	127.77	724831	88	172.33	50.11	284248	0.32	1841.92	RGB	37.93	101.81	0.953	1.026
783	NT4.5.jpg	99.45	11.25	10.18	15.55	10.18	61.97	201.93	158.13	183.14	181.07	5068796	108.33	224	71.01	1.98776e+06	0.15	4320.15	RGB	60.8	83.28	0.74	1.426
784	NT4.5.jpg	18.12	4.8	4.75	5.27	4.85	15.67	174.15	101.64	161.55	145.78	752533	103	195	57.17	295111	0.26	1335.72	RGB	60.78	84.79	0.98	1.014
785	NT4.5.jpg	102.52	11.43	11.89	13.73	12.39	62.76	198.82	143.05	176.47	172.78	4996071	99	223.33	67.76	1.95924e+06	0.18	5180.01	RGB	109.94	6.44	0.765	1.488
786	NT4.5.jpg	18.99	4.92	4.5	5.61	4.6	15.89	144.71	57.63	131.56	111.3	599801	68	182.33	43.65	235216	0.4	2161.74	RGB	112.33	9.94	0.98	1.013
787	NT4.5.jpg	87.5	10.56	10.74	17.01	11.07	62.56	199.24	132.98	172.68	168.3	4173222	94	222	66	1.63656e+06	0.19	4745.24	RGB	18.97	52.77	0.629	1.482
788	NT4.5.jpg	25.28	5.67	5.58	6.21	5.89	18.67	170.24	88.55	153.32	137.37	984931	90.33	185.33	53.87	386248	0.29	2085.71	RGB	18.84	53.15	0.97	1.019
789	NT4.5.jpg	91.82	10.81	10.57	15.02	10.99	57.71	202.82	147.1	179.9	176.6	4.5818e+06	103.33	224.67	69.26	1.79679e+06	0.17	4378.17	RGB	66.56	14.57	0.772	1.459
790	NT4.5.jpg	14.11	4.24	3.96	4.79	4.17	13.51	145.33	65.53	132.48	114.45	460986	83.33	176.67	44.88	180779	0.38	1530.55	RGB	67.45	14.81	0.986	1.008
791	NT4.5.jpg	112	11.94	11.01	15.57	11.92	61.05	205.61	149.61	181.64	178.95	5.63812e+06	113.67	224.33	70.18	2.21103e+06	0.16	5089.87	RGB	105.86	97.33	0.797	1.363
792	NT4.5.jpg	16.37	4.57	4.38	5.05	4.6	14.71	165.4	82.36	146.69	131.49	614173	100.33	171	51.56	240852	0.31	1444.25	RGB	106.97	97.02	0.969	1.009
793	NT4.5.jpg	110.96	11.89	11.91	15.86	13.27	65.14	206.04	149.12	181.4	178.86	5.59961e+06	109.67	225.33	70.14	2.19593e+06	0.16	5053.14	RGB	86.47	89.25	0.751	1.407
794	NT4.5.jpg	22.05	5.3	5.16	5.68	5.23	16.86	173.66	88.64	150.87	137.72	858284	101	193	54.01	336582	0.29	1796.48	RGB	85.64	90.85	0.988	1.011
795	NT4.5.jpg	40.62	7.19	7.77	11.16	8.21	44.23	206.12	150.48	183.58	180.06	2.09231e+06	129.67	220	70.61	820515	0.16	1827.15	RGB	108.03	42.45	0.607	1.507
796	NT4.5.jpg	15.13	4.39	4.29	4.94	4.41	14.13	185.29	110.33	165.54	153.72	661459	100.33	205.67	60.28	259396	0.24	1011.24	RGB	107.33	40.94	0.968	1.015
797	NT4.5.jpg	83.36	10.3	10.97	12.66	11.37	63.17	199.13	125.57	167.6	164.1	3872158	101.33	208.33	64.35	1.51849e+06	0.2	4766.18	RGB	14.53	20.64	0.777	1.474
798	NT4.5.jpg	20.86	5.15	5.08	5.47	5.17	17.52	159.19	70.43	134.16	121.26	716994	79.33	181	47.55	281174	0.35	2093.89	RGB	16.53	21.73	0.979	1.021
799	NT4.5.jpg	59.23	8.68	7.92	15.81	8.3	42.07	201.82	142.65	177.1	173.86	2917002	104	213	68.18	1.14392e+06	0.18	2968.65	RGB	46.75	22.99	0.571	1.162
800	NT4.5.jpg	16.09	4.53	4.37	5.08	4.74	14.74	165.36	68.32	135.35	123.01	563623	91.67	169.67	48.24	221028	0.35	1600.15	RGB	50.19	20.89	0.951	1.012
801	NT5.1.jpg	43.52	7.44	8.14	11.35	10.02	48.74	200.17	115.29	163.33	159.6	1.9873e+06	109.33	208.67	62.59	779333	0.22	2716.67	RGB	165.6	23.22	0.552	1.529
802	NT5.1.jpg	22.58	5.36	5.1	5.73	5.24	17.06	184.34	92.17	152.44	142.98	916230	94	188	56.07	359306	0.27	1751.08	RGB	165.34	21.9	0.991	1.012
803	NT5.1.jpg	85.32	10.42	11.58	16.57	12.44	67.91	203.56	137.8	175.23	172.2	4.17215e+06	109.33	209.33	67.53	1.63614e+06	0.18	4349.63	RGB	124.53	13.69	0.589	1.535
804	NT5.1.jpg	25.75	5.73	5.35	6.51	5.55	18.59	184.04	100.7	155.74	146.83	1.07126e+06	95	198.33	57.58	420104	0.26	1886.71	RGB	124.69	13.61	0.95	1.012
805	NT5.1.jpg	58.15	8.6	9.96	13.1	10.02	55.81	208.74	136.46	176.71	173.97	2.8865e+06	115.33	210.33	68.22	1.13196e+06	0.17	2899.19	RGB	127.81	43.27	0.594	1.576
806	NT5.1.jpg	23.41	5.46	5.33	6.15	5.91	18.02	180.33	88.7	150.96	140	930841	92.33	181.33	54.9	365036	0.28	1888.49	RGB	127.83	43.41	0.926	1.012
807	NT5.1.jpg	63.24	8.97	8.82	14.29	11.68	54.7	197.73	115.56	163.86	159.05	2.86111e+06	97.33	210	62.37	1.122e+06	0.22	3966.15	RGB	137.63	27.38	0.582	1.456
808	NT5.1.jpg	22.17	5.31	4.73	6.22	5.03	17.12	185.42	93.94	154.07	144.48	906887	97.67	186.33	56.66	355642	0.27	1676.37	RGB	139.86	29.35	0.965	1.015
809	NT5.1.jpg	46.38	7.68	8.2	14.86	10.41	59.15	202.1	126.97	170.65	166.57	2.21556e+06	108	213.67	65.32	868849	0.2	2602.45	RGB	44.01	27.36	0.43	1.548
810	NT5.1.jpg	27.6	5.93	5.63	6.5	5.63	18.87	180.7	92.36	151.34	141.47	1.1081e+06	94.33	191.67	55.48	434549	0.28	2177.5	RGB	42.21	27.06	0.985	1.013
811	NT5.1.jpg	69.1	9.38	8.77	13.43	9.16	56.11	205.23	126.39	171.31	167.64	3.28699e+06	120.33	210.33	65.74	1.28901e+06	0.19	3781.77	RGB	126.55	107.55	0.669	1.489
812	NT5.1.jpg	23.68	5.49	5.51	5.79	5.68	17.5	186.68	104.94	162.52	151.38	1.01484e+06	110	200	59.36	397977	0.24	1626.96	RGB	124.73	107.87	0.984	1.013
813	NT5.1.jpg	48.49	7.86	8.17	12.59	11.03	46.69	204.86	124.7	168.88	166.14	2297619	112	211	65.15	901027	0.2	2734.6	RGB	100.63	87.63	0.531	1.355
814	NT5.1.jpg	26.19	5.77	5.39	6.37	5.57	19.66	188.17	98.46	159.02	148.55	1104309	101	192	58.25	433062	0.25	1884.15	RGB	102.66	87.16	0.977	1.052
815	NT5.1.jpg	101.73	11.38	11.48	16	11.97	63.27	206.37	130.43	173.43	170.08	4.88172e+06	114.33	206	66.7	1.9144e+06	0.19	5339.48	RGB	72.83	76.54	0.694	1.464
816	NT5.1.jpg	23.23	5.44	4.92	6.25	5.11	17.43	184.81	93.05	154.11	143.99	949752	108	188.67	56.47	372452	0.27	1774.36	RGB	72.08	74.74	0.973	1.01
817	NT5.1.jpg	73.98	9.71	10.8	12.89	12.39	62.02	207.84	134.71	175.25	172.6	3.60893e+06	124.33	213	67.69	1.41526e+06	0.18	3745.65	RGB	87.32	73.26	0.681	1.543
818	NT5.1.jpg	24.85	5.63	5.31	6.3	5.35	18.01	190.74	102.24	158.91	150.63	1064044	108.33	194.33	59.07	417272	0.25	1736.69	RGB	85.93	72.51	0.977	1.011
819	NT5.1.jpg	69.01	9.37	10.34	13.25	12.18	56.95	194.83	112.55	161.37	156.25	3063085	103.67	203.33	61.27	1.20121e+06	0.23	4460.07	RGB	6.71	48.45	0.618	1.515
820	NT5.1.jpg	23.18	5.43	4.92	5.94	5.51	17.42	181.36	91.78	151.34	141.49	930612	95	190.33	55.49	364946	0.28	1826.31	RGB	9.44	48.37	0.975	1.01
821	NT5.1.jpg	73.65	9.68	9.4	16.44	9.6	56.69	203.61	132.62	173	169.75	3548560	116	211.33	66.57	1.39159e+06	0.19	3891.47	RGB	52.19	87.87	0.571	1.397
822	NT5.1.jpg	24.65	5.6	5.42	6	5.58	17.8	180.16	90.58	150.96	140.57	981716	91.67	190	55.12	384987	0.28	1957.45	RGB	49.65	88.36	0.987	1.015
823	NT5.1.jpg	65.4	9.13	9.25	14.07	10.38	56.77	200.61	119.19	166.68	162.16	3.01223e+06	111.67	205	63.59	1.18127e+06	0.21	3893.46	RGB	95.57	11.76	0.631	1.57
824	NT5.1.jpg	26.32	5.79	5.34	6.38	5.49	18.39	184.96	97.19	155.92	146.02	1.08815e+06	97	194.33	57.26	426725	0.26	1958.47	RGB	92.63	10.62	0.986	1.01
825	NT5.1.jpg	74.17	9.72	9.14	16.93	9.8	64.6	205.19	123.9	169.53	166.2	3506086	113	203.67	65.18	1.37494e+06	0.2	4169.44	RGB	103.4	45.12	0.54	1.468
826	NT5.1.jpg	22.74	5.38	4.81	6.26	5	17.5	187.86	92.99	153.88	144.91	935252	107.67	193.33	56.83	366765	0.27	1721.01	RGB	104.72	47.6	0.968	1.007
827	NT5.1.jpg	91.83	10.81	10.97	15.05	13.12	68.1	203.63	125.05	169.4	166.03	4.31708e+06	116.67	211.33	65.11	1.69297e+06	0.2	5144.72	RGB	122	24.31	0.673	1.617
828	NT5.1.jpg	23.09	5.42	5.3	5.83	5.41	17.22	183.68	92.68	153.61	143.32	937910	101.33	179.33	56.21	367808	0.27	1763.99	RGB	123.87	24.83	0.991	1.008
829	NT5.1.jpg	111.3	11.9	12.17	14.74	12.18	65.87	202.67	125.79	169.92	166.12	5204684	111.67	212.67	65.15	2.04105e+06	0.2	6181.81	RGB	158.3	111.59	0.78	1.387
830	NT5.1.jpg	16.69	4.61	4.14	5.47	4.31	14.95	186.58	94.53	152.82	144.65	688078	111.67	180	56.72	269835	0.27	1263.33	RGB	160.33	113.08	0.952	1.015
831	NT5.1.jpg	71.48	9.54	9.55	13.94	10.6	60.73	206.5	139.74	177.7	174.65	3.54478e+06	115.33	213.33	68.49	1.39011e+06	0.17	3513.66	RGB	48.1	52.34	0.627	1.532
832	NT5.1.jpg	22.25	5.32	5.1	5.87	5.14	17.02	188.73	105.35	160.83	151.64	954867	106.33	200.67	59.47	374458	0.24	1529.97	RGB	47.53	51.1	0.988	1.006
833	NT5.1.jpg	92.27	10.84	10.01	15.89	13.45	61.55	202.19	133.37	172.91	169.49	4.41897e+06	107.67	208.67	66.47	1.73293e+06	0.19	4862.5	RGB	26.24	36.72	0.643	1.453
834	NT5.1.jpg	26.13	5.77	5.69	6.22	5.85	18.33	183.42	100.94	157.18	147.18	1.08574e+06	100	191	57.72	425780	0.26	1884.44	RGB	25.97	34.81	0.987	1.007
835	NT5.1.jpg	55.57	8.41	8.62	15.05	10.61	56.87	206.09	127.83	171.51	168.48	2.67103e+06	116.33	209.33	66.07	1.04746e+06	0.19	3035.73	RGB	74.33	44.93	0.507	1.492
836	NT5.1.jpg	22.65	5.37	5.2	5.7	5.26	17.02	189.2	98.79	158.76	148.91	955288	113.67	189.67	58.4	374623	0.25	1618.45	RGB	73.51	46.13	0.994	1.008
837	NT5.1.jpg	40.55	7.19	7.96	13.46	8.45	51.3	199.54	129.46	169.85	166.28	1940690	111.33	207.67	65.21	761055	0.2	2303.93	RGB	58.84	104.59	0.492	1.569
838	NT5.1.jpg	24.54	5.59	5.42	6.29	5.54	18.1	177.87	89.52	147.6	138.33	961529	89.67	194.33	54.25	377070	0.29	2003.41	RGB	57.8	104.23	0.959	1.013
839	NT5.1.jpg	50.76	8.04	9.04	10.48	10.13	55.24	200.47	115.31	164.13	159.97	2.31526e+06	115	201.33	62.73	907946	0.22	3129.08	RGB	40.6	68.18	0.685	1.697
840	NT5.1.jpg	20.74	5.14	4.97	5.64	5	16.39	192.82	101.98	158.61	151.14	891710	106.33	189.33	59.27	349690	0.24	1445.1	RGB	39.41	66.79	0.982	1.009
841	NT5.2.jpg	67.16	9.25	9.95	13.74	11.27	59.19	197.87	113.91	160.71	157.49	3.0094e+06	111.67	192.67	61.76	1.18016e+06	0.22	4242.83	RGB	14.67	106.85	0.626	1.553
842	NT5.2.jpg	21.84	5.27	5.06	5.85	5.49	16.85	176.41	87.54	148.28	137.41	849896	98	186.33	53.89	333293	0.29	1805.95	RGB	14.48	107.61	0.977	1.007
843	NT5.2.jpg	61.38	8.84	9.75	16.17	10.47	60.06	204.95	120.94	167.16	164.35	2.86873e+06	111	202	64.45	1.12499e+06	0.2	3555.01	RGB	132.8	37.27	0.517	1.531
844	NT5.2.jpg	26.88	5.85	5.58	6.24	6.13	18.64	185.99	95.7	154.6	145.43	1.10731e+06	98.33	200.67	57.03	434240	0.26	2016.67	RGB	133.52	35.33	0.985	1.014
845	NT5.2.jpg	85.01	10.4	11	14.56	11.81	62.99	201.89	118.17	165.06	161.71	3898079	120.33	202.33	63.41	1.52866e+06	0.21	5070.64	RGB	71.99	12.32	0.656	1.511
846	NT5.2.jpg	26.74	5.83	5.56	6.39	5.75	18.54	190.45	103.2	160.05	151.23	1146051	99	196.33	59.31	449432	0.25	1865.74	RGB	73.75	10.17	0.987	1.014
847	NT5.2.jpg	97.81	11.16	10.99	16.77	13.59	70.45	201.48	121.82	166.49	163.26	4520259	107.33	204.67	64.02	1.77265e+06	0.21	5697.9	RGB	42.75	11.7	0.641	1.524
848	NT5.2.jpg	20.94	5.16	5	5.63	5.23	16.72	181.76	88.97	148.8	139.84	830805	94.67	178.33	54.84	325806	0.28	1680.56	RGB	42.68	10.88	0.958	1.012
849	NT5.2.jpg	79.4	10.05	11.13	14.19	11.8	59.85	203.43	122.8	167.12	164.45	3.69844e+06	111.67	208.33	64.49	1.45037e+06	0.2	4561.42	RGB	160.83	15.21	0.665	1.531
850	NT5.2.jpg	29.18	6.1	5.94	6.6	6.15	20.21	185.14	97.1	155.6	145.95	1.20611e+06	93	196.33	57.23	472984	0.26	2184.59	RGB	163.06	15.52	0.984	1.02
851	NT5.2.jpg	46.13	7.66	8.4	11.64	8.82	46.44	204.89	131.66	172.96	169.84	2.23897e+06	124.33	210.67	66.6	878027	0.19	2455.96	RGB	127.31	15.85	0.603	1.486
852	NT5.2.jpg	21.98	5.29	5.21	5.71	5.37	16.84	180.94	89.46	148.91	139.77	871051	97	185.33	54.81	341589	0.28	1766.79	RGB	128.4	14.52	0.988	1.016
853	NT5.2.jpg	79.54	10.06	10.2	14.42	10.58	57.6	197.47	118.19	164.65	160.1	3610149	106	199.33	62.79	1.41574e+06	0.21	4835.33	RGB	15.83	33.17	0.699	1.515
854	NT5.2.jpg	25.39	5.69	5.16	6.26	5.69	18.29	181.76	92.8	150.77	141.78	1.01908e+06	98.33	186	55.6	399641	0.28	1981.43	RGB	13.25	34.04	0.966	1.012
855	NT5.2.jpg	48.5	7.86	8.49	11.45	10.08	49.83	197.59	124.74	166.86	163.06	2260867	100	207	63.95	886615	0.21	2857.2	RGB	10.94	91.48	0.609	1.567
856	NT5.2.jpg	24.48	5.58	4.94	6.27	5.66	18.04	179.31	98.43	155.61	144.45	998883	88.67	186.33	56.65	391719	0.26	1830.32	RGB	12.08	91.31	0.959	1.002
857	NT5.2.jpg	37.8	6.94	8.55	11.11	8.87	47.03	195.25	107.85	157.37	153.49	1.66493e+06	108.33	196.33	60.19	652912	0.24	2563.05	RGB	23.68	56.96	0.551	1.572
858	NT5.2.jpg	17.23	4.68	4.46	5.43	4.98	16.53	177.27	83.57	149.17	136.67	671740	101	173	53.6	263427	0.29	1445.66	RGB	22.99	54.97	0.933	1.04
859	NT5.2.jpg	47.96	7.81	7.77	12.08	9.58	50.97	203.39	118.2	165.56	162.38	2228854	116.67	199.67	63.68	874060	0.21	2867.83	RGB	94.02	22.26	0.585	1.567
860	NT5.2.jpg	23.79	5.5	5.22	6.13	5.56	17.62	192.33	100.24	158.68	150.42	1.012e+06	93	188.67	58.99	396863	0.25	1668.3	RGB	93.46	20.96	0.975	1.018
861	NT5.2.jpg	83.64	10.32	9.33	14.98	9.33	59.63	202.63	126.78	170.02	166.48	3938008	106.67	210.33	65.29	1.54432e+06	0.2	4645.33	RGB	54.38	15.62	0.674	1.497
862	NT5.2.jpg	25.61	5.71	5.52	6.32	5.56	18.19	184.84	101.65	159.81	148.77	1077505	107.33	195	58.34	422551	0.25	1827.73	RGB	53.4	16.5	0.985	1.012
863	NT5.2.jpg	47.89	7.81	8.98	11.6	9.51	52.37	206.73	130.41	172.65	169.93	2.32072e+06	125.67	209	66.64	910087	0.19	2536.7	RGB	70.35	34.26	0.596	1.551
864	NT5.2.jpg	21.57	5.24	4.69	5.87	4.8	16.75	183.41	90.87	153.21	142.5	871079	106.33	188.67	55.88	341600	0.27	1673.2	RGB	70.86	35.28	0.977	1.001
865	NT5.2.jpg	53.27	8.24	8.3	11.51	9.07	48.49	210.43	134.06	177.09	173.86	2.63608e+06	122.67	215	68.18	1.03376e+06	0.18	2671.61	RGB	116.94	82.82	0.672	1.499
866	NT5.2.jpg	17.53	4.72	4.38	5.26	4.99	15.24	186.06	94.98	154.52	145.18	723309	111.67	202.67	56.94	283650	0.26	1313.47	RGB	116.61	82.24	0.964	1.006
867	NT5.2.jpg	41.59	7.28	7.5	10.1	7.59	40.64	197.4	131.48	171.4	166.76	1976777	110.67	221.33	65.4	775207	0.2	2332.27	RGB	39.34	27.89	0.705	1.475
868	NT5.2.jpg	11.88	3.89	3.78	4.15	3.92	12.37	172.5	94.04	157.57	141.37	478256	99	190.33	55.44	187552	0.28	934.66	RGB	40.88	29.86	0.994	1.013
869	NT5.2.jpg	25.37	5.68	6.85	11.23	7.63	46.21	204.21	124.4	169.79	166.13	1.22673e+06	109.67	219.33	65.15	481072	0.2	1465.93	RGB	87.13	26.17	0.429	1.647
870	NT5.2.jpg	22.73	5.38	5.34	5.78	5.41	17.18	185.6	94.34	153.33	144.42	930948	92.67	189	56.64	365078	0.27	1725.98	RGB	88.2	26.17	0.981	1.009
871	NT5.2.jpg	75.8	9.82	8.84	15.41	13.23	60.23	199.77	124.28	167.88	163.98	3.52587e+06	103.67	209	64.31	1.38269e+06	0.2	4368.46	RGB	23.15	37.99	0.561	1.424
872	NT5.2.jpg	21.03	5.18	5.13	5.81	5.23	17.25	176.46	88.89	149.69	138.35	828286	100	191	54.25	324818	0.29	1716.5	RGB	24.36	38.57	0.955	1.031
873	NT5.2.jpg	42.53	7.36	8.52	11.63	10.9	52.71	198.63	119.21	164.5	160.78	1960709	117	200	63.05	768905	0.21	2587.17	RGB	21.48	8.69	0.505	1.564
874	NT5.2.jpg	22.44	5.35	4.89	6.07	5.02	17.23	178.51	85.7	146.27	136.83	868446	95.67	186.67	53.66	340567	0.29	1859.15	RGB	21.06	7.93	0.966	1.019
875	NT5.2.jpg	56.17	8.46	7.72	15.67	9.15	49.2	210.42	135.87	176.92	174.4	2.78646e+06	120.67	213.67	68.39	1.09273e+06	0.17	2787.08	RGB	142.14	79.98	0.504	1.317
876	NT5.2.jpg	22.35	5.33	4.86	6.13	4.99	17.27	192.22	106.56	163.71	154.16	975535	97	193.33	60.46	382563	0.24	1491.39	RGB	141.62	78.24	0.964	1.013
877	NT5.2.jpg	57.95	8.59	8.67	13.01	9.39	53.73	204.13	120.01	166.89	163.68	2.6995e+06	116.67	212.67	64.19	1.05863e+06	0.21	3397.47	RGB	134.07	109.42	0.649	1.556
878	NT5.2.jpg	23.66	5.49	5.37	6.04	5.37	17.96	193.27	100.94	158.54	150.92	1011892	115	193.33	59.18	396820	0.25	1649.43	RGB	132.38	110.39	0.979	1.017
879	NT5.2.jpg	56.13	8.45	9.6	12.43	10.15	52.84	207.58	134.93	176.2	172.9	2.76765e+06	107.33	216.33	67.8	1.08535e+06	0.18	2843.78	RGB	90.21	80.93	0.627	1.544
880	NT5.2.jpg	23.17	5.43	5.09	5.84	5.66	17.29	191.01	99.89	157.47	149.46	982833	112	190	58.61	385425	0.25	1643.35	RGB	91.27	80.86	0.983	1.016
881	NT5.3.jpg	81.72	10.2	9.1	17.9	12.68	64.52	208.06	134.16	175.25	172.49	3.99695e+06	111.33	222	67.64	1.56743e+06	0.18	4184.45	RGB	123.93	58.9	0.52	1.451
882	NT5.3.jpg	24.46	5.58	5.45	6.05	5.56	17.73	182.54	95.84	155.7	144.69	1.00287e+06	102	199.33	56.74	393281	0.27	1847.1	RGB	122.81	57.91	0.99	1.012
883	NT5.3.jpg	57.24	8.54	8.55	13.68	9.02	57.74	203.54	126.05	170.58	166.72	2.72325e+06	108	212.33	65.38	1.06794e+06	0.2	3211.3	RGB	54.85	76	0.554	1.579
884	NT5.3.jpg	30.66	6.25	6.08	6.96	6.15	19.95	191.02	108.98	163.17	154.39	1.33934e+06	94	202.67	60.55	525230	0.24	2043.34	RGB	53.32	75.24	0.978	1.006
885	NT5.3.jpg	37.23	6.89	7.02	12.32	7.63	50.28	202.69	121.86	164.75	163.1	1.7484e+06	112	212.67	63.96	685649	0.21	2211.42	RGB	91.14	83.09	0.492	1.476
886	NT5.3.jpg	15.45	4.44	3.95	5.13	3.98	14.71	175.5	80.2	148.58	134.76	594699	101.33	182.33	52.85	233215	0.3	1341.14	RGB	92.37	82.71	0.925	1.011
887	NT5.3.jpg	57.88	8.58	9.52	14.15	9.8	55.56	206.44	118.61	167.35	164.14	2.71053e+06	117.33	214	64.37	1.06295e+06	0.21	3393.91	RGB	120.92	71.37	0.579	1.503
888	NT5.3.jpg	24.65	5.6	5.32	6.06	5.51	18.02	192	97.69	157.43	149.04	1.03821e+06	105	193.33	58.45	407142	0.25	1769.58	RGB	119.98	70.02	0.986	1.01
889	NT5.3.jpg	63.54	8.99	10.08	14.27	10.98	56.53	204.05	128.47	171.32	167.95	3.03282e+06	112	214.33	65.86	1.18934e+06	0.19	3475.82	RGB	160.91	46.86	0.581	1.496
890	NT5.3.jpg	22.89	5.4	5.1	6.1	5.28	17.7	183.83	94.08	152.85	143.59	930586	101.33	190.33	56.31	364936	0.27	1747.3	RGB	160.14	45.16	0.96	1.015
891	NT5.3.jpg	54.57	8.34	9.81	11.38	10.03	51.74	197.12	110.37	159.67	155.72	2.418e+06	104.33	200.67	61.07	948237	0.23	3566.96	RGB	139.78	20.39	0.646	1.56
892	NT5.3.jpg	22.75	5.38	5.05	5.96	5.51	17.3	176.93	81.52	145.6	134.68	868159	90.67	177.33	52.82	340454	0.3	1960.38	RGB	140.97	18.41	0.966	1.012
893	NT5.3.jpg	69.62	9.42	10.86	14.37	11.23	59.97	201.83	129.2	170.82	167.28	3312683	114	215.33	65.6	1.29909e+06	0.19	3829.11	RGB	16.76	80.66	0.593	1.542
894	NT5.3.jpg	26.49	5.81	5.34	6.55	5.81	18.71	179.67	96.93	154.23	143.61	1.07633e+06	90.33	192	56.32	422092	0.27	2021.72	RGB	18.4	82.16	0.971	1.014
895	NT5.3.jpg	43.19	7.42	8.4	10.79	9.07	49.45	201.17	120.61	166.45	162.75	2.02782e+06	104.33	202.67	63.82	795222	0.21	2601.62	RGB	40.9	60.69	0.593	1.605
896	NT5.3.jpg	25.14	5.66	5.52	6.07	5.74	18.02	183.48	93.2	151.57	142.75	1.01338e+06	94.67	195	55.98	397404	0.28	1956.3	RGB	41.94	61.26	0.988	1.006
897	NT5.3.jpg	52.11	8.15	8.07	14.31	8.3	53.81	204.62	134.31	173.68	170.87	2.5458e+06	124	211.67	67.01	998352	0.18	2725.98	RGB	62.66	10.74	0.532	1.505
898	NT5.3.jpg	28.37	6.01	5.78	6.4	6.08	19.04	187.64	102.66	159.79	150.03	1.20385e+06	108.67	190.67	58.84	472097	0.25	1984.81	RGB	62.65	9.22	0.994	1.012
899	NT5.3.jpg	113.58	12.03	11.59	16.66	13.77	70.9	198.1	111.39	160.27	156.58	5.02777e+06	103.33	199	61.41	1.97168e+06	0.23	7300.63	RGB	53.06	112.03	0.685	1.534
900	NT5.3.jpg	24.17	5.55	5.02	6.44	5.05	17.82	185.79	92.28	150.62	142.9	979420	108	188.67	56.04	384086	0.27	1863.55	RGB	53.48	113.69	0.969	1.011
901	NT5.3.jpg	62.99	8.96	9.91	11.53	10.4	54.57	204.71	124.38	169.22	166.1	2.97306e+06	110.33	212.33	65.14	1.16591e+06	0.2	3551.3	RGB	119.62	41.96	0.706	1.615
902	NT5.3.jpg	19.91	5.04	4.75	5.56	5.4	16.23	183.88	90.78	151.9	142.19	801653	104.33	181	55.76	314374	0.28	1550.62	RGB	118.88	41.66	0.962	1.009
903	NT5.3.jpg	43.07	7.41	8.08	11.58	8.16	46.91	201.45	121.51	167.42	163.46	2014182	114.33	204.33	64.1	789875	0.21	2531.75	RGB	89.88	8.39	0.61	1.555
904	NT5.3.jpg	19.57	4.99	4.8	5.55	5.1	16.14	177.49	82.59	147.43	135.84	752265	100.33	175	53.27	295006	0.3	1648.6	RGB	89.28	8.37	0.981	1.002
905	NT5.3.jpg	71.21	9.52	8.16	17.76	9.87	64.64	204.93	125.28	169.71	166.64	3.37533e+06	121.33	212.67	65.35	1.32366e+06	0.2	3980.77	RGB	81.35	102.35	0.521	1.476
906	NT5.3.jpg	28.55	6.03	5.24	6.97	5.25	19.43	185.31	92.03	150.67	142.67	1152202	94	189.33	55.95	451844	0.27	2220	RGB	82.88	102.62	0.959	1.011
907	NT5.3.jpg	61.08	8.82	9.44	14.2	10.91	61.17	202.44	119.41	165.63	162.49	2.82117e+06	115	205.67	63.72	1.10634e+06	0.21	3623.51	RGB	122.01	10.85	0.572	1.536
908	NT5.3.jpg	27.29	5.89	5.51	6.71	5.56	19.88	184.94	90.04	149.99	141.66	1093447	90.67	189.67	55.55	428803	0.28	2160.68	RGB	122.92	9.29	0.972	1.005
909	NT5.3.jpg	61.02	8.81	10.48	13.68	11.19	56.43	202.57	135.38	172.6	170.19	2.96039e+06	114	215.33	66.74	1.16094e+06	0.19	3235.52	RGB	23.5	13.73	0.573	1.522
910	NT5.3.jpg	26.67	5.83	5.58	6.34	5.81	18.55	182.15	96.16	152.82	143.71	1086324	97.33	196.33	56.36	426009	0.27	2021.88	RGB	24.9	14.38	0.987	1.01
911	NT5.3.jpg	56.18	8.46	9.88	12.07	10.64	56.85	205.1	127.16	171	167.75	2.68134e+06	118.33	209.33	65.79	1.05151e+06	0.19	3090.09	RGB	68.92	24.75	0.606	1.542
912	NT5.3.jpg	22.84	5.39	5.28	5.73	5.54	17.03	185.61	95.99	156.86	146.15	945589	104.33	183	57.31	370819	0.26	1689.8	RGB	67.09	24.3	0.995	1.01
913	NT5.3.jpg	49.32	7.92	8.67	11.84	9.43	52.82	200.81	119.11	165.45	161.79	2.28205e+06	118	210.67	63.45	894921	0.21	2972.54	RGB	77.87	12.8	0.586	1.603
914	NT5.3.jpg	21.84	5.27	4.98	5.79	5.05	17.19	180.13	92.64	155.29	142.69	884370	102.33	184.33	55.96	346812	0.27	1692.76	RGB	77.92	12.28	0.988	1.02
915	NT5.3.jpg	41.97	7.31	9.03	11.24	9.18	52.51	198.72	107.1	158.56	154.79	1.86588e+06	101.33	194.33	60.7	731718	0.23	2817.25	RGB	69.39	91.15	0.551	1.647
916	NT5.3.jpg	24.76	5.62	5.25	6.23	5.32	18.26	185.36	87.07	148.88	140.44	985015	102.67	186.33	55.07	386281	0.28	1988.39	RGB	69.8	90.21	0.977	1.016
917	NT5.3.jpg	101.48	11.37	13.16	15.17	15.11	65.87	201.19	125.47	168.9	165.19	4.74324e+06	104.33	217	64.78	1.86009e+06	0.2	5794.53	RGB	50.34	90.51	0.653	1.485
918	NT5.3.jpg	21.93	5.28	5.14	6.13	5.53	18.01	171.32	80.08	142.72	131.37	818983	84.67	180.67	51.52	321170	0.32	1971.65	RGB	49.46	88.5	0.941	1.024
919	NT5.3.jpg	38.41	6.99	7.15	12.06	8.5	51.16	197.87	118.64	164.23	160.25	1.76883e+06	99.33	204.33	62.84	693658	0.22	2384.5	RGB	10.43	93.17	0.497	1.623
920	NT5.3.jpg	26.69	5.83	5.71	6.21	5.81	18.5	180.13	91.68	150.4	140.74	1063823	90	186.67	55.19	417185	0.28	2125.06	RGB	11.72	93.79	0.995	1.01
921	NT5.4.jpg	47.1	7.74	8.95	9.89	9.68	50.37	203.92	126.14	173.27	167.78	2.25574e+06	96.33	224.33	65.79	884603	0.2	2639.18	RGB	89.1	28.32	0.692	1.551
922	NT5.4.jpg	18.93	4.91	4.74	5.43	4.88	17.33	174.44	81.86	151.28	135.86	732702	85	193.67	53.28	287334	0.3	1636.53	RGB	89.35	28.84	0.986	1.043
923	NT5.4.jpg	48.48	7.86	6.67	13.26	7.32	46.9	202.09	110.54	164.32	158.98	2.19634e+06	103.33	210.33	62.35	861309	0.22	3087.08	RGB	74.96	31.58	0.595	1.448
924	NT5.4.jpg	17.32	4.7	4.53	5.25	4.67	14.99	187.72	88	156.07	143.93	709578	100	188	56.44	278266	0.27	1349.57	RGB	72.68	32.86	0.982	1.008
925	NT5.4.jpg	60.17	8.75	9.21	12.19	9.73	53.26	202.56	111.46	164.37	159.47	2730533	108	218.67	62.54	1.0708e+06	0.22	3792.49	RGB	59.41	32.55	0.68	1.591
926	NT5.4.jpg	21.89	5.28	4.92	5.74	5.16	17.61	178.06	84.29	154.53	138.96	861554	88	190.33	54.49	337864	0.29	1812.75	RGB	58.31	32.83	0.988	1.013
927	NT5.4.jpg	67.9	9.3	9.21	12.74	9.24	51.95	202.43	118.28	167.46	162.72	3.12935e+06	98	215.67	63.81	1.2272e+06	0.21	4030.16	RGB	30.05	43.6	0.687	1.464
928	NT5.4.jpg	18.48	4.85	4.47	5.33	4.99	16.7	175.32	84.28	150.88	136.83	720534	80.67	190.67	53.66	282562	0.3	1565.41	RGB	31.4	42.89	0.98	1.04
929	NT5.4.jpg	37.41	6.9	6.88	12.23	7.78	44.9	199.59	119.63	168.39	162.53	1.7453e+06	103	207.67	63.74	684430	0.21	2259.89	RGB	37.15	58.65	0.523	1.477
930	NT5.4.jpg	21.86	5.28	5.28	5.61	5.42	16.8	177.69	85.14	151.94	138.26	855954	83.33	188.67	54.22	335668	0.29	1816.35	RGB	37.87	57.08	0.992	1.013
931	NT5.4.jpg	53.24	8.23	9.6	12.05	10.65	53.67	204.73	118.97	167.95	163.88	2.484e+06	109.67	215	64.27	974117	0.21	3134.07	RGB	33.3	11.47	0.608	1.598
932	NT5.4.jpg	22.33	5.33	4.69	6.04	4.96	17.47	174.74	79.43	146.49	133.55	846445	88.33	189.33	52.37	331939	0.31	1964.29	RGB	33.58	11.02	0.963	1.02
933	NT5.4.jpg	54.9	8.36	9.15	11.5	11.06	53.58	199.11	105.86	159.97	154.98	2424785	98.67	210.33	60.78	950896	0.24	3680.81	RGB	95.35	13.17	0.655	1.626
934	NT5.4.jpg	19.56	4.99	5.07	5.44	5.34	17.92	172.57	76.76	150.35	133.22	741393	82.33	193	52.24	290742	0.32	1753.95	RGB	95.34	13.35	0.936	1.069
935	NT5.4.jpg	37.49	6.91	8.18	9.4	9.21	47.78	202.41	111.74	163.78	159.31	1.71565e+06	98.67	198.67	62.48	672804	0.22	2375.67	RGB	139.65	35.35	0.629	1.626
936	NT5.4.jpg	20.08	5.06	4.71	5.66	4.73	16.11	178.59	85.86	153.21	139.22	794380	91	204.67	54.6	311521	0.29	1666.78	RGB	139.36	34.35	0.984	1.006
937	NT5.4.jpg	33.51	6.53	7.88	10.56	8.12	48.12	197	109.47	162.18	156.21	1509502	105	205.33	61.26	591962	0.23	2221.93	RGB	53.59	80.21	0.536	1.603
938	NT5.4.jpg	22.55	5.36	5.07	6.05	5.44	17.33	180.87	92.24	157.22	143.45	917341	88.67	198.33	56.25	359742	0.28	1762.37	RGB	54.11	80.62	0.964	1.013
939	NT5.4.jpg	53.37	8.24	9.28	12.8	12.12	58.81	203.78	119.16	166.64	163.19	2.49116e+06	116.33	212.67	64	976925	0.21	3163.97	RGB	97.02	116.14	0.546	1.603
940	NT5.4.jpg	25.17	5.66	5.32	6.47	5.49	18.99	182.25	94.48	158	144.91	1031338	96.33	200.67	56.83	404446	0.27	1921.84	RGB	97.65	116.08	0.964	1.007
941	NT5.4.jpg	62.65	8.93	8.46	15.81	10.72	56.73	214.11	146.68	184.9	181.9	3243384	118	221	71.33	1.27192e+06	0.16	2764.11	RGB	121.28	70.23	0.516	1.446
942	NT5.4.jpg	21.25	5.2	4.38	6.11	4.6	17.73	181.29	88.76	153.85	141.3	850058	93.67	197.33	55.41	333356	0.28	1698.36	RGB	122.54	70.37	0.959	1.001
943	NT5.4.jpg	21.68	5.25	7.61	8.73	8.62	43.94	199.71	107.43	160.41	155.85	986837	108.67	198.33	61.12	386995	0.23	1464.05	RGB	15.22	95.97	0.434	1.665
944	NT5.4.jpg	21.7	5.26	5.2	5.6	5.25	16.72	175.97	81.49	144.78	134.08	826197	93.33	185	52.58	323999	0.3	1877.54	RGB	14.95	95.86	0.989	1.013
945	NT5.4.jpg	26.66	5.83	7.08	10.46	7.38	45.25	199.72	112.12	161.92	157.92	1.22262e+06	101.33	216.33	61.93	479459	0.22	1741.53	RGB	37.84	81.89	0.464	1.654
946	NT5.4.jpg	20.88	5.16	4.98	5.52	5.15	18.12	170.27	78.9	148.73	132.63	785177	87	185.67	52.01	307913	0.31	1853.51	RGB	37.71	82.36	0.99	1.005
947	NT5.4.jpg	74.94	9.77	9.93	14.33	10.53	60.73	205.44	117.65	167.83	163.64	3479267	94.33	213.67	64.17	1.36442e+06	0.21	4428.08	RGB	89.39	47.88	0.615	1.501
948	NT5.4.jpg	24.16	5.55	5.48	5.79	5.75	17.6	183.08	91.18	157.61	143.95	985082	88.33	202.33	56.45	386307	0.28	1889.93	RGB	87.79	47.14	0.994	1.015
949	NT5.4.jpg	62.03	8.89	9.71	13.76	9.93	57.43	207.25	134.91	176.78	172.98	3050558	119	217.67	67.84	1.1963e+06	0.18	3149.13	RGB	20.51	58.25	0.602	1.513
950	NT5.4.jpg	23.95	5.52	5.28	5.98	5.71	18.55	174.05	86.9	151.44	137.46	935857	87.33	203.67	53.91	367003	0.29	1986.91	RGB	20.36	58.7	0.984	1.028
951	NT5.4.jpg	38.87	7.04	8.5	10.16	8.71	48.18	200.59	107.41	161.12	156.38	1.74702e+06	96.33	208.67	61.32	685108	0.23	2577.23	RGB	48.1	60.08	0.6	1.603
952	NT5.4.jpg	21.84	5.27	5	5.88	5.12	17.01	179.63	81.25	151.26	137.38	851067	90.67	188.33	53.87	333752	0.3	1853.51	RGB	48.41	60.25	0.967	1.015
953	NT5.4.jpg	32.05	6.39	6.04	12.79	6.09	42.61	205.21	118.36	168.52	164.03	1.51186e+06	116.67	209.67	64.33	592887	0.21	1905.49	RGB	155.39	37.22	0.454	1.412
954	NT5.4.jpg	20.82	5.15	4.66	5.83	4.68	17.36	178.39	78.01	144.66	133.68	789936	82	191.67	52.42	309779	0.31	1838.66	RGB	154.99	37.15	0.979	1.015
955	NT5.4.jpg	45.22	7.59	7.29	12.01	7.3	46.31	194.73	107.76	160.56	154.35	1.98943e+06	95	210.67	60.53	780167	0.24	3048.79	RGB	35.78	92.15	0.606	1.481
956	NT5.4.jpg	16.31	4.56	4.24	4.99	4.86	14.81	173.45	76.56	146.35	132.12	612514	82.67	177.33	51.81	240202	0.31	1458.68	RGB	35.45	92.23	0.976	1.009
957	NT5.4.jpg	46.32	7.68	6.73	14.05	6.75	52.17	205.55	115.56	166.99	162.7	2.15315e+06	104	212	63.8	844374	0.21	2804.68	RGB	143.16	87.87	0.516	1.528
958	NT5.4.jpg	19.63	5	4.89	5.49	4.95	15.86	182.21	85.36	154.87	140.81	786307	96.67	188	55.22	308356	0.29	1598.81	RGB	142.95	87.69	0.991	1.01
959	NT5.4.jpg	31	6.28	6.08	12.81	6.09	41.53	203.62	118.95	168.51	163.69	1.46178e+06	99.67	215.33	64.19	573246	0.21	1867.32	RGB	131.03	54.28	0.473	1.436
960	NT5.4.jpg	20.51	5.11	4.41	5.92	4.45	16.97	190.7	96.98	160.92	149.53	872536	99.33	196	58.64	342171	0.25	1477.93	RGB	129.96	55.36	0.963	1.007
961	NT5.5.jpg	66.77	9.22	10.08	11.83	10.24	56.79	201.04	107.42	159.39	155.95	2958019	92.67	206	61.16	1.16001e+06	0.23	4400.63	RGB	127.91	20.07	0.724	1.564
962	NT5.5.jpg	22.86	5.39	5.4	5.84	5.47	17.27	179.02	81.61	149.82	136.82	886567	85	193	53.65	347673	0.3	1968.39	RGB	128.3	18.96	0.985	1.015
963	NT5.5.jpg	90.69	10.75	9.23	16.38	10.56	62.04	208.18	119.08	168.86	165.37	4242642	100.33	216.33	64.85	1.66378e+06	0.2	5221.45	RGB	141.46	63.36	0.643	1.469
964	NT5.5.jpg	25.63	5.71	5.55	6.24	5.73	18.2	178.78	87.01	153.57	139.79	1.01305e+06	74.67	209	54.82	397274	0.29	2120.82	RGB	143.63	64.96	0.987	1.005
965	NT5.5.jpg	48.29	7.84	8.71	12.12	8.75	53.57	205.63	108.99	162.62	159.08	2195133	106.33	206	62.38	860836	0.22	3085.45	RGB	160.46	58.72	0.599	1.587
966	NT5.5.jpg	26.89	5.85	5.82	6.19	6.01	19.72	185.33	83.91	146.94	138.73	1.05626e+06	92	190.33	54.4	414218	0.29	2224.02	RGB	160.94	59.98	0.988	1.033
967	NT5.5.jpg	34.03	6.58	5.66	12.65	6.13	41.61	211.15	131.66	177.82	173.55	1698659	113.67	219.33	68.06	666141	0.18	1755.72	RGB	101.91	72.7	0.478	1.368
968	NT5.5.jpg	23.29	5.45	5.28	5.92	5.49	17.28	186.52	85.97	155.57	142.69	943039	88.33	183.67	55.96	369819	0.28	1851.72	RGB	101.55	72.61	0.993	1.002
969	NT5.5.jpg	44.88	7.56	6.65	13.11	6.98	46.62	208.08	123.08	173.07	168.08	2148676	115.33	218	65.91	842618	0.2	2505.53	RGB	96.4	69	0.542	1.432
970	NT5.5.jpg	22.88	5.4	5.2	5.8	5.27	17.27	188.48	86.35	149.36	141.4	917954	97	183.67	55.45	359982	0.28	1833.36	RGB	96.17	69.61	0.986	1.019
971	NT5.5.jpg	54.07	8.3	9.95	10.84	10.4	52.37	209.8	120.76	169.71	166.76	2.56493e+06	107	214	65.4	1.00585e+06	0.2	3062.24	RGB	72.37	57.14	0.66	1.577
972	NT5.5.jpg	24.36	5.57	5.34	5.96	5.64	17.73	188.47	91.22	156.55	145.41	1.00451e+06	100.67	198.67	57.02	393927	0.27	1862.33	RGB	73.53	57.34	0.989	1.018
973	NT5.5.jpg	60.92	8.81	7.78	14.15	7.89	55.52	206.35	109.57	165.23	160.38	2783137	110.33	204	62.9	1.09143e+06	0.22	3796.61	RGB	146.94	87.19	0.58	1.516
974	NT5.5.jpg	25.95	5.75	5.6	6.29	5.69	18.37	186.63	87.94	153.8	142.79	1050229	98.67	203.67	56	411855	0.28	2042.09	RGB	147.34	87.15	0.99	1.014
975	NT5.5.jpg	42.58	7.36	7.05	13.63	8.04	48.03	207.71	109.86	164.89	160.82	1963952	112.67	212.67	63.07	770177	0.22	2672.18	RGB	119.55	84.67	0.452	1.384
976	NT5.5.jpg	24.28	5.56	5.22	6.23	5.29	17.98	190.94	91.49	154.7	145.71	1001475	104.67	194.33	57.14	392735	0.27	1836.99	RGB	119.14	86.39	0.955	1.016
977	NT5.5.jpg	44.15	7.5	7.32	11.25	8.92	50.71	206.31	121.15	170.43	165.96	2101094	108.67	213.33	65.08	823958	0.2	2559.3	RGB	73.3	38.98	0.621	1.67
978	NT5.5.jpg	20.23	5.08	4.81	5.52	5.32	16.51	186.88	90.71	153.35	143.64	824086	101.33	198	56.33	323171	0.27	1566.07	RGB	71.75	38.91	0.981	1.008
979	NT5.5.jpg	40.75	7.2	8.05	9.91	9.26	48.87	199.26	110.49	159.86	156.53	1.83052e+06	100.67	218.33	61.39	717849	0.23	2700.37	RGB	166.36	13.94	0.615	1.676
980	NT5.5.jpg	20.22	5.07	4.81	5.74	4.91	16.17	181.43	83.91	150.99	138.78	795061	96	200	54.42	311789	0.29	1673.34	RGB	165.82	13.39	0.984	1.013
981	NT5.5.jpg	32.25	6.41	8.05	10.4	9.21	47.53	207.76	119.24	168.55	165.18	1.54031e+06	95.67	206.67	64.78	604044	0.2	1897.54	RGB	147.82	49.05	0.512	1.647
982	NT5.5.jpg	21.53	5.24	4.98	5.71	5.03	16.62	180.38	81.3	150.15	137.28	838621	84.33	188.67	53.83	328871	0.3	1829.52	RGB	147.8	48.43	0.991	1.006
983	NT5.5.jpg	33.38	6.52	7.2	11.2	7.44	53.06	197.9	114.39	164.43	158.91	1534709	103	212.33	62.32	601847	0.22	2137.51	RGB	25.13	88.11	0.5	1.798
984	NT5.5.jpg	25.45	5.69	5.64	6.01	5.75	18.15	183.87	99.83	160.99	148.23	1.06769e+06	89.67	207	58.13	418703	0.26	1866.89	RGB	25.64	87.12	0.994	1.016
985	NT5.5.jpg	139.39	13.32	11.61	17.94	11.84	65.89	199.61	118.64	166.36	161.54	6.33066e+06	82.67	217.33	63.35	2.48261e+06	0.22	8432.04	RGB	22.33	76.8	0.785	1.391
986	NT5.5.jpg	18.18	4.81	4.62	5.27	4.84	15.51	175.04	78.23	147.78	133.68	688874	82.33	192	52.43	270147	0.31	1608.77	RGB	22.05	79.72	0.972	1.008
987	NT5.5.jpg	49.98	7.98	7.76	13.16	7.82	46.83	203.34	113.31	163.44	160.03	2.27609e+06	98.33	215	62.76	892584	0.22	3110.67	RGB	158.58	39.14	0.568	1.397
988	NT5.5.jpg	22.73	5.38	5.4	5.76	5.45	17.16	179.34	89.87	155.49	141.57	914515	87.67	207	55.52	358633	0.28	1832.47	RGB	157.7	38.15	0.984	1.011
989	NT5.5.jpg	43.83	7.47	8.61	12.7	9.39	52.01	202.64	110.45	161.53	158.2	1.98309e+06	103.67	206.67	62.04	777683	0.22	2812.05	RGB	157.55	28.65	0.544	1.616
990	NT5.5.jpg	24.17	5.55	5.4	6.02	5.56	18.83	186.58	87.1	151.06	141.58	971937	99.33	188.33	55.52	381152	0.28	1932.78	RGB	157.04	28.77	0.978	1.013
991	NT5.5.jpg	38.43	6.99	6.12	12.38	7.05	44.26	204.54	106.19	162.34	157.69	1.7327e+06	108.67	202	61.84	679489	0.23	2497.7	RGB	108.71	57.95	0.582	1.454
992	NT5.5.jpg	11.97	3.9	3.84	4.23	3.93	12.4	189.94	89.98	155.89	145.27	496093	107.67	200	56.97	194546	0.27	919	RGB	108.14	57.49	0.997	1.015
993	NT5.5.jpg	72.56	9.61	10.43	12.27	12.04	55.31	204.92	119.48	169.42	164.61	3.38382e+06	92.33	206	64.55	1.32699e+06	0.21	4226.7	RGB	54.41	31.02	0.705	1.491
994	NT5.5.jpg	22.06	5.3	5.03	5.91	5.05	17.32	173.2	79.85	149.5	134.18	839720	81	185	52.62	329302	0.31	1926.12	RGB	56.07	30.48	0.985	1.015
995	NT5.5.jpg	25.29	5.67	7.11	10.34	7.9	47.49	203.19	111.28	163.34	159.27	1.18051e+06	101	206	62.46	462944	0.22	1648.15	RGB	101.75	22.38	0.443	1.715
996	NT5.5.jpg	23.24	5.44	4.63	6.53	4.68	17.74	180.25	82.41	146.8	136.49	895912	95.33	197	53.52	351338	0.3	1962.84	RGB	101.84	22.09	0.944	1.006
[truncated: 3,010 more rows]

## Sheet: hepatocyte calculations (NT)
CA	NA	NCI	Zero (tetras)			CA	NA	NCI	T (tetras)			CA	NA	NCI	O (tetras)			CA	NA	NCI	TO (tetras)			CA	NA	NCI	TOL (tetras)
135.12	27.5	20.3523	79.1703	21.2582	28.5835	58.25	20.17	34.6266	44.4483	20.4008	50.593	57.4	19.89	34.6516	94.6466	22.0775	42.0143	44.55	23.76	53.3333	43.4472	21.0918	50.7173	64.36	23.18	36.0162	49.7098	20.1931	47.1541
113.14	23.39	20.6735	59.8326	19.285	33.9102	42.96	22.53	52.4441	40.87	21.9849	60.0004	50.32	23.79	47.2774	61.6729	20.859	38.0097	36.51	20.68	56.642	66.1168	21.5458	35.0789	48.05	27.21	56.6285	54.4267	24.6901	51.4114
75.68	24.82	32.796	76.9805	20.7506	29.0209	20.64	19.21	93.0717	50.0275	21.9731	48.6025	19.28	28.65	148.6	43.8786	17.8521	43.5643	36.82	18.9	51.3308	32.2816	19.105	64.2071	45.22	24.12	53.3392	33.3264	18.558	62.4617
73.68	24.94	33.8491	110.675	21.0773	20.4171	56.85	23.78	41.8294	86.2265	19.0542	23.302	51.55	25.25	48.9816	68.3235	26.0631	42.2431	43.61	18.68	42.8342	44.969	20.6292	50.0488	21.88	17.85	81.5814	61.4748	29.089	50.808
63.56	21.27	33.4644	72.0199	21.4471	31.9658	63.79	18.02	28.2489	57.7958	22.7222	44.1054	33.07	25.79	77.9861	43.1118	23.5726	58.851	55.51	21.96	39.5604	51.4743	22.1881	45.7171	56.03	18.98	33.8747	29.0992	22.508	83.2159
42.76	18.52	43.3115				43.86	22.32	50.8892				22.43	21.3	94.9621				31.18	16.26	52.1488				38.88	23.78	61.1626
65.39	18.22	27.8636	79.7356	20.7636	28.7795	51.36	21.69	42.2313	55.8736	21.227	45.3207	42.33	21.82	51.5474	62.3267	22.0849	44.9365	46.58	23.31	50.0429	47.6578	20.912	49.1538	61.65	21.03	34.1119	45.6074	23.0076	59.0102
40.62	18.24	44.904	28.2122	2.80538	9.25124	33.88	20.14	59.4451	23.9732	3.2689	20.5039	21.86	24.25	110.933	58.4216	4.22355	18.52	26.14	18.31	70.0459	17.3939	2.96077	17.5874	48.73	22.75	46.6858	20.1461	5.11988	25.0217
66.13	21.48	32.4815	CA	NA	NCI	33.84	22.66	66.9622	CA	NA	NCI	50.78	19.82	39.0311	CA	NA	NCI	31.78	17.82	56.073	CA	NA	NCI	35.18	20.9	59.4088	CA	NA	NCI
56.52	25.09	44.3914				89.65	22.76	25.3876				27.56	22.86	82.9463				57.23	16.17	28.2544				33.6	21.15	62.9464
57.31	17.07	29.7854				54.28	23.39	43.0914				43.06	24.5	56.8974				56.06	17.44	31.1095				43.43	21.69	49.9424
57.72	17.27	29.9203				38.38	21.96	57.2173				58.79	23.16	39.3945				48.45	18.08	37.3168				40.1	21.89	54.5885
58.04	23.62	40.6961				49.62	19.32	38.9359				57.42	26.66	46.4298				47.85	22.24	46.4786				22	23.62	107.364
74.34	24.77	33.3199				47.79	23.02	48.1691				27.94	20.42	73.0852				44.45	24.17	54.3757				48.39	22.04	45.5466
69.81	20.9	29.9384				34.82	17.33	49.7702				42.97	24.66	57.3889				43.94	20.07	45.6759				31.84	21.63	67.9334
64.84	20.88	32.2023				53.78	17.03	31.666				30.99	24.87	80.2517				40.09	22.59	56.3482				24.9	17.05	68.4739
112.64	24.33	21.5998				45.65	18.24	39.9562				28.06	32.66	116.393				35.03	21.38	61.0334				53.9	16.63	30.8534
40.39	20.54	50.8542				52.44	18.3	34.897				36.52	23.21	63.5542				36.75	24.36	66.2857				39.54	22.68	57.3596
118.55	23.87	20.135				44.2	16.83	38.0769				40.43	19.19	47.4648				42.1	16.3	38.7173				19.57	20.64	105.468
69.48	23.36	33.6212				95.79	24.93	26.0257				43.49	24.1	55.415				42.75	18.76	43.883				27.27	21.03	77.1177
65.58	20.97	31.9762				18.8	21.01	111.755				65.02	25.7	39.5263				55.13	22.7	41.1754				38.9	21.07	54.1645
99.19	22.56	22.7442				45.37	22.27	49.0853				49.38	21.89	44.3297				36.2	16.21	44.779				49.76	25.51	51.2661
66.88	23.96	35.8254				25.77	17.41	67.5592				34.4	21.56	62.6744				42.63	22.31	52.334				29.82	19.41	65.0905
74.98	19.81	26.4204				71.66	20.51	28.6213				62.94	19.91	31.6333				44.74	23.64	52.8386				36.86	23.57	63.9447
133.29	21.5	16.1302				44.11	17.86	40.4897				70.18	29.66	42.2628				55.72	20.76	37.2577				43.59	19.76	45.3315
96.99	20.96	21.6105				38.03	23.36	61.4252				55.1	22.65	41.1071				53.09	22.94	43.2096				34.17	23.48	68.7152
140.77	28.49	20.2387				59.96	21.98	36.6578				57.34	24.62	42.9369				43.13	18.3	42.4299				40.56	23.05	56.8294
117.18	40.79	34.8097				22.4	24.4	108.929				68.84	24.43	35.4881				60.09	20.85	34.698				31.49	17.29	54.9063
77.38	22.03	28.4699				39.77	25.97	65.3005				44.79	22.84	50.9935				34.39	18.92	55.016				49.48	19.71	39.8343
74.85	19.92	26.6132				28.36	17.85	62.9408				48.43	23.41	48.3378				45.62	26.17	57.3652				39.96	21.33	53.3784
90.4	22.5	24.8894				29.03	21.5	74.0613				42.73	26.94	63.047				47.54	20.19	42.4695				34.68	19.34	55.767
72.14	25.06	34.738				40.99	18.65	45.4989				59.38	20.36	34.2876				68.73	27.81	40.4627				45.32	21.52	47.4846
73.47	21.79	29.6584				65.3	21.69	33.2159				44.12	20.1	45.5576				55.12	19.78	35.8853				44.65	20.67	46.2934
55.48	19.99	36.031				28.37	17.13	60.3807				75.24	23.85	31.6986				52.4	22.93	43.7595				46.42	22.34	48.1258
82.9	19.66	23.7153				30.22	18.33	60.6552				48.8	21.72	44.5082				61.13	24.05	39.3424				31.14	21.26	68.2723
75.1	18.85	25.0999				23.24	17.95	77.2375				50.65	26.37	52.0632				33.88	24.3	71.7237				34.45	21.12	61.3062
93.51	18.54	19.8268				51.8	21.87	42.2201				38.96	28.97	74.3583				56.1	23.81	42.4421				41.95	20.43	48.7008
66.02	16.44	24.9015				42.95	21.12	49.1735				38.07	30.62	80.4308				46.59	18.25	39.1715				31.96	17.15	53.6608
62.31	24.65	39.5603				39.97	18.76	46.9352				70.81	22.74	32.1141				27.31	18.94	69.3519				76.64	24.95	32.5548
86.46	20.24	23.4097				49.91	25.43	50.9517				47.99	22.57	47.0306				29.42	20.43	69.4426				26.07	23.45	89.9501
86.35	24.2	28.0255				48.42	22.34	46.138				104.57	28.4	27.1588				57.03	23.92	41.9428				31.67	21.78	68.7717
78.21	22.48	28.7431				33.13	19.19	57.9233				212.05	16.77	7.90851				38.29	23.97	62.6012				33.34	21.09	63.2573
83.57	28.48	34.0792				41.18	20.05	48.6887				329.95	11.64	3.52781				37.75	19.65	52.053				42.03	17.21	40.9469
70.58	22.1	31.312				43.6	20.26	46.4679				141.52	27.19	19.2128				29.91	16.21	54.1959				23.98	20.92	87.2394
79.98	18.88	23.6059				84.23	16.8	19.9454				140.93	25.12	17.8245				38.87	25.56	65.7577				72.28	23.16	32.0421
93.4	19.49	20.8672				59.41	24.1	40.5656				328.84	27.77	8.44484				39.42	24.09	61.1111				41.57	19.58	47.1013
58.49	18.46	31.561				48.81	20.99	43.0035				201.72	21.08	10.4501				41.18	25.72	62.4575				38.19	22.52	58.9683
68	21.92	32.2353				41.29	21.31	51.6106				393.81	17.84	4.5301				42.17	20.32	48.1859				42.48	23.66	55.6968
71.22	18.08	25.3861				51.22	21.78	42.5225				124.87	24.58	19.6845				51.54	16.68	32.3632				42.83	21.77	50.8289
156.33	22.01	14.0792				29.93	18.55	61.9779				69.05	18.82	27.2556				33.87	24.51	72.3649				38.45	20.8	54.0962
53.57	17.9	33.4142				42.06	19.7	46.8379				599.89	24.91	4.15243				47.66	26.67	55.9589				28.16	26.01	92.3651
80.86	24.64	30.4724				33.67	18.32	54.4105				73.17	19.91	27.2106				39.63	24.34	61.4181				81.27	19.09	23.4896
64.95	20.02	30.8237				34.62	17.66	51.011				649.04	9.39	1.44675				51.67	22.79	44.1068				43.07	25.54	59.2988
75.11	21.86	29.104				40.74	18.55	45.5326				81.55	21.67	26.5727				28.26	19.32	68.3652				30.72	18.29	59.5378
131.6	20.18	15.3343				40.14	20.46	50.9716				194.23	17.57	9.04598				37.21	18.89	50.7659				35.65	23.49	65.8906
100.9	24.02	23.8057				35.4	19.73	55.7345				479.4	25.1	5.23571				42.07	24.71	58.7354				37.34	20.86	55.865
91.8	25.01	27.244				35.08	20.23	57.6682				124.58	20.64	16.5677				56.21	23.47	41.7541				39.32	23.72	60.3255
73.49	21.48	29.2285				48.25	11.7	24.2487				503.8	15.33	3.04287				33.54	20.97	62.5224				21.33	24.14	113.174
87.23	21.22	24.3265				29.15	20.16	69.1595				310.39	16.73	5.38999				38.77	23.37	60.2786				28.67	15.44	53.8542
94.28	22.66	24.0348				50.7	23.63	46.6075				285.8	19.17	6.70749				22.55	18.84	83.5477				61.19	19.51	31.8843
77.92	24.68	31.6735				63.99	16.9	26.4104				62.09	21.89	35.2553				44.31	23.3	52.5841				58.8	18.01	30.6293
56.44	18.52	32.8136				53.77	19.89	36.9909				65.81	26.71	40.5865				58.83	26.39	44.8581				83.25	17	20.4204
91.48	20.37	22.2672				60.52	23.33	38.5492				86.47	26.06	30.1376				43.47	18.62	42.8341				76.04	10.3	13.5455
110.64	20.53	18.5557				61.91	19.7	31.8204				64.03	24.52	38.2945				40.5	19.51	48.1728				68.02	18.26	26.845
48.03	18.14	37.7681				44.24	18.96	42.8571				96.57	18.86	19.5299				32.3	21.5	66.5635				37.08	20.76	55.9871
89.99	23.64	26.2696				28.05	22.42	79.9287				157.93	26.21	16.596				47.28	24.31	51.4171				61.11	22.63	37.0316
64.49	18.89	29.2914				35.08	19.24	54.8461				73.09	16.89	23.1085				35.19	21.91	62.262				76.24	17.71	23.2293
96.3	20.47	21.2565				52.7	22.04	41.8216				55.24	21.47	38.8668				34.31	20.9	60.9152				49.94	18.35	36.7441
140.91	23.01	16.3296				38.97	19.37	49.7049				39.19	18.12	46.2363				41.78	18.25	43.6812				72.06	15.5	21.5099
58.68	17.39	29.6353				42.42	21.31	50.2357				60.76	27.81	45.7702				36.67	19.63	53.5315				81.93	19.08	23.2882
58.6	18.07	30.8362				40.59	14.37	35.4028				39.69	25.22	63.5425				34.58	18.86	54.5402				55.42	25.07	45.2364
78.4	16.97	21.6454				23.59	21.29	90.2501				44.12	21.84	49.5014				36.76	18.66	50.7617				94.56	15.03	15.8947
70.23	19.92	28.3639				45.23	24.09	53.2611				51.09	18.52	36.2498				25.59	23.1	90.2696				70.46	17.87	25.3619
54.79	19.36	35.3349				46.58	17.99	38.6217				50.37	24.05	47.7467				51.49	19.59	38.0462				51.19	10.66	20.8244
73.08	18.71	25.6021				23.04	24	104.167				49.8	29.22	58.6747				60.85	13.1	21.5283				63.92	18.14	28.3792
47.83	18.73	39.1595				45.4	16.21	35.7048				38.82	15.31	39.4384				50.77	21.26	41.8751				55.11	22.3	40.4645
73.23	22.44	30.6432				31.64	20.54	64.9178				69.72	19.13	27.4383				26.77	19.43	72.5812				75.94	23.26	30.6294
113.42	21.39	18.8591				35.1	18.57	52.906				49.52	19.98	40.3473				38.5	21.91	56.9091				54.45	21.41	39.3205
66.51	18.63	28.0108				38.32	25.46	66.4405				38.9	17.53	45.0643				33.77	18.26	54.0717				106.12	14.99	14.1255
61.84	18.58	30.0453				41.25	18.55	44.9697				47.77	18.8	39.3552				39.59	17.84	45.0619				68.55	16.89	24.6389
136.07	20.6	15.1393				57.67	19.94	34.576				28.13	16.58	58.9406				39.08	19.06	48.7718				54.35	21.43	39.4296
83.65	21.52	25.7262				48.37	26.68	55.1582				43.02	24.28	56.4389				69.59	22.11	31.7718				62.94	21.36	33.9371
77.02	16.88	21.9164				58.44	21.47	36.7385				48.26	21.57	44.6954				42.94	22.11	51.4905				28.24	18.89	66.8909
59.85	20.54	34.3191				27.87	24.02	86.1859				66.24	14.92	22.5242				49.58	21.82	44.0097				52.84	16.72	31.6427
95.88	17.91	18.6796				58.42	17.99	30.7942				56.03	22.05	39.3539				41.79	22.47	53.7688				83.27	17.25	20.7157
107.03	17.15	16.0235				26.06	21.19	81.3124				68.35	20.56	30.0805				35.75	23.9	66.8531				60.07	19.23	32.0127
72.13	21.32	29.5577				38.03	23.64	62.1615				37.25	15.86	42.5772				40.38	21.66	53.6404				39.62	15.13	38.1878
74.43	19.77	26.5619				40.1	20.47	51.0474				57.62	21.28	36.9316				61.2	21.88	35.7516				85.49	17.57	20.5521
75.22	23.38	31.0822				41.18	21.92	53.2297				49.63	20.02	40.3385				57.23	23.88	41.7264				56.97	23.05	40.4599
63.04	26.53	42.0844				33.26	18.08	54.3596				49.07	23.59	48.0742				46.76	20.21	43.2207				62.17	18.83	30.2879
57.35	20.96	36.5475				43.86	23.65	53.9216				53.88	19.34	35.8946				41.3	20.64	49.9758				58.54	22.18	37.8886
76.35	20.32	26.6143				31.08	16.98	54.6332				51.67	18.27	35.359				47.45	24.01	50.6006				94.54	18.87	19.9598
71.93	18.72	26.0253				46.5	21.32	45.8495				64.43	22.04	34.2077				36.76	17.62	47.9325				47.03	20.59	43.7806
77.11	17.13	22.215				39.96	18.91	47.3223				40.84	18.83	46.1068				33.89	19.86	58.6014				64.8	22.39	34.5525
80.68	22.05	27.3302				60.48	18.09	29.9107				30.63	17.73	57.8844				40.8	16.74	41.0294				54.21	19.69	36.3217
78.12	18.64	23.8607				33.76	18.72	55.4502				41.48	16.05	38.6933				54.1	19.99	36.9501				58.09	15.27	26.2868
73.4	16.58	22.5886				35.78	17.27	48.2672				45.87	22.64	49.3569				42.38	19.92	47.0033				58.08	17.95	30.9056
45.27	18.29	40.402				59.63	19.41	32.5507				42.55	19.48	45.7814				45.53	22.73	49.9231				42.17	17.69	41.9493
55.32	24.83	44.8843				47.95	21.68	45.2138				105.44	24.98	23.6912				58	20.93	36.0862				61.94	10.89	17.5815
63.85	20.38	31.9186				85.17	20.23	23.7525				34.71	22.15	63.8145				42.96	22.78	53.0261				59.5	16.27	27.3445
60.04	18.63	31.0293				46.38	22.94	49.461				29.72	20.06	67.4966				86.8	26.06	30.023				48.57	23.23	47.8279
85.15	25.07	29.4422				38.21	19.72	51.6095				31.37	20.65	65.8272				62.46	20.67	33.0932				90.69	29.01	31.9881
50.16	18.32	36.5231				46.8	26.14	55.8547				43.95	19.46	44.2776				103.7	22.68	21.8708				61.41	26.89	43.7877
46.27	21.51	46.488				52.18	22.78	43.6566				48.99	17.85	36.436				51.96	20.65	39.7421				51.04	29.2	57.21
50.22	15.52	30.904				33.27	26.45	79.5011				37.04	18.96	51.1879				81.16	25.02	30.828				48.67	27.91	57.3454
61.1	19.47	31.8658				48.11	25.68	53.3777				48.63	19.28	39.6463				58.84	23.73	40.3297				57.15	21.7	37.9703
51.44	17.71	34.4285				46.04	26.29	57.1025				31.37	17.61	56.1364				57.66	25.61	44.4155				68.02	21.96	32.2846
38.87	16.64	42.8094				33.79	21.46	63.5099				70.09	22.9	32.6723				42.28	25.65	60.667				23.62	24.59	104.107
67.27	17.39	25.851				62.82	17.9	28.4941				97.75	22.16	22.6701				52.13	22.41	42.9887				53.83	24.99	46.4239
48.11	16.36	34.0054				49.56	24.06	48.5472				44.03	18.2	41.3355				53.96	27.49	50.9451				52.28	22.42	42.8845
47.88	21.35	44.5906				83.27	23.22	27.8852				62.99	21.13	33.545				74.58	21.35	28.627				28.94	13.45	46.4755
61.08	21.74	35.5927				87.69	23.45	26.7419				44.56	25.55	57.3384				70.43	23.13	32.8411				35.68	26.1	73.1502
100.07	16.03	16.0188				55.41	22.58	40.7508				36.47	20.45	56.0735				69.84	27.85	39.8769				94.6	23.57	24.9154
91.46	22.32	24.4041				49.21	15.1	30.6848				60.51	20.82	34.4075				89.18	21.4	23.9964				115.12	22.79	19.7967
58.11	21.58	37.1365				44.01	26.75	60.7816				73.51	19.5	26.527				65.74	20.91	31.8071				54.76	26.5	48.393
65.67	17.5	26.6484				27.56	17.88	64.8766				44.99	19.39	43.0985				56.53	20.56	36.3701				41.99	34.94	83.2103
64.15	23.67	36.8979				72.66	20.69	28.4751				39.56	20.23	51.1375				85.95	19.87	23.1181				25.75	24.07	93.4757
62.2	16.65	26.7685				24.47	19.89	81.2832				41.21	18.91	45.8869				66.5	20.44	30.7368				28.67	22.6	78.828
58.23	22.21	38.1419				44.28	20.42	46.1156				91.33	18.87	20.6613				56.71	22.02	38.8291				25.58	20.9	81.7045
66.45	21.24	31.9639				24.91	22.63	90.847				52.1	24.79	47.5816				66.09	25.34	38.3417				35.97	15.86	44.0923
48.29	21.47	44.4606				82.88	24.2	29.1988				61.4	20.3	33.0619				80.98	21.36	26.3769				81.2	21.07	25.9483
47.19	21.26	45.0519				31.59	20.08	63.5644				44.8	17.8	39.7321				77.39	26.27	33.945				52.01	24.85	47.7793
64.46	19.97	30.9805				25.17	21.55	85.6178				60.56	19.46	32.1334				79.81	23.55	29.5076				52.31	22.69	43.376
44.44	19.38	43.6094				24.89	19.42	78.0233				44.13	23.76	53.8409				78.56	19.33	24.6054				61.79	27.46	44.4408
72.47	19.94	27.5148				51.62	28.67	55.5405				56.66	22.15	39.0928				57.23	20.47	35.768				68.17	25.96	38.0813
72.87	20.88	28.6538				40.3	21.09	52.3325				45.07	19.07	42.312				60.52	22.69	37.4917				55.99	20.07	35.8457
50.79	20.13	39.6338				44.11	22.6	51.2355				80.76	20.58	25.4829				64.07	22.95	35.8202				93.1	24.07	25.8539
43.58	16.19	37.1501				41.9	19.88	47.4463				40.39	22.74	56.3011				84.72	22.25	26.263				41.6	19.83	47.6683
47.06	15.41	32.7454				50.63	20.02	39.5418				90.59	21.26	23.4684				85.7	25.35	29.5799				61.75	28.19	45.6518
68.41	18.42	26.9259				28.66	21.97	76.6574				63.88	16.76	26.2367				54.86	25.05	45.6617				50.23	24.36	48.4969
41.66	15.87	38.0941				14.55	18.42	126.598				65.48	20.34	31.0629				42.47	20.75	48.858				42.06	23.94	56.9187
41.04	16.99	41.3986				48.98	21.95	44.8142				29.68	19.36	65.2291				59.41	18.5	31.1395				58.78	26.38	44.8792
37.88	21.35	56.3622				46.43	25.37	54.6414				31.94	19.12	59.8622				50.17	25.57	50.9667				55.95	20.77	37.1224
39.21	20.62	52.5886				44.29	23.45	52.9465				50.9	17.08	33.556				60.57	22.13	36.5362				60.79	24.5	40.3027
54.13	15.96	29.4846				52.25	24.56	47.0048				47.61	19.42	40.7898				69.25	17.82	25.7329				135.96	27.2	20.0059
56.17	18.68	33.2562				22	18.65	84.7727				39.59	19.18	48.4466				88.79	24.08	27.1202				55.62	29.74	53.47
54.04	19.2	35.5292				44.12	25.36	57.4796				43.77	17.77	40.5986				75.97	22.24	29.2747				83.88	29.49	35.1574
63.43	15.58	24.5625				38.35	25.4	66.2321				43.99	17.67	40.1682				38.23	19.62	51.321				70.19	26.14	37.2418
44.71	20.88	46.701				59.25	31.64	53.4008				137.21	26.01	18.9563				64.9	19.97	30.7704				49.31	20.71	41.9996
61.37	18.36	29.9169				36.09	21.24	58.8529				75.95	23.07	30.3752				47.03	15.69	33.3617				40.85	27.43	67.1481
87.79	18.01	20.5149				39.04	15.49	39.6773				92.3	28.74	31.1376				71.97	25.84	35.9038				64.37	30.99	48.1435
77.98	19.13	24.5319				60.42	18.82	31.1486				63.99	25.95	40.5532				46.59	17.93	38.4847				60.13	21.03	34.9742
76.75	20.83	27.1401				38.75	23.34	60.2323				97.02	25.57	26.3554				85.91	22.13	25.7595				57.69	22.26	38.5855
51.3	22.61	44.0741				47.94	24.07	50.2086				121.12	23.25	19.1958				94.63	23.02	24.3263				70.19	23.53	33.5233
68.24	17.59	25.7767				40.05	18.18	45.3933				59.7	21.18	35.4774				57.35	21.24	37.0357				34.93	23.47	67.1915
71.8	16.77	23.3565				51.25	25.42	49.6				81.43	28.31	34.7661				38.17	17.72	46.4239				32.68	30.96	94.7368
68.72	18.17	26.4406				27.45	18.13	66.0474				46.56	19.32	41.4948				51.72	24.66	47.6798				64.11	20.71	32.3039
45.94	19.14	41.663				25.37	24.72	97.4379				64.39	20.36	31.6198				66.13	17.23	26.0547				59.42	23.66	39.8182
52.78	19.93	37.7605				36.95	22.2	60.0812				88.4	21.82	24.6833				55.64	16.07	28.8821				48.91	19.44	39.7465
65.13	21.27	32.6578				23.15	23.52	101.598				87.67	26.26	29.9532				83.99	20.47	24.3719				19.19	19.98	104.117
40.64	22.01	54.1585				27.46	17.41	63.4013				71.49	20.33	28.4375				70.64	18.03	25.5238				58.82	19.65	33.407
43.61	20	45.861				40.53	22.94	56.6				78.9	23.49	29.7719				31.12	12.75	40.9704				84.2	23.53	27.9454
41.94	15.51	36.9814				48.3	20.64	42.7329				50.32	22.55	44.8132				41.24	18.73	45.4171				31.88	26.62	83.5006
46.04	21.42	46.5248				24.68	13.36	54.1329				90.56	20.1	22.1952				71.57	19.75	27.5954				67.84	22.29	32.8567
56.98	23.01	40.3826				74.94	16.75	22.3512				49.06	21.07	42.9474				53.52	18.97	35.4447				47.68	27.23	57.1099
48.24	22.03	45.6675				26.63	18.4	69.095				53.56	18.48	34.5034				53.94	17.52	32.4805				59.01	22.14	37.5191
53.42	20.29	37.982				41.08	23.32	56.7673				48.72	16.56	33.9901				46.92	23.25	49.5524				42.59	23.85	55.9991
99.59	21.34	21.4279				22.44	25.02	111.497				65.9	17.1	25.9484				93.01	29.46	31.674				60.44	27.39	45.3177
55.77	19.48	34.9292				35.17	26.74	76.0307				58.63	17.15	29.2512				107.91	19.54	18.1077				64.06	20.98	32.7505
68.66	21.14	30.7894				37.09	15.71	42.3564				67.11	21.85	32.5585				40.39	19.17	47.4622				87.75	21.07	24.0114
57.27	18.03	31.4825				23.13	22.87	98.8759				57.26	19.73	34.4569				38.66	24.24	62.7005				56.99	28.95	50.7984
46.1	17.03	36.9414				25.28	25.86	102.294				54.94	19.16	34.8744				81.27	18.92	23.2804				33.33	24.52	73.5674
60.89	17.13	28.1327				76.39	19.97	26.1422				60.63	19.37	31.9479				117.27	23.99	20.4571				34.84	27.11	77.8129
55.7	16.89	30.3232				31.81	21.79	68.5005				89.2	24.38	27.3318				46.45	20	43.0571				32.43	22.47	69.2877
71.4	15.81	22.1429				33.29	20.27	60.8892				81.04	20.83	25.7034				100.49	23.91	23.7934				49.06	29.57	60.2731
76.49	18	23.5325				41.62	22.61	54.3248				53.7	22.81	42.4767				75.83	22.72	29.9618				73.72	36.73	49.8237
66.31	17.08	25.7578				43.59	20.74	47.5797				63.28	19.59	30.9576				71.99	24.39	33.8797				34.02	24.16	71.017
75.08	19.87	26.4651				31.87	20.21	63.4139				52.99	20.25	38.2148				23.82	16.53	69.3955				53.16	27.96	52.5959
40.95	20.13	49.1575				43.73	20.34	46.5127				32.69	15.39	47.0786				56.72	22.72	40.0564				40.57	28.33	69.8299
60.39	22.53	37.3075				51.38	25.59	49.8054				107.7	19.51	18.1151				46.79	19.84	42.4022				54.37	23.46	43.1488
74.35	21.31	28.6617				22.25	21.97	98.7416				144.55	15.66	10.8336				38.31	22.47	58.6531				42.25	32.64	77.2544
49.75	18.58	37.3467				25.72	21.94	85.3033				77.84	23.57	30.2801				59.87	19.38	32.3701				27.21	23.75	87.2841
77.74	17.63	22.6782				30.85	18.96	61.4587				52.74	18.64	35.3432				49.07	23.11	47.096				36.83	26.58	72.1694
94.16	18.4	19.5412				36.22	21.82	60.243				77.33	18.64	24.1045				62.38	22.56	36.1654				44.33	24.94	56.2599
67.92	17.3	25.4711				52.08	17.48	33.5637				64.76	25.63	39.5769				60.29	25.08	41.5989				39.77	30.87	77.6213
47.6	17.39	36.5336				35.14	18.4	52.362				132.9	27.06	20.3612				81.2	18.36	22.6108				24.09	21.33	88.543
62.16	19.03	30.6145				56.49	24.28	42.9811				64.84	17.37	26.789				74.43	21.43	28.7922				50.09	20.74	41.4055
61.29	19.1	31.1633				38.35	21.3	55.5411				83.42	21.6	25.8931				76.9	21.08	27.4122				63.45	25.8	40.6619
41.89	19.54	46.646				20.12	22	109.344				106.97	25.15	23.5113				51.78	23	44.4187				25.55	19.62	76.7906
56.91	17.59	30.9085				20.51	18.92	92.2477				83.18	27.22	32.7242				71.13	18.02	25.3339				74.36	34.26	46.0732
83.23	18.65	22.4078				39.95	19.45	48.6859				51.74	20.29	39.2153				52.22	22.16	42.4358				42.84	28.05	65.4762
66.31	21.17	31.9258				49.93	22.82	45.704				37.95	15.14	39.8946				68.9	18.37	26.6618				59.56	26.33	44.2075
54.89	14.97	27.2727				35.96	19.36	53.8376				42.52	25.95	61.0301				94.06	21.24	22.5813				71.17	28.04	39.3986
69.46	19.93	28.6928				39.96	26.18	65.5155				36.52	26.36	72.1796				45.15	17.35	38.4275				79.95	25.06	31.3446
53.31	21.38	40.105				50.66	23.3	45.9929				66.99	22.33	33.3333				64.86	18.81	29.0009				43.72	26.23	59.9954
72.11	19.59	27.1668				56.38	21.97	38.9677				44.72	19.2	42.9338				85.93	21.33	24.8225				39.33	22.14	56.2929
63.76	21.5	33.7202				32.79	24.53	74.8094				38.64	20.93	54.1667				73.3	20.83	28.4175				66.34	26.72	40.2774
41.51	18.18	43.7967				40.77	22.41	54.9669				28.33	18.35	64.7723				60.7	29.12	47.9736				28.21	24.71	87.5931
51.56	21.02	40.768				35.6	25.98	72.9775				43.32	24.57	56.7175				83.36	17.1	20.5134				36.23	23.14	63.8697
69.35	18.59	26.8061				29.2	21.61	74.0068				37.8	19.7	52.1164				49.43	18.36	37.1434				76.06	28.94	38.0489
82.38	22.79	27.6645				35.04	24.7	70.4909				65.59	18.2	27.7481				45.95	27.7	60.2829				58.08	19.16	32.989
65.45	16.84	25.7296				45.35	23.74	52.3484				44.69	16.63	37.2119				75.28	18.69	24.8273				58.88	20.51	34.8336
50.79	21.42	42.1737				34.85	18.67	53.5725				59.83	18.92	31.6229				117.6	18.67	15.8759				72.35	20.06	27.7263
94.85	22.32	23.5319				36.89	24.44	66.251				58.34	18.84	32.2935				79.95	20.63	25.8036				79.84	18.89	23.6598
49.5	19.67	39.7374				25.56	26.17	102.387				101.79	24.32	23.8923				38.61	20.07	51.9814				78.2	28.72	36.7263
57.34	19.79	34.5134				53.43	23.01	43.0657				53.99	18.62	34.4879				69.18	19.13	27.6525				28.39	21.08	74.2515
54.16	17.11	31.5916				50.6	23.17	45.7905				51.62	20.58	39.8683				59.91	24.18	40.3605				37.18	23.71	63.7708
55.55	18.34	33.0153				28.08	20.6	73.3618				72.1	23.06	31.9834				67.76	25.73	37.9723				45.2	22.37	49.4912
41.76	19.69	47.1504				37.18	23.29	62.6412				36.4	18.03	49.533				65.5	19.33	29.5115				48.36	27.63	57.134
53.19	20.05	37.6951				21.62	20.04	92.692				31.09	25.21	81.0872				93.89	22.07	23.5062				72.59	25.42	35.0186
94.37	18.88	20.0064				47.81	23.56	49.2784				47.72	18.28	38.3068				32.51	20.68	63.6112				35.01	17.38	49.643
74.74	21.15	28.2981				41.01	26.47	64.5452				46.68	16.61	35.5827				34.28	18.6	54.259				22.59	20.89	92.4745
72.72	20.41	28.0666				19.88	21.7	109.155				48.33	17.53	36.2715				40.83	16.46	40.3135				23.15	16.71	72.1814
41.14	21.84	53.087				48.3	23.01	47.6398				35.21	12.89	36.6089				43.87	20.29	46.2503				19.07	17.72	92.9208
83.72	21.06	25.1553				33.38	24.23	72.5884				38.66	15.02	38.8515				33.41	18.94	56.6896				25.36	10.91	43.0205
73.73	22.26	30.1912				33.48	25.89	77.3297				51.59	18.64	36.131				35.71	18.68	52.3103				41.2	17.85	43.3252
78.38	19.5	24.8788				79.47	23.9	30.0742				64.02	16.77	26.1949				32.5	15.86	48.8				16.32	22.01	134.865
60.16	21.32	35.4388				86.11	20.85	24.2132				40.85	16.53	40.4651				46.45	20.66	44.4779				16.22	17.98	110.851
81.92	18.32	22.3633				54.93	19.76	35.9731				31.82	19.6	61.5965				26.02	18.23	70.0615				42.77	18.67	43.6521
85.32	21.6	25.3165				50.55	21.89	43.3037				35.97	16.16	44.9263				25.73	11.19	43.4901				36.41	19.06	52.3483
99.64	23.6	23.6853				64.81	23.87	36.8307				45.87	20.43	44.5389				21.8	18.78	86.1468				36.15	15.32	42.379
79.67	21.14	26.5345				62.29	23.16	37.1809				56.72	19.75	34.8202				28.72	16.15	56.2326				30.09	22.45	74.6095
125.35	21.36	17.0403				46.64	18.28	39.1938				24.72	16.11	65.1699				24.24	18.58	76.6502				33.42	18	53.86
117.72	21.32	18.1108				54.32	23.13	42.581				49.91	13.9	27.8501				26.3	15.67	59.5817				42.72	22.98	53.7921
127.59	20.18	15.8163				49.61	25.22	50.8365				65.87	20.8	31.5773				22.74	20.18	88.7423				39.73	21.74	54.7194
64.55	21.87	33.8807				33.55	22.84	68.0775				33.91	18.77	55.3524				34.64	18.56	53.5797				33.76	16.75	49.6149
55.09	21.4	38.8455				35.18	18.87	53.6384				35.5	18.9	53.2394				37.41	23.3	62.2828				58.94	19.52	33.1184
80.45	15.33	19.0553				59.84	21.13	35.3108				52.58	13.8	26.2457				39.06	19.22	49.2063				33.15	22	66.365
138.63	21.99	15.8624				27.83	21.36	76.7517				39.8	19.55	49.1206				35.46	15.47	43.6266				29.58	23.76	80.3245
111.72	19.89	17.8034				54.59	21.83	39.989				36.18	17.87	49.3919				32.76	17.93	54.7314				24.71	24.99	101.133
48.61	19.62	40.3621				66.55	16.42	24.6732				52.48	23.05	43.9215				37.41	19.12	51.1093				19.49	17.19	88.1991
47.37	19.32	40.7853				52.09	21.94	42.1194				57.99	17.99	31.0226				35.42	19.78	55.8442				32.81	16.43	50.0762
65.55	22.99	35.0725				82.6	23.24	28.1356				40.98	20.1	49.0483				27.68	19.19	69.328				31.52	19.77	62.7221
120.72	21.35	17.6856				66.58	23.21	34.8603				58.32	20.03	34.345				23.13	19.16	82.8361				43.82	15.79	36.0338
83.22	18.89	22.6989				18.37	17.37	94.5563				64.62	18.39	28.4587				39.07	18.04	46.1735				22.22	18.02	81.0981
89.37	21.14	23.6545				33.61	18.29	54.4183				32.78	17.25	52.6236				50.6	18.52	36.6008				29.57	17.43	58.9449
82.21	23.24	28.2691				58.75	21.15	36				37.29	19.27	51.6761				30.37	17.66	58.1495				15.55	17.66	113.569
127.43	21.66	16.9976				23.04	19.44	84.375				22.39	14.25	63.6445				35.67	20.63	57.8357				26.12	19.29	73.8515
61.31	22.23	36.2584				39.92	16.98	42.5351				48.31	17.92	37.0938				63.89	18.95	29.6604				24.81	18.74	75.5341
95.7	24.36	25.4545				53.36	24.59	46.0832				43.79	20.25	46.2434				31.47	20.67	65.6816				35.87	14.38	40.0892
60.18	22.15	36.8062				62.37	21.24	34.0548				36.11	20.94	57.9895				35.07	18.86	53.7782				40.8	15.72	38.5294
78.65	23.8	30.2606				41.59	23.34	56.1193				29.37	14.39	48.9956				41.92	16.08	38.3588				24.59	18.93	76.9825
88.08	23.39	26.5554				40.95	24.01	58.6325				28.56	14.47	50.6653				34.57	14.36	41.5389				36	19.28	53.5556
119.49	21.93	18.353				61.13	22.75	37.2158				39.42	22.63	57.4074				31.15	19.13	61.4125				32.67	21.74	66.5442
53.7	18.2	33.892				57.87	23.03	39.7961				38.26	15.66	40.9305				23.66	16.99	71.809				42.44	16.41	38.6664
60.51	21.72	35.8949				60.54	22.57	37.2811				32.63	18.75	57.4625				22.43	17.58	78.3772				19.64	15	76.3747
88.69	19.38	21.8514				38.54	22.08	57.2911				78.1	17.96	22.9962				28.1	19.41	69.0747				36.91	17.32	46.925
38.31	18.42	48.0814				38.61	17.12	44.3408				33.91	17.88	52.7278				61.16	19.98	32.6684				33.25	19.95	60
71.87	20.68	28.7742				43.96	22.96	52.2293				49.13	15.81	32.1799				28.12	18.14	64.5092				13.3	19.31	145.188
58.55	23.68	40.4441				63.34	22.6	35.6805				52.87	15.84	29.9603				47.08	17.92	38.0629				29.97	23.43	78.1782
95.19	18.92	19.876				39.35	23.65	60.1017				36.46	19.66	53.9221				27.13	19.46	71.7287				42.98	18.66	43.4155
73.17	21.84	29.8483				45.37	19.86	43.7734				36.28	16.03	44.1841				34.51	19.04	55.1724				43.73	18.03	41.2303
82.25	22.09	26.8571				32.91	22.09	67.1225				49.09	14.43	29.395				45.27	15.41	34.0402				27.7	16.21	58.5199
69.95	22.45	32.0944				53.56	23.35	43.596				56.02	20.07	35.8265				24.85	19.19	77.2233				23.5	19.24	81.8723
83.86	23.66	28.2137				80.81	22.08	27.3234				54.2	18.16	33.5055				26.42	15.88	60.106				44.83	19.83	44.2338
74.44	21.95	29.4868				65.06	23.19	35.644				82.45	18.49	22.4257				41.71	18.4	44.1141				20.46	16.34	79.8631
68.78	23.2	33.7307				55.42	25.81	46.5716				31.91	17.89	56.0639				28.68	16.45	57.357				27.16	18.31	67.4153
98.63	20.8	21.0889				33.76	20.75	61.4633				40.4	18.76	46.4356				29.58	19.46	65.7877				14.89	13.35	89.6575
64.18	19	29.6042				63.21	15.99	25.2966				52.08	21.59	41.4555				24.87	18.34	73.7435				28.19	17.77	63.0365
69.82	23.26	33.3142				46.43	20.63	44.4325				60.17	17.09	28.4029				20.42	16.61	81.3418				26.81	19.83	73.9649
58.22	20.77	35.675				80.88	27.28	33.729				46.53	12.21	26.2411				31.98	20.22	63.227				21.91	16.99	77.5445
84	22.01	26.2024				31.85	17.63	55.3532				53.06	18.73	35.2997				44.23	15.74	35.5867				21.36	18.83	88.1554
81.22	23.92	29.4509				54.24	24.79	45.7043				42.88	18.4	42.9104				26.15	18.78	71.8164				26.75	17.85	66.729
105.14	21.38	20.3348				39.31	21.03	53.4978				50.97	17.38	34.0985				31.64	18	56.89				33.45	14.98	44.7833
90.41	24.52	27.1209				64.9	23.76	36.6102				59.57	18.37	30.8377				32.92	25.3	76.853				22.89	18.14	79.2486
109.9	20.49	18.6442				47.84	20.18	42.1823				36.54	17.58	48.1117				74.29	17.73	23.8659				24.9	19.25	77.3092
94	21.59	22.9681				53.92	21.17	39.2619				32.56	16.57	50.8907				21.19	13.68	64.5588				44.7	20.84	46.6219
61.88	19.66	31.7712				46.38	20.51	44.2216				37.07	17.65	47.6126				22.02	19.63	89.1462				25.21	15.09	59.8572
70.81	24.51	34.6138				54.98	19.42	35.3219				35.06	16.79	47.8893				36.33	18.63	51.2799				31.61	18.45	58.3676
79.85	22.15	27.7395				42.61	20.11	47.1955				43.97	16.74	38.0714				28.62	19.47	68.0294				44.32	15.34	34.6119
71.58	20.06	28.0246				57	26.98	47.3333				65.81	16.32	24.7987				30.6	20.82	68.0392				38.12	21.82	57.2403
70.42	18.48	26.2425				41.71	20.51	49.1729				45.7	20.18	44.1575				33.53	22.65	67.5514				47.44	16.98	35.7926
73.82	20	27.0929				44.09	18.65	42.2998				21.12	15.35	72.6799				25.73	17.97	69.8407				20.81	16.21	77.8952
70.49	20.77	29.4652				50.1	22.79	45.489				50.18	20.58	41.0124				32.93	21.06	63.9538				23.69	20.84	87.9696
54.54	18.67	34.2318				46.12	21.91	47.5065				45.97	19.56	42.5495				28.75	18.79	65.3565				25.04	18.01	71.9249
64.93	19.3	29.7243				50.37	20.2	40.1032				41.2	16.21	39.3447				37.76	20.46	54.1843				56.65	24.56	43.3539
64.99	19.3	29.6969				78.33	20.37	26.0054				39.75	16.15	40.6289				16.85	20.78	123.323				22.25	18.97	85.2584
82.77	22.54	27.2321				76.67	23.35	30.4552				50.03	18.21	36.3982				23	19.94	86.6957				45.18	18.66	41.3015
51.51	27.47	53.3295				62.48	21.78	34.8592				51.43	14.29	27.7853				23.76	20.64	86.8687				29.46	22.4	76.0353
102.6	20.12	19.6101				46.58	17.8	38.2138				45.03	18.29	40.6174				28.05	23.39	83.3868				37.19	19.96	53.6703
80.76	19.8	24.5171				44.01	23.2	52.7153				56.8	22.53	39.6655				33.98	20.37	59.947				53.96	18.15	33.636
104	20.71	19.9135				58.68	26.16	44.5808				23.46	19.52	83.2055				31.17	19.04	61.0844				43.42	17.85	41.1101
56.87	23.1	40.619				60.55	17.29	28.5549				40.8	18.93	46.3971				37.73	20.58	54.5455				69.23	20.38	29.4381
38.63	22.26	57.6236				44.78	20.72	46.2707				26.13	16.95	64.868				32.73	19.78	60.4339				42.67	17.24	40.4031
55.5	18.84	33.9459				20.81	22.66	108.89				35.75	15.43	43.1608				24.04	18.73	77.9118				18.86	17.18	91.0923
92.83	23.99	25.8429				19.77	21.72	109.863				31.58	21.11	66.8461				23.89	21.37	89.4517				20.05	18.13	90.4239
119.94	17.58	14.6573				65.9	23.41	35.5235				35.37	21.68	61.2949				29.84	21.91	73.4249				36.38	15.95	43.8428
79.28	16.91	21.3295				63.97	22.59	35.3134				39.52	19.44	49.1903				47.66	18.98	39.8238				31.48	14.98	47.5858
54.84	21.25	38.7491				59.98	20.4	34.0113				60.89	25.72	42.2401				28.25	19.27	68.2124				26.68	17.51	65.6297
66.99	19.14	28.5714				38.27	19.76	51.6331				44.24	18.44	41.6817				13.33	18.5	138.785				23.63	18.69	79.0944
56.81	20.57	36.2084				31.57	21.1	66.8356				41.04	20.39	49.6832				41.27	19.84	48.0737				32.29	19.19	59.4302
64.75	15.88	24.5251				33.94	20.71	61.0194				50.94	19.24	37.7699				48.39	22.78	47.0758				31.57	12.01	38.0424
55.91	19.36	34.6271				48.35	20.09	41.5512				24.89	16.63	66.814				30.07	20.47	68.0745				54.25	21.58	39.7788
56.01	16.16	28.852				26.77	21.5	80.3138				58.76	16.13	27.4506				21.93	19.94	90.9257				38.12	18.49	48.5047
58.91	21.91	37.1923				63.31	23.16	36.5819				40.65	19.58	48.1673				30.21	18.48	61.1718				63.45	20.37	32.104
92.76	19.43	20.9465				62.01	22.38	36.091				35.06	18.35	52.3388				17.97	20.07	111.686				37.84	19.6	51.797
95.48	22.58	23.6489				51.31	26.07	50.8088				55.77	15.58	27.9362				23.02	21.43	93.093				27.34	15.46	56.5472
62.75	20.64	32.8924				71.66	25.11	35.0405				22.84	13.22	57.8809				43.18	17.21	39.8564				29.52	17.68	59.8916
57.81	16.23	28.0747				49.62	21.99	44.3168				33.69	17.82	52.894				35.67	21.27	59.6299				27.67	15.86	57.3184
53.89	20.44	37.9291				50.02	24.21	48.4006				31.09	13.67	43.9691				31.91	22.15	69.414				35.94	20.88	58.0968
77.96	17.01	21.8189				67.74	24.87	36.7139				43.59	17.57	40.3074				23.27	20.8	89.3855				16.71	17.11	102.394
69.72	20.13	28.8726				51.84	22.06	42.554				30.94	15.9	51.3898				37.43	22.66	60.5397				37.19	16.48	44.313
67.95	19.71	29.0066				53.96	23.84	44.1809				53.35	20.31	38.0694				36.4	21.95	60.3022				35.46	19.05	53.7225
84.05	19.65	23.3789				23.15	19.78	85.4428				52.22	15.22	29.1459				22.11	19.42	87.8336				32.13	18.81	58.5434
80.42	18.67	23.2156				48.21	28.4	58.9089				41.6	16.02	38.5096				30	19.16	63.8667				27.7	20.36	73.5018
64.11	19.36	30.1981				58.29	24.78	42.5116				41.47	20.14	48.5652				15.51	22.36	144.165				29.72	18.49	62.214
35.4	23.57	66.5819				42.96	22.66	52.7467				31.24	13.93	44.5903				32.18	17.88	55.5625				32.29	20.79	64.3853
67.51	20.38	30.1881				21.38	16.41	76.754				75.43	20.3	26.9124				28.19	19.5	69.1735				74.1	19.62	26.4777
68.01	14.46	21.2616				32.45	21.92	67.5501				24.02	17.49	72.8143				25.49	19.64	77.0498				90.94	28.03	30.8225
68.72	17.89	26.0332				63.9	25.46	39.8435				52.02	19.5	37.4856				35.16	19.44	55.2901				37.17	19.66	52.8921
87.69	14.72	16.7864				68.01	21.18	31.1425				54.33	23.02	42.3707				60.6	22.99	37.9373				70.23	30.54	43.4857
99.07	20.04	20.2281				60.5	23.57	38.9587				90.35	29.63	32.7947				91.56	24	26.2123				63.86	34.28	53.6799
50.76	16.69	32.8802				75.95	14.36	18.9072				70.79	25.71	36.3187				65.82	19.16	29.1097				54.82	30.6	55.819
57.45	20.21	35.1784				100.1	30.43	30.3996				60.35	24.88	41.2262				60.65	23.37	38.5326				72.53	32.18	44.3678
101.92	14.15	13.8834				93.02	24.9	26.7684				59.12	35.13	59.4215				52.06	20.43	39.2432				74.06	25.5	34.4315
108.67	19.42	17.8706				59.29	19.92	33.5976				35.18	24.94	70.8926				50.89	22.21	43.6432				52.16	27.37	52.4732
112.96	28.31	25.062				107.84	22.89	21.2259				50.18	26.57	52.9494				52.34	21.03	40.1796				88.05	32.66	37.0926
117.87	20.08	17.0357				86.48	17.58	20.3284				54.23	22.32	41.158				36.15	27.29	75.491				81.62	36.95	45.2708
122.56	24.69	20.1452				70.51	16.59	23.5286				48.2	27.63	57.3237				42.02	17.13	40.7663				49.45	23.91	48.3519
90.96	22.85	25.1209				63.84	22.28	34.8997				66.45	31.72	47.7351				31.99	19.24	60.1438				76.48	21.67	28.3342
92.45	19.19	20.7572				95.53	14.7	15.3878				42.51	25.26	59.4213				41.99	18.27	43.5104				54.15	21.83	40.3139
77.76	20.99	26.9933				49.85	14.02	28.1244				46.53	30.52	65.5921				54.32	17.87	32.8976				80.96	37.29	46.0598
106.88	29.72	27.8069				103.95	23.6	22.7032				70.88	23.76	33.5214				57.31	20.55	35.8576				60.62	23.94	39.4919
85.08	21.74	25.5524				103.84	16.35	15.7454				70.75	28.11	39.7314				64.57	21.57	33.4056				71.35	32.95	46.1808
78.78	20.83	26.4407				86.53	18.31	21.1603				76.61	26.82	35.0085				33.71	24.49	72.6491				33.35	26.02	78.021
50.71	19.57	38.592				64.6	15.83	24.5046				76.69	24.73	32.2467				58.55	19.9	33.988				55.02	26.88	48.855
129.18	17.8	13.7792				109.97	16.17	14.704				43.71	27.55	63.0291				47.98	22.71	47.3322				55.16	29.69	53.8252
81.66	23.33	28.5697				81.36	19.86	24.41				57.69	21.04	36.4708				56.33	19.76	35.079				102.21	29.54	28.9013
109.66	22.65	20.6548				103.69	20.07	19.3558				69.18	31.44	45.4467				25.08	20.01	79.7847				67.58	35.21	52.1012
51.46	21.35	41.4885				56.34	19.83	35.197				43.46	24.54	56.4657				39.04	18.14	46.4652				49.28	24.74	50.2029
113.77	22.14	19.4603				90.18	25.1	27.8332				22.87	26.11	114.167				29.89	22.39	74.908				51.02	26.63	52.1952
158.95	21.55	13.5577				94.8	18.54	19.557				89.49	29.29	32.7299				25.39	22.61	89.0508				70.32	30.56	43.4585
130.48	25.22	19.3286				68.05	20.42	30.0073				87.42	24.61	28.1515				72.06	21.39	29.6836				73.26	35.34	48.2391
78.37	20.33	25.941				55.82	17.12	30.67				72.57	27.55	37.9633				36.41	18.01	49.4644				91.4	26.55	29.0481
100	20.58	20.58				82.59	13.17	15.9462				67.44	24.37	36.1358				23.14	18.64	80.5532				54.46	27.27	50.0734
177.89	21.97	12.3503				62.92	20.16	32.0407				76.78	23.09	30.0729				26.15	24.8	94.8375				50.45	27.8	55.1041
70.24	17.75	25.2705				59.15	21.03	35.5537				78.05	33.1	42.4087				67.43	24.91	36.942				80.06	25.61	31.9885
137.62	21.06	15.303				48.25	19.71	40.8497				57.21	25.19	44.0308				35.7	23.91	66.9748				36.89	32.43	87.91
87.65	24.72	28.2031				72.95	16.12	22.0973				47.14	27.36	58.0399				52.13	20.21	38.7685				50.89	32.18	63.2344
127.23	15.09	11.8604				81.52	18.1	22.2031				74.75	25.02	33.4716				29.08	20.58	70.7703				92.58	36	38.8853
98.83	20.54	20.7832				50.15	13.23	26.3809				85.5	30.26	35.3918				46.91	23.66	50.437				88.46	22.83	25.8083
148.74	25.72	17.2919				93.03	20.26	21.7779				64.74	27.83	42.9873				45.13	21.13	46.8203				68.2	25.59	37.522
107.38	18.14	16.8933				70.23	18.2	25.9149				51.6	23.9	46.3178				34.8	20.4	58.6207				83.86	27.02	32.2204
136.31	22.99	16.866				78.7	19.17	24.3583				79.01	28.59	36.1853				33.55	14.95	44.5604				97.54	31.57	32.3662
99.97	20.18	20.1861				64.51	14.26	22.1051				46.98	26.06	55.4704				45.46	20.94	46.0625				59.95	20.42	34.0617
93.2	20.04	21.5021				76.33	11.74	15.3806				48.76	23.22	47.621				23.36	22.84	97.774				85.41	30.83	36.0965
117.06	24.8	21.1857				66.72	18.29	27.4131				77.15	26.96	34.9449				29.93	12.1	40.4277				82.38	29.93	36.3316
169	21.02	12.4379				86.34	15.59	18.0565				87.59	30.2	34.4788				36.6	21.48	58.6885				76.85	21.84	28.419
134.63	20.71	15.3829				66.78	15.31	22.926				47.44	22.66	47.7656				75.13	24.02	31.9712				74.87	30.67	40.9643
76.59	18.34	23.9457				55.63	15.14	27.2155				70.2	29.23	41.6382				33.63	18.91	56.2296				53.94	24.59	45.5877
77.94	23.71	30.4208				83.63	20.07	23.9986				126.77	29.47	23.2468				60.46	20.64	34.1383				64.78	26.86	41.4634
100.77	19.27	19.1228				69.46	19.83	28.5488				51.85	26.91	51.8997				49.83	20.63	41.4008				65.42	30.34	46.3773
70.91	19.61	27.6548				62.44	23.59	37.7803				72.26	28.12	38.915				48.13	23.25	48.3067				63.63	26.79	42.1028
101.75	18.42	18.1032				93.83	16.49	17.5743				65.34	22.25	34.0526				35.2	20.17	57.3011				55.5	21.82	39.3153
106.59	21.48	20.152				82.52	19.8	23.9942				40.27	22.24	55.2272				36.06	20.31	56.3228				69.05	32.57	47.1687
74.73	17.97	24.0466				79.41	17.67	22.2516				31.79	28.75	90.4372				43.04	22.33	51.882				87.45	36.85	42.1384
101.51	17.95	17.683				130.36	20.5	15.7257				74.5	28.51	38.2685				30.06	23.94	79.6407				59.04	27.07	45.8503
121.02	22.54	18.625				104.33	23.56	22.5822				45.88	28.27	61.6173				35.91	19.03	52.9936				41.22	26.97	65.4294
95.74	19.25	20.1065				68.98	19.97	28.9504				53.08	24.53	46.2133				40.59	19.17	47.2284				55.11	28.1	50.9889
109.76	22.15	20.1804				95.09	21.87	22.9993				66.56	28.23	42.4129				36.74	19	51.7148				53.5	33.19	62.0374
114.81	19.32	16.8278				79	19.46	24.6329				32.96	26.22	79.551				48.09	21.5	44.7078				40.32	31.51	78.1498
120.42	24.78	20.578				104.47	20.55	19.6707				54.48	28.09	51.5602				33.55	14.8	44.1133				81.18	41.39	50.9855
52.47	18.7	35.6394				113.63	22.77	20.0387				89.19	21.35	23.9377				44.05	19.37	43.9728				86.34	30.7	35.5571
123.16	25.23	20.4855				112.37	22.03	19.6049				122.8	24.19	19.6987				18.5	17.14	92.6486				64.23	24.51	38.1597
128.34	20.33	15.8407				74.13	25.12	33.8864				112.95	22.53	19.9469				49.86	19.98	40.0722				36.31	29.85	82.2088
101.53	29.3	28.8585				65.88	21.66	32.878				67.03	20.19	30.1208				71.66	18.3	25.5373				65.77	35.26	53.6111
81.23	19.87	24.4614				95.01	22.14	23.3028				64.71	22.89	35.3732				34.37	19.24	55.9791				57.03	22.39	39.26
71	18.85	26.5493				84.3	19.2	22.7758				55.84	27.64	49.4986				34.02	27.37	80.4527				25.26	22.75	90.0633
137.75	23.66	17.176				72.3	17.77	24.5781				68.46	21.13	30.8647				46.63	18.84	40.4032				69.56	32.64	46.9235
133.71	26.12	19.5348				114.77	20.21	17.6091				70.07	21.19	30.2412				48.98	20.21	41.2617				59.82	31.67	52.9422
90.92	25.26	27.7827				85.16	19.2	22.5458				105.11	21.9	20.8353				44.74	19.99	44.6804				104.91	46.49	44.3142
121.81	20.11	16.5093				93.52	19.22	20.5518				81.97	28.97	35.3422				32.98	23.74	71.983				65.9	25.26	38.3308
117	15.38	13.1453				71.94	15.06	20.9341				76.94	28.66	37.2498				40.78	27.04	66.307				45.84	28.64	62.4782
88.33	23.25	26.3217				99.71	15.24	15.2843				86.16	20.76	24.0947				30.11	16.83	55.8951				59.19	28.96	48.9272
137.55	18.93	13.7623				69.3	18.26	26.3492				75.46	27.01	35.7938				65.45	22.35	34.1482				49.16	29	58.991
84.79	18.89	22.2786				88.33	20.72	23.4575				67.01	24.26	36.2036				72.96	23.58	32.3191				56.58	26.92	47.5786
164.9	23.31	14.1358				108.68	19.51	17.9518				71.45	31.84	44.5626				61.99	23.7	38.232				55.27	22.41	40.5464
97.5	23.49	24.0923				91.87	21.16	23.0325				64.94	26.66	41.0533				39.55	19.55	49.4311				57.76	26.94	46.6413
61.42	18.51	30.1368				133.39	19.04	14.2739				79.23	22.01	27.7799				46.37	20.55	44.3174				62.28	25.25	40.5427
185.27	23.4	12.6302				77.66	19.19	24.7103				38.98	20.34	52.1806				61.72	21.51	34.8509				74.86	29.86	39.8878
143.98	22.11	15.3563				104.74	17.9	17.0899				80.84	22.56	27.907				34.76	22.63	65.1036				63.33	32.3	51.0027
116.92	21.66	18.5255				62.36	17.5	28.0629				79.08	32.09	40.5792				41.54	24.9	59.9422				27.91	25.53	91.4726
141.26	22.99	16.275				97.76	25.26	25.8388				91.95	25.53	27.7651				56.96	21.92	38.4831				69.57	26.26	37.7462
98.08	16.96	17.292				131.34	16.88	12.8521				182.05	32.35	17.7698				42.77	20.64	48.2581				43.84	30.56	69.708
189.89	26.55	13.9818				72.63	14.27	19.6475				85.57	25.89	30.2559				32.21	19.67	61.068				51.88	26.89	51.8311
88.54	14.3	16.1509				86.41	19.33	22.3701				44.41	26.52	59.7163				62.3	18.69	30				37.91	28.39	74.8879
102.87	19.85	19.2962				63.22	21.92	34.6726				69.54	15.94	22.9221				48.18	19.3	40.0581				59.61	30.79	51.6524
165.63	24.74	14.9369				142.65	14.48	10.1507				57.39	29.7	51.7512				39.76	20.4	51.3078				24.55	24.36	99.2261
107.98	17.95	16.6234				86.56	15.41	17.8027				60.92	22.41	36.7859				47.36	23.34	49.2821				51.65	26.57	51.4424
119.34	16.22	13.5914				86.55	16.86	19.4801				57.82	20.92	36.1813				39.76	22.39	56.3129				44.78	18.67	41.6927
128.58	21.31	16.5733				82.32	13.66	16.5938				91.54	36.21	39.5565				42.24	23.78	56.2973				31.43	30.4	96.7229
90.19	22.55	25.0028				112.61	24.11	21.4102				108.25	26.79	24.7483				28.18	19.8	70.2626				47.18	29.47	62.4629
78.77	22.55	28.6277				96.29	17.45	18.1223				76.02	25.78	33.9121				47.54	21.03	44.2364				71.34	32.56	45.6406
113.24	21.37	18.8714				99.86	22.84	22.872				77.6	25.88	33.3505				41.41	13.18	31.8281				80.8	32.11	39.7401
167.94	25.19	14.9994				153.08	17.47	11.4123				97.84	27.63	28.24				51.13	20.24	39.5854				49.65	37.53	75.5891
126.43	22.49	17.7885				88.2	20.87	23.6621				89.21	28.86	32.3506				49.71	15.68	31.5429				64.49	32.7	50.7055
121.24	22.29	18.385				86.57	22.05	25.4707				64.53	24.19	37.4864				56.88	21.56	37.9044				59.14	28.96	48.9685
141.9	22.95	16.1734				84.33	18.79	22.2815				105.25	27.09	25.7387				54.12	18.32	33.8507				44.3	26.6	60.0451
163.3	20.05	12.278				80.41	16.25	20.2089				70.78	24.7	34.8969				40.21	15.32	38.1				45.11	32.45	71.9353
108.38	19.26	17.7708				124.19	21.21	17.0787				45.03	29.68	65.9116				55.72	19.9	35.7143				51.84	27.7	53.4336
118.16	24.52	20.7515				121.79	19.95	16.3807				59.05	19.67	33.3108				54.47	15.07	27.6666				45.19	27.95	61.85
133.42	15.69	11.7599				99.45	18.12	18.2202				74.58	32.21	43.1885				35.06	17.09	48.745				57.28	31.51	55.0105
139.58	20.78	14.8875				102.52	18.99	18.5232				45.56	26.75	58.7138				49.92	19.13	38.3213				68.7	30.39	44.2358
82.07	14.3	17.4242				87.5	25.28	28.8914				47.19	22.33	47.3193				40.75	18.04	44.2699				66.7	31.06	46.5667
127.62	18.41	14.4256				91.82	14.11	15.367				47.15	24.44	51.8346				28.99	26.23	90.4795				39.21	24.27	61.8975
163.69	21.91	13.3851				112	16.37	14.6161				61.05	24.84	40.688				28.89	27.03	93.5618				54.36	31.88	58.6461
128.92	20.22	15.6841				110.96	22.05	19.872				87.79	26.72	30.4363				35.97	20.44	56.8251				52.34	31.04	59.3045
106.52	24.77	23.2538				40.62	15.13	37.2477				31.36	26.48	84.4388				65.85	18.12	27.5171				97	32.48	33.4845
76.99	21.38	27.7698				83.36	20.86	25.024				45.88	24.64	53.7053				46.2	18.27	39.5455				49.65	36.67	73.857
123.95	22.15	17.8701				59.23	16.09	27.1653				63.2	22.48	35.5696				30.84	18.75	60.7977				28.74	18.48	64.3006
86.02	22.46	26.1102				43.52	22.58	51.8842				46.77	26.74	57.1734				50.58	24.93	49.2883				32.75	25.85	78.9313
103.62	24.81	23.9433				85.32	25.75	30.1805				32.92	19.94	60.5711				31.53	19.61	62.1947				22	24.46	111.182
75.74	21.26	28.0697				58.15	23.41	40.258				34.35	21.77	63.377				42.97	20.31	47.2655				34.15	23.45	68.6676
59.5	21.15	35.5462				63.24	22.17	35.0569				45.92	21.5	46.8206				69.63	23.53	33.7929				47.8	25.36	53.0544
77.57	23.26	29.9858				46.38	27.6	59.5084				43.09	23.88	55.4189				65.83	22.75	34.5587				23.75	24.84	104.589
59.9	20.53	34.2738				69.1	23.68	34.2692				31.37	20.18	64.329				38.21	19.42	50.8244				28.06	24.97	88.9879
76.32	23.13	30.3066				48.49	26.19	54.0111				26.2	24.89	95				43.89	19.74	44.9761				33.26	23.81	71.5875
80.37	21.52	26.7762				101.73	23.23	22.835				38.06	24.3	63.8466				47.44	22.42	47.2597				28.2	24.81	87.9787
65.81	25.94	39.4165				73.98	24.85	33.5902				33.77	24.99	74.0006				54.54	22.44	41.1441				34.74	20.76	59.7582
109.44	24.93	22.7796				69.01	23.18	33.5893				26.18	25.33	96.7532				37.45	20.74	55.3805				16.85	24.71	146.647
70.35	23.18	32.9495				73.65	24.65	33.4691				41.44	23.23	56.0569				41	20.02	48.8293				29.54	26.74	90.5213
85.24	23.87	28.0033				65.4	26.32	40.2446				45.06	25.45	56.4802				31.49	14.67	46.5862				31.85	27.28	85.6515
71.9	20.26	28.178				74.17	22.74	30.6593				44.19	22.55	51.0296				44.83	25.48	56.8369				27.61	24.86	90.0398
37.41	21.07	56.3218				91.83	23.09	25.1443				48.82	23.46	48.0541				22.3	19.81	88.8341				47.06	27.29	57.9898
91.39	24.08	26.3486				111.3	16.69	14.9955				25.01	25	99.96				39.99	28.57	71.4429				37.04	24.94	67.3326
61.02	22.72	37.2337				71.48	22.25	31.1276				37.77	27.35	72.412				63.84	23.23	36.3878				19.83	26.26	132.426
77.18	16.05	20.7955				92.27	26.13	28.3191				41.69	24.8	59.4867				42.09	23.01	54.6686				32.29	21.95	67.9777
81.81	20.57	25.1436				55.57	22.65	40.7594				38.31	22.02	57.4785				39.5	22.3	56.4557				40.87	23.49	57.4749
134.04	21.63	16.137				40.55	24.54	60.5179				53.36	23.65	44.3216				44.39	18.04	40.6398				28.42	24.21	85.1865
74.55	19.94	26.7471				50.76	20.74	40.8589				58.44	20.83	35.6434				49.98	24.31	48.6395				39.31	21.43	54.5154
156.44	22.53	14.4017				67.16	21.84	32.5194				49.25	24.2	49.1371				60.82	20.51	33.7225				25.83	23.73	91.8699
78.1	20.34	26.0435				61.38	26.88	43.7928				38.15	23.35	61.2058				56.06	21.58	38.4945				34.27	19.62	57.2512
66.65	20.5	30.7577				85.01	26.74	31.4551				38.94	20.6	52.9019				78.28	21.24	27.1334				47.75	27.22	57.0052
63.77	23.78	37.2903				97.81	20.94	21.4089				37.19	24.62	66.2006				61.46	21.61	35.1611				31	22.41	72.2903
49.84	21.28	42.6966				79.4	29.18	36.7506				30.93	25.98	83.9961				60.6	23.74	39.1749				31.09	22.93	73.7536
71.74	18.75	26.136				46.13	21.98	47.648				34.38	26.28	76.4398				55.4	24.38	44.0072				24.17	23.58	97.559
89.31	19.22	21.5205				79.54	25.39	31.921				68.61	27.54	40.1399				42.14	22.32	52.9663				25.28	22.13	87.5396
57.69	21.46	37.1988				48.5	24.48	50.4742				33.28	23.52	70.6731				54.72	20.95	38.2858				37.29	18.1	48.5385
59.08	23.12	39.1334				37.8	17.23	45.582				51.85	26.65	51.3983				50.88	23.82	46.816				25.24	25.1	99.4453
53.33	23.47	44.009				47.96	23.79	49.6038				48.42	25.81	53.3044				35.44	22.32	62.9797				24.42	23.05	94.3898
52.56	21.93	41.7237				83.64	25.61	30.6193				30.84	26.03	84.4034				52.31	22.18	42.4011				19.32	24.18	125.155
79.7	22.56	28.3061				47.89	21.57	45.0407				49.31	20.76	42.101				45.69	17.59	38.4986				25.7	21.55	83.8521
94.99	25.21	26.5396				53.27	17.53	32.9078				34.59	19.82	57.2998				48.06	20.17	41.9684				25.29	25.13	99.3673
51.97	22.14	42.6015				41.59	11.88	28.5646				43.86	25.99	59.2567				37.61	23.91	63.5735				35.46	18.83	53.1021
40.14	16.35	40.7324				25.37	22.73	89.594				28.42	21.84	76.8473				47.32	21.92	46.3229				14.87	28.55	191.997
41.75	19.08	45.7006				75.8	21.03	27.7441				45.04	23.85	52.9529				63.96	25.55	39.9468				31.69	23.18	73.1461
44.63	22.97	51.4676				42.53	22.44	52.7628				28.51	20.97	73.5531				73.29	27.16	37.0583				43.43	20.95	48.2385
85.65	19.59	22.8722				56.17	22.35	39.7899				46.34	19.75	42.6198				56.37	28.43	50.4346				28.39	25.19	88.7284
49.3	19.87	40.3043				57.95	23.66	40.8283				46.03	26.65	57.897				67.79	18.63	27.4819				37.6	22.1	58.7766
74.76	20.61	27.5682				56.13	23.17	41.2792				35.84	25.54	71.2612				55.59	23.3	41.914				48.34	26.81	55.4613
53.34	17.95	33.652				81.72	24.46	29.9315				48.84	27.66	56.6339				58.65	21.3	36.3171				27.67	24.55	88.7243
42.13	19.22	45.6207				57.24	30.66	53.5639				35.15	22.63	64.3812				49.72	19.95	40.1247				29.08	23.42	80.5365
58.16	22.02	37.8611				37.23	15.45	41.4988				56.41	21.66	38.3974				43.88	20.7	47.1741				40.23	20.21	50.2361
36.8	19.54	53.0978				57.88	24.65	42.5881				25.4	20.82	81.9685				37	21.49	58.0811				33.26	21.84	65.6645
36.07	20.49	56.8062				63.54	22.89	36.0246				41.86	25.46	60.8218				31.5	24.73	78.5079				25.93	19.9	76.7451
47.7	22.46	47.086				54.57	22.75	41.6896				68.9	23.65	34.3251				68.14	18.21	26.7244				21.19	17.97	84.8042
71.49	18	25.1783				69.62	26.49	38.0494				21.7	23.85	109.908				51.03	21.64	42.4064				22.28	20.58	92.3698
63.46	17.33	27.3085				43.19	25.14	58.2079				44.41	25.33	57.0367				36.95	19.18	51.908				30.24	23.31	77.0833
47.9	19.2	40.0835				52.11	28.37	54.4425				60.49	21.2	35.0471				69.68	22.27	31.9604				16.46	20.41	123.998
66.86	21.65	32.3811				113.58	24.17	21.2802				61.9	25.65	41.4378				51.14	24.15	47.2233				12.86	19.13	148.756
49.93	20.28	40.6169				62.99	19.91	31.6082				37.92	23.25	61.3133				47.42	24.93	52.5728				14.99	26.05	173.783
71.18	20.85	29.2919				43.07	19.57	45.4377				36.07	26.55	73.6069				41.04	18.23	44.4201				35.99	22.15	61.5449
40.06	19.51	48.7019				71.21	28.55	40.0927				37.51	24.34	64.8894				83.62	22.19	26.5367				26.74	22.93	85.7517
45.31	18.94	41.8009				61.08	27.29	44.6791				57.51	20.51	35.6634				30.05	18.88	62.8286				19.03	24.14	126.852
80.79	21.02	26.0181				61.02	26.67	43.707				52.74	22.84	43.3068				54.95	22.29	40.5641				20.13	24.59	122.156
65.16	18.63	28.5912				56.18	22.84	40.655				48.13	19.78	41.097				96.46	24.99	25.9071				31.42	21.03	66.9319
62.33	16.12	25.8623				49.32	21.84	44.2822				48.54	26.37	54.3263				34.28	20.61	60.1225				20.73	22.91	110.516
76.8	22.37	29.1276				41.97	24.76	58.9945				44.33	24.97	56.3275				35.59	26.09	73.3071				21.64	20.94	96.7652
35.91	22.79	63.4642				101.48	21.93	21.6102				50.34	24.62	48.9074				57.9	25	43.1779				33.4	23.13	69.2515
54.2	17.99	33.1919				38.41	26.69	69.4871				38.07	21.54	56.58				32.43	21.28	65.6183				23.76	21.33	89.7727
91.52	26.24	28.6713				47.1	18.93	40.1911				52.6	25.98	49.3916				41.59	23.47	56.4318				27.08	22.76	84.0473
98.05	23.06	23.5186				48.48	17.32	35.7261				52.96	24.97	47.1488				34.2	20.88	61.0526				29.05	24.51	84.3718
76.22	18.52	24.2981				60.17	21.89	36.3803				47.15	22.75	48.2503				64.62	18.88	29.217				23.31	22.09	94.7662
75.68	24.91	32.9149				67.9	18.48	27.2165				61.93	18.66	30.1308				42.46	19.06	44.8893				20.02	17.83	89.0609
77.63	24.36	31.3796				37.41	21.86	58.4336				25.16	25.8	102.544				50.3	23.97	47.6541				24.97	19.12	76.5719
99.53	22.87	22.978				53.24	22.33	41.9421				25.71	22.2	86.3477				41.09	22.29	54.2468				25.16	22.79	90.5803
82.07	22.7	27.6593				54.9	19.56	35.6284				82.33	28.52	34.6411				68.06	22.38	32.8828				36.72	22.33	60.8115
62.59	21.77	34.7819				37.49	20.08	53.5609				69.29	20.29	29.2827				82.47	23.02	27.9132				20.63	16.22	78.6234
84.69	21.95	25.9181				33.51	22.55	67.2933				35.89	25.42	70.8275				55.34	21.09	38.1099				30.28	19.56	64.5971
67	22.49	33.5672				53.37	25.17	47.1613				48.66	21.82	44.8418				52.85	23.31	44.106				19.22	21.54	112.071
85.34	24.03	28.158				62.65	21.25	33.9186				31.39	26.85	85.5368				41.22	22.01	53.3964				30.16	15.59	51.691
107.47	23.26	21.6432				21.68	21.7	100.092				64.54	24.71	38.2863				49.08	25.12	51.1817				30.24	15.69	51.8849
81.45	19.66	24.1375				26.66	20.88	78.3196				27.65	22.25	80.4702				41.2	23.91	58.034				32.7	14.85	45.4128
77.16	18.69	24.2224				74.94	24.16	32.2391				51.97	18.43	35.4628				54.81	19.35	35.3038				21.08	20.57	97.5806
77.37	26.66	34.4578				62.03	23.95	38.6103				40.28	19.97	49.578				55.11	22.68	41.1541				23.78	16.54	69.5542
88.5	23.79	26.8814				38.87	21.84	56.1873				36.88	19.8	53.6876				67.06	20.76	30.9574				19.61	20.73	105.711
69.09	17.72	25.6477				32.05	20.82	64.961				50.26	27.25	54.2181				34.88	19.56	56.078				18.71	25.14	134.367
71.55	27.18	37.9874				45.22	16.31	36.0681				36.51	23.05	63.1334				30.06	21.09	70.1597				36.15	16.04	44.3707
114.01	20.3	17.8055				46.32	19.63	42.3791				47.46	25.34	53.3923				47.47	19.25	40.5519				23.85	25.14	105.409
60.08	20.24	33.6884				31	20.51	66.1613				30.17	23.86	79.0852				46.84	19.3	41.2041				28.08	21.4	76.2108
82.68	23.41	28.314				66.77	22.86	34.2369				34.93	24.79	70.9705				51.74	25.52	49.3235				26.03	24.93	95.7741
67.84	23.97	35.3331				90.69	25.63	28.2611				63.89	21.7	33.9646				58.84	22.94	38.9871				32.24	21.67	67.2146
72.13	20.3	28.1436				48.29	26.89	55.6844				63.92	24.05	37.6252				65.22	25.02	38.3625				30.11	18.82	62.5042
76.46	23.22	30.3688				34.03	23.29	68.4396				30.97	22.8	73.6196				41.73	20.64	49.4608				38.66	22.53	58.2773
64.36	17.74	27.5637				44.88	22.88	50.9804				40.53	30.24	74.6114				66.82	26.89	40.2424				25.03	25.8	103.076
79.44	24.82	31.2437				54.07	24.36	45.0527				29.28	23.97	81.8648				80.09	28.87	36.0469				24.94	26.04	104.411
94.74	18.96	20.0127				60.92	25.95	42.5968				50.11	21.3	42.5065				49.52	24.39	49.2528				21.75	18.13	83.3563
67.02	20.37	30.3939				42.58	24.28	57.0221				48.71	19.63	40.2997				55.34	20.59	37.2064				35.69	24.08	67.4699
86.41	23.82	27.5663				44.15	20.23	45.8211				45.59	26.61	58.3681				54.25	23.71	43.7051				35.71	23.2	64.9678
91.43	19.98	21.8528				40.75	20.22	49.6196				62.6	24.13	38.5463				66.37	32.14	48.4255				25.44	24.56	96.5409
104.09	22.87	21.9714				32.25	21.53	66.7597				47.5	25.28	53.2211				43.81	24.61	56.1744				27.67	22.87	82.6527
56.84	17.95	31.5799				33.38	25.45	76.2433				43.4	21.42	49.3548				46.94	18.7	39.8381				36.93	23.21	62.8486
63.31	23.08	36.4555				139.39	18.18	13.0425				23.9	18.85	78.8703				49.56	25.96	52.381				43.52	22.56	51.8382
90.81	20.54	22.6187				49.98	22.73	45.4782				44.13	32.3	73.1928				50.38	22.93	45.5141				36.99	22.39	60.5299
83.02	22.24	26.7887				43.83	24.17	55.1449				31	17.5	56.4516				69.35	18.56	26.7628				32.42	16.66	51.388
61.81	20.39	32.9882				38.43	11.97	31.1475				49.23	21.52	43.7132				51.2	16.71	32.6367				23.66	23.25	98.2671
64.45	23.65	36.6951				72.56	22.06	30.4024				45.64	25.53	55.9378				67.37	21.68	32.1805				28.42	24.3	85.5032
55.97	24.06	42.9873				25.29	23.24	91.894				42.88	16.28	37.9664				48.61	20.9	42.9953				36.59	23.23	63.4873
82.93	18.38	22.1633				65.73	21.85	33.2421				41.41	26.43	63.8252				68.03	20.54	30.1926				33.04	21.23	64.2554
63.09	21.08	33.4126				22.28	17.29	77.6032				24.05	20.72	86.1538				44.85	21.38	47.67				35.44	24.57	69.3284

## Sheet: folds (NT)
Item	Source	Length [µm]	mean	157.761	259.031	230.997	171.769	215.551
1	Z1 5.tif	189.77	SD	56.0432	80.8258	94.1726	71.1776	91.6637
2	Z1 5.tif	209.58		Zero	T	O	TO	TOL
3	Z1 5.tif	68.1
4	Z1 5.tif	91.72
5	Z1 5.tif	70.82
6	Z1 5.tif	160.87
7	Z1 5.tif	168.52
8	Z1 5.tif	155.72
9	Z1 5.tif	287.78
10	Z1 5.tif	135.9
11	Z1 10.tif	88.94
12	Z1 10.tif	172.29
13	Z1 10.tif	167.6
14	Z1 10.tif	184.29
15	Z1 10.tif	276.15
16	Z1 10.tif	326.79
17	Z1 10.tif	225.31
18	Z1 10.tif	189.85
19	Z1 10.tif	197.73
20	Z1 10.tif	217.04
21	Z1 15.tif	231.77
22	Z1 15.tif	298.95
23	Z1 15.tif	248.38
24	Z1 15.tif	153.59
25	Z1 15.tif	197.62
26	Z1 15.tif	306.67
27	Z1 15.tif	190.99
28	Z1 15.tif	210.92
29	Z1 15.tif	235.01
30	Z1 15.tif	189.92
31	Z2 5.tif	105.1
32	Z2 5.tif	138.38
33	Z2 5.tif	109.94
34	Z2 5.tif	221.98
35	Z2 5.tif	228.7
36	Z2 5.tif	128.68
37	Z2 5.tif	163.51
38	Z2 5.tif	151.57
39	Z2 5.tif	196.05
40	Z2 5.tif	236.69
41	Z2 10.tif	122.56
42	Z2 10.tif	228.37
43	Z2 10.tif	273.02
44	Z2 10.tif	231.08
45	Z2 10.tif	161.81
46	Z2 10.tif	208.24
47	Z2 10.tif	252.36
48	Z2 10.tif	191.14
49	Z2 10.tif	163.25
50	Z2 10.tif	205.61
51	Z2 15.tif	175.19
52	Z2 15.tif	248.92
53	Z2 15.tif	178.82
54	Z2 15.tif	157.63
55	Z2 15.tif	122.13
56	Z2 15.tif	114.95
57	Z2 15.tif	158.48
58	Z2 15.tif	125.21
59	Z2 15.tif	111.62
60	Z2 15.tif	105.03
61	Z3 5.tif	269.52
62	Z3 5.tif	109.13
63	Z3 5.tif	195.55
64	Z3 5.tif	118.76
65	Z3 5.tif	117.16
66	Z3 5.tif	116.31
67	Z3 5.tif	218.46
68	Z3 5.tif	141.25
69	Z3 5.tif	179.77
70	Z3 5.tif	131.45
71	Z3 10.tif	102.09
72	Z3 10.tif	111.69
73	Z3 10.tif	70.65
74	Z3 10.tif	111.09
75	Z3 10.tif	97
76	Z3 10.tif	264.84
77	Z3 10.tif	188.21
78	Z3 10.tif	132.66
79	Z3 10.tif	136.92
80	Z3 10.tif	148.73
81	Z3 15.tif	78.23
82	Z3 15.tif	137.03
83	Z3 15.tif	136.29
84	Z3 15.tif	83.39
85	Z3 15.tif	135.19
86	Z3 15.tif	110.36
87	Z3 15.tif	98.89
88	Z3 15.tif	96.87
89	Z3 15.tif	103.71
90	Z3 15.tif	119.44
91	Z4 5.tif	245.69
92	Z4 5.tif	145.58
93	Z4 5.tif	174.38
94	Z4 5.tif	95.36
95	Z4 5.tif	123.57
96	Z4 5.tif	144.87
97	Z4 5.tif	91.68
98	Z4 5.tif	65.03
99	Z4 5.tif	144.56
100	Z4 5.tif	217.29
101	Z4 10.tif	129.69
102	Z4 10.tif	162.4
103	Z4 10.tif	74.97
104	Z4 10.tif	83.86
105	Z4 10.tif	161.23
106	Z4 10.tif	151.48
107	Z4 10.tif	174.9
108	Z4 10.tif	151.59
109	Z4 10.tif	142.25
110	Z4 10.tif	93.81
111	Z4 15.tif	133.17
112	Z4 15.tif	105.35
113	Z4 15.tif	124.12
114	Z4 15.tif	86.44
115	Z4 15.tif	179.98
116	Z4 15.tif	140.17
117	Z4 15.tif	242.33
118	Z4 15.tif	81.38
119	Z4 15.tif	110.44
120	Z4 15.tif	87.99
121	Z5 5.tif	139.1
122	Z5 5.tif	162.45
123	Z5 5.tif	208.24
124	Z5 5.tif	173.74
125	Z5 5.tif	231.96
126	Z5 5.tif	214.8
127	Z5 5.tif	252.8
128	Z5 5.tif	218.37
129	Z5 5.tif	129.67
130	Z5 5.tif	150.89
131	Z5 10.tif	125.03
132	Z5 10.tif	149.47
133	Z5 10.tif	138.38
134	Z5 10.tif	137.76
135	Z5 10.tif	160.77
136	Z5 10.tif	116.64
137	Z5 10.tif	136.68
138	Z5 10.tif	107.61
139	Z5 10.tif	129.78
140	Z5 10.tif	100.15
141	Z5 15.tif	112.2
142	Z5 15.tif	95.82
143	Z5 15.tif	145.99
144	Z5 15.tif	165.69
145	Z5 15.tif	178.46
146	Z5 15.tif	120.94
147	Z5 15.tif	100.98
148	Z5 15.tif	84.35
149	Z5 15.tif	118.25
150	Z5 15.tif	166.37
151	T1 5.tif	322.03
152	T1 5.tif	187.02
153	T1 5.tif	396.92
154	T1 5.tif	287.05
155	T1 5.tif	372.68
156	T1 5.tif	384.55
157	T1 5.tif	219.04
158	T1 5.tif	676.4
159	T1 5.tif	388.22
160	T1 5.tif	498.63
161	T1 10.tif	172.76
162	T1 10.tif	315.72
163	T1 10.tif	301.63
164	T1 10.tif	241.16
165	T1 10.tif	285.43
166	T1 10.tif	249.63
167	T1 10.tif	138.46
168	T1 10.tif	295.07
169	T1 10.tif	322.34
170	T1 10.tif	419.99
171	T1 15.tif	309.3
172	T1 15.tif	354.07
173	T1 15.tif	241.23
174	T1 15.tif	318.01
175	T1 15.tif	292.79
176	T1 15.tif	327.98
177	T1 15.tif	277.79
178	T1 15.tif	217.5
179	T1 15.tif	307.45
180	T1 15.tif	289.16
181	T2 5.tif	246.92
182	T2 5.tif	295.25
183	T2 5.tif	232.29
184	T2 5.tif	262.9
185	T2 5.tif	197.3
186	T2 5.tif	227.31
187	T2 5.tif	354.45
188	T2 5.tif	331.17
189	T2 5.tif	174.08
190	T2 5.tif	144.28
191	T2 10.tif	196.26
192	T2 10.tif	135.5
193	T2 10.tif	219.16
194	T2 10.tif	418.11
195	T2 10.tif	120.9
196	T2 10.tif	219.06
197	T2 10.tif	184.91
198	T2 10.tif	186.7
199	T2 10.tif	210.28
200	T2 10.tif	231.08
201	T2 15.tif	226.35
202	T2 15.tif	371.58
203	T2 15.tif	296.06
204	T2 15.tif	201.23
205	T2 15.tif	214.68
206	T2 15.tif	187.47
207	T2 15.tif	213.22
208	T2 15.tif	268.81
209	T2 15.tif	143.75
210	T2 15.tif	310.94
211	T3 5.tif	227.03
212	T3 5.tif	221.51
213	T3 5.tif	178.91
214	T3 5.tif	290.03
215	T3 5.tif	380.93
216	T3 5.tif	205.21
217	T3 5.tif	302.37
218	T3 5.tif	286.37
219	T3 5.tif	170.6
220	T3 5.tif	254.32
221	T3 10.tif	366.78
222	T3 10.tif	227.54
223	T3 10.tif	241.03
224	T3 10.tif	309.43
225	T3 10.tif	304.03
226	T3 10.tif	369.03
227	T3 10.tif	314.09
228	T3 10.tif	242.78
229	T3 10.tif	239.15
230	T3 10.tif	207.96
231	T3 15.tif	318.85
232	T3 15.tif	242.25
233	T3 15.tif	220.31
234	T3 15.tif	340.73
235	T3 15.tif	308.53
236	T3 15.tif	294.01
237	T3 15.tif	168.19
238	T3 15.tif	196.59
239	T3 15.tif	244.32
240	T3 15.tif	400.53
241	T4 5.tif	303.21
242	T4 5.tif	268.69
243	T4 5.tif	263.38
244	T4 5.tif	325.95
245	T4 5.tif	177.54
246	T4 5.tif	67.94
247	T4 5.tif	324.19
248	T4 5.tif	227.38
249	T4 5.tif	205.71
250	T4 5.tif	203.55
251	T4 10.tif	296.53
252	T4 10.tif	194.34
253	T4 10.tif	175.93
254	T4 10.tif	153.42
255	T4 10.tif	158.84
256	T4 10.tif	236.51
257	T4 10.tif	395.81
258	T4 10.tif	199.28
259	T4 10.tif	163.27
260	T4 10.tif	246.7
261	T4 15.tif	286.08
262	T4 15.tif	161.53
263	T4 15.tif	170.17
264	T4 15.tif	272.54
265	T4 15.tif	192.84
266	T4 15.tif	143.63
267	T4 15.tif	231.59
268	T4 15.tif	287.69
269	T4 15.tif	291.34
270	T4 15.tif	422.16
271	T5 5.tif	320.71
272	T5 5.tif	209.04
273	T5 5.tif	241.35
274	T5 5.tif	272.37
275	T5 5.tif	301.82
276	T5 5.tif	213.18
277	T5 5.tif	329.44
278	T5 5.tif	377.75
279	T5 5.tif	220.34
280	T5 5.tif	196.45
281	T5 10.tif	223.93
282	T5 10.tif	231.25
283	T5 10.tif	232.17
284	T5 10.tif	128.51
285	T5 10.tif	233.93
286	T5 10.tif	296.68
287	T5 10.tif	279.83
288	T5 10.tif	267.87
289	T5 10.tif	259.6
290	T5 10.tif	338.27
291	T5 15.tif	234.61
292	T5 15.tif	253.81
293	T5 15.tif	211.94
294	T5 15.tif	118.15
295	T5 15.tif	206.76
296	T5 15.tif	201.08
297	T5 15.tif	196.49
298	T5 15.tif	201.19
299	T5 15.tif	248.08
300	T5 15.tif	254.85
301	O1 5.tif	317.24
302	O1 5.tif	234.04
303	O1 5.tif	203.11
304	O1 5.tif	274.95
305	O1 5.tif	344.55
306	O1 5.tif	308.22
307	O1 5.tif	454.93
308	O1 5.tif	406.73
309	O1 5.tif	245.48
310	O1 5.tif	228.5
311	O1 10.tif	309.86
312	O1 10.tif	237.63
313	O1 10.tif	366.89
314	O1 10.tif	219.61
315	O1 10.tif	153.37
316	O1 10.tif	282.29
317	O1 10.tif	235.98
318	O1 10.tif	182.85
319	O1 10.tif	274.62
320	O1 10.tif	123.77
321	O1 15.tif	250.91
322	O1 15.tif	205.62
323	O1 15.tif	173.39
324	O1 15.tif	158.45
325	O1 15.tif	165.72
326	O1 15.tif	124.99
327	O1 15.tif	208.81
328	O1 15.tif	190.21
329	O1 15.tif	153.7
330	O1 15.tif	275.86
331	O2 5.tif	142.77
332	O2 5.tif	151.01
333	O2 5.tif	270.53
334	O2 5.tif	179.49
335	O2 5.tif	175.78
336	O2 5.tif	205.18
337	O2 5.tif	164.21
338	O2 5.tif	124.77
339	O2 5.tif	246.12
340	O2 5.tif	272.89
341	O2 10.tif	278.48
342	O2 10.tif	389.09
343	O2 10.tif	258.93
344	O2 10.tif	92.4
345	O2 10.tif	314.21
346	O2 10.tif	227.04
347	O2 10.tif	248.07
348	O2 10.tif	269.28
349	O2 10.tif	264.87
350	O2 10.tif	230.96
351	O2 15.tif	170.82
352	O2 15.tif	292.46
353	O2 15.tif	165.36
354	O2 15.tif	192.37
355	O2 15.tif	287.38
356	O2 15.tif	177.04
357	O2 15.tif	218.32
358	O2 15.tif	269.63
359	O2 15.tif	95.79
360	O2 15.tif	236.47
361	O3 5.tif	442.06
362	O3 5.tif	499.4
363	O3 5.tif	445.7
364	O3 5.tif	266.39
365	O3 5.tif	410.32
366	O3 5.tif	449.67
367	O3 5.tif	419.48
368	O3 5.tif	415.98
369	O3 5.tif	391.24
370	O3 5.tif	266.85
371	O3 10.tif	303.61
372	O3 10.tif	192.41
373	O3 10.tif	495.94
374	O3 10.tif	275.74
375	O3 10.tif	158.56
376	O3 10.tif	335.91
377	O3 10.tif	248.44
378	O3 10.tif	289.72
379	O3 10.tif	266.92
380	O3 10.tif	341.18
381	O3 15.tif	114.84
382	O3 15.tif	209.77
383	O3 15.tif	164.41
384	O3 15.tif	220.57
385	O3 15.tif	289.61
386	O3 15.tif	217.54
387	O3 15.tif	173.12
388	O3 15.tif	383.62
389	O3 15.tif	174.77
390	O3 15.tif	88.81
391	O4 5.tif	290.31
392	O4 5.tif	341.9
393	O4 5.tif	178.89
394	O4 5.tif	273.83
395	O4 5.tif	111.56
396	O4 5.tif	217.93
397	O4 5.tif	179.28
398	O4 5.tif	152.03
399	O4 5.tif	137.95
400	O4 5.tif	174.08
401	O4 10.tif	221.92
402	O4 10.tif	239.57
403	O4 10.tif	266.65
404	O4 10.tif	267.69
405	O4 10.tif	409.53
406	O4 10.tif	352.45
407	O4 10.tif	238.14
408	O4 10.tif	128.66
409	O4 10.tif	285.63
410	O4 10.tif	85.31
411	O4 15.tif	179.45
412	O4 15.tif	171.59
413	O4 15.tif	272.86
414	O4 15.tif	67.82
415	O4 15.tif	332.46
416	O4 15.tif	231.08
417	O4 15.tif	320.04
418	O4 15.tif	258.75
419	O4 15.tif	145.06
420	O4 15.tif	339.2
421	O5 5.tif	205.91
422	O5 5.tif	284.47
423	O5 5.tif	264.68
424	O5 5.tif	213.07
425	O5 5.tif	220.38
426	O5 5.tif	181.71
427	O5 5.tif	311.49
428	O5 5.tif	89.64
429	O5 5.tif	79.87
430	O5 5.tif	113.28
431	O5 10.tif	188.21
432	O5 10.tif	115.62
433	O5 10.tif	132.41
434	O5 10.tif	179.53
435	O5 10.tif	168.18
436	O5 10.tif	117.98
437	O5 10.tif	104.86
438	O5 10.tif	84.94
439	O5 10.tif	120.66
440	O5 10.tif	204.13
441	O5 15.tif	119.17
442	O5 15.tif	175.23
443	O5 15.tif	102.4
444	O5 15.tif	117.6
445	O5 15.tif	95.94
446	O5 15.tif	255.93
447	O5 15.tif	213.62
448	O5 15.tif	167.24
449	O5 15.tif	106.31
450	O5 15.tif	166.91
451	TO1 5.tif	231.26
452	TO1 5.tif	123.65
453	TO1 5.tif	166.56
454	TO1 5.tif	249.78
455	TO1 5.tif	177.32
456	TO1 5.tif	218.06
457	TO1 5.tif	270.15
458	TO1 5.tif	206.46
459	TO1 5.tif	130.92
460	TO1 5.tif	87.96
461	TO1 10.tif	206.16
462	TO1 10.tif	204.65
463	TO1 10.tif	200.9
464	TO1 10.tif	219.71
465	TO1 10.tif	155.06
466	TO1 10.tif	153.4
467	TO1 10.tif	136.97
468	TO1 10.tif	126.73
469	TO1 10.tif	152.89
470	TO1 10.tif	120.5
471	TO1 15.tif	138.57
472	TO1 15.tif	148.84
473	TO1 15.tif	173.45
474	TO1 15.tif	155.77
475	TO1 15.tif	249.02
476	TO1 15.tif	233
477	TO1 15.tif	178.06
478	TO1 15.tif	227.06
479	TO1 15.tif	196.34
480	TO1 15.tif	227.03
481	TO2 5.tif	232.02
482	TO2 5.tif	288.65
483	TO2 5.tif	247.22
484	TO2 5.tif	350.27
485	TO2 5.tif	251.5
486	TO2 5.tif	209.42
487	TO2 5.tif	175.29
488	TO2 5.tif	177.63
489	TO2 5.tif	191.45
490	TO2 5.tif	146.51
491	TO2 10.tif	176.52
492	TO2 10.tif	254.74
493	TO2 10.tif	169.18
494	TO2 10.tif	166.31
495	TO2 10.tif	156.27
496	TO2 10.tif	212.11
497	TO2 10.tif	176.75
498	TO2 10.tif	170.6
499	TO2 10.tif	261.91
500	TO2 10.tif	215.57
501	TO2 15.tif	196.58
502	TO2 15.tif	137.15
503	TO2 15.tif	110.28
504	TO2 15.tif	114.67
505	TO2 15.tif	137.61
506	TO2 15.tif	150.55
507	TO2 15.tif	207.46
508	TO2 15.tif	117.32
509	TO2 15.tif	108.07
510	TO2 15.tif	127.54
511	TO3 5.tif	108.99
512	TO3 5.tif	74.02
513	TO3 5.tif	100.23
514	TO3 5.tif	112.72
515	TO3 5.tif	99.69
516	TO3 5.tif	105.66
517	TO3 5.tif	130.17
518	TO3 5.tif	126.93
519	TO3 5.tif	110.34
520	TO3 5.tif	124.25
521	TO3 10.tif	105.41
522	TO3 10.tif	120.07
523	TO3 10.tif	117.23
524	TO3 10.tif	110.08
525	TO3 10.tif	123.96
526	TO3 10.tif	129.03
527	TO3 10.tif	147.59
528	TO3 10.tif	147.36
529	TO3 10.tif	126.98
530	TO3 10.tif	136.39
531	TO3 15.tif	222.49
532	TO3 15.tif	420.87
533	TO3 15.tif	252.56
534	TO3 15.tif	212.68
535	TO3 15.tif	144.77
536	TO3 15.tif	144.52
537	TO3 15.tif	147.25
538	TO3 15.tif	184.87
539	TO3 15.tif	219.54
540	TO3 15.tif	225.47
541	TO4 5.tif	232.79
542	TO4 5.tif	149.4
543	TO4 5.tif	345.77
544	TO4 5.tif	205.69
545	TO4 5.tif	314.01
546	TO4 5.tif	288.78
547	TO4 5.tif	358.96
548	TO4 5.tif	267.68
549	TO4 5.tif	240.14
550	TO4 5.tif	255.48
551	TO4 10.tif	323.58
552	TO4 10.tif	317.76
553	TO4 10.tif	221.8
554	TO4 10.tif	270.42
555	TO4 10.tif	448.25
556	TO4 10.tif	351.81
557	TO4 10.tif	171.51
558	TO4 10.tif	180.83
559	TO4 10.tif	114.17
560	TO4 10.tif	117.89
561	TO4 15.tif	118.1
562	TO4 15.tif	84.7
563	TO4 15.tif	56.67
564	TO4 15.tif	167.08
565	TO4 15.tif	117.62
566	TO4 15.tif	184.51
567	TO4 15.tif	177.96
568	TO4 15.tif	134.31
569	TO4 15.tif	186.86
570	TO4 15.tif	152.33
571	TO5 5.tif	169.21
572	TO5 5.tif	206.37
573	TO5 5.tif	201.55
574	TO5 5.tif	154.63
575	TO5 5.tif	99.01
576	TO5 5.tif	67.82
577	TO5 5.tif	126.63
578	TO5 5.tif	92.97
579	TO5 5.tif	104.96
580	TO5 5.tif	120.54
581	TO5 10.tif	83.82
582	TO5 10.tif	106.7
583	TO5 10.tif	88.87
584	TO5 10.tif	78.55
585	TO5 10.tif	122.09
586	TO5 10.tif	101.01
587	TO5 10.tif	83.27
588	TO5 10.tif	88.33
589	TO5 10.tif	106.12
590	TO5 10.tif	111.29
591	TO5 15.tif	116.86
592	TO5 15.tif	119.27
593	TO5 15.tif	112.86
594	TO5 15.tif	96.58
595	TO5 15.tif	137.93
596	TO5 15.tif	131.65
597	TO5 15.tif	133.13
598	TO5 15.tif	144.72
599	TO5 15.tif	97.1
600	TO5 15.tif	169.18
601	TOL1 5.tif	257.88
602	TOL1 5.tif	259.79
603	TOL1 5.tif	323.44
604	TOL1 5.tif	343.62
605	TOL1 5.tif	168.82
606	TOL1 5.tif	262.56
607	TOL1 5.tif	204.75
608	TOL1 5.tif	200.1
609	TOL1 5.tif	322.08
610	TOL1 5.tif	294.45
611	TOL1 10.tif	276.15
612	TOL1 10.tif	259.66
613	TOL1 10.tif	208.61
614	TOL1 10.tif	351.93
615	TOL1 10.tif	249.56
616	TOL1 10.tif	167.7
617	TOL1 10.tif	233.64
618	TOL1 10.tif	194.3
619	TOL1 10.tif	374.34
620	TOL1 10.tif	342.21
621	TOL1 15.tif	329.32
622	TOL1 15.tif	548.13
623	TOL1 15.tif	363.66
624	TOL1 15.tif	492.75
625	TOL1 15.tif	511.3
626	TOL1 15.tif	511.54
627	TOL1 15.tif	202.02
628	TOL1 15.tif	222.52
629	TOL1 15.tif	345.23
630	TOL1 15.tif	240.81
631	TOL2 5.tif	256.11
632	TOL2 5.tif	207.9
633	TOL2 5.tif	192.66
634	TOL2 5.tif	241.34
635	TOL2 5.tif	206.12
636	TOL2 5.tif	169.17
637	TOL2 5.tif	170.87
638	TOL2 5.tif	160.45
639	TOL2 5.tif	160.22
640	TOL2 5.tif	373.16
641	TOL2 10.tif	278.68
642	TOL2 10.tif	217.31
643	TOL2 10.tif	265.04
644	TOL2 10.tif	272.22
645	TOL2 10.tif	224.86
646	TOL2 10.tif	194.76
647	TOL2 10.tif	213.3
648	TOL2 10.tif	173.01
649	TOL2 10.tif	179.14
650	TOL2 10.tif	254.37
651	TOL2 15.tif	153.7
652	TOL2 15.tif	146.74
653	TOL2 15.tif	368.36
654	TOL2 15.tif	222.03
655	TOL2 15.tif	142.77
656	TOL2 15.tif	200.19
657	TOL2 15.tif	129.97
658	TOL2 15.tif	116.46
659	TOL2 15.tif	162.06
660	TOL2 15.tif	222.21
661	TOL3 5.tif	208.44
662	TOL3 5.tif	227.36
663	TOL3 5.tif	249.03
664	TOL3 5.tif	225.43
665	TOL3 5.tif	140.6
666	TOL3 5.tif	135.74
667	TOL3 5.tif	443.36
668	TOL3 5.tif	107.55
669	TOL3 5.tif	152.36
670	TOL3 5.tif	131.11
671	TOL3 10.tif	147.42
672	TOL3 10.tif	120.08
673	TOL3 10.tif	271.84
674	TOL3 10.tif	184.32
675	TOL3 10.tif	180.79
676	TOL3 10.tif	124.75
677	TOL3 10.tif	137.46
678	TOL3 10.tif	144.25
679	TOL3 10.tif	163.36
680	TOL3 10.tif	142.27
681	TOL3 15.tif	170.42
682	TOL3 15.tif	170.56
683	TOL3 15.tif	200.78
684	TOL3 15.tif	141.09
685	TOL3 15.tif	187.92
686	TOL3 15.tif	179.57
687	TOL3 15.tif	139.02
688	TOL3 15.tif	154.27
689	TOL3 15.tif	191.46
690	TOL3 15.tif	163.06
691	TOL4 5.tif	140.53
692	TOL4 5.tif	130.47
693	TOL4 5.tif	125.69
694	TOL4 5.tif	220.59
695	TOL4 5.tif	152.75
696	TOL4 5.tif	138.12
697	TOL4 5.tif	94.12
698	TOL4 5.tif	105.21
699	TOL4 5.tif	107.73
700	TOL4 5.tif	115.3
701	TOL4 10.tif	164.39
702	TOL4 10.tif	167.25
703	TOL4 10.tif	286.33
704	TOL4 10.tif	192.03
705	TOL4 10.tif	219.2
706	TOL4 10.tif	138.72
707	TOL4 10.tif	125.52
708	TOL4 10.tif	130.37
709	TOL4 10.tif	323.93
710	TOL4 10.tif	282.57
711	TOL4 15.tif	106.47
712	TOL4 15.tif	338.57
713	TOL4 15.tif	199.84
714	TOL4 15.tif	287.36
715	TOL4 15.tif	249.78
716	TOL4 15.tif	132.47
717	TOL4 15.tif	140.59
718	TOL4 15.tif	380.18
719	TOL4 15.tif	469.37
720	TOL4 15.tif	217.7
721	TOL5 5.tif	219.12
722	TOL5 5.tif	71.74
723	TOL5 5.tif	234.67
724	TOL5 5.tif	157.25
725	TOL5 5.tif	192.1
726	TOL5 5.tif	196.3
727	TOL5 5.tif	213.62
728	TOL5 5.tif	152.4
729	TOL5 5.tif	116.12
730	TOL5 5.tif	150.25
731	TOL5 10.tif	416.57
732	TOL5 10.tif	252.08
733	TOL5 10.tif	254.66
734	TOL5 10.tif	371.61
735	TOL5 10.tif	258.74
736	TOL5 10.tif	289.42
737	TOL5 10.tif	162.66
738	TOL5 10.tif	204.32
739	TOL5 10.tif	96.24
740	TOL5 10.tif	188.93
741	TOL5 15.tif	158.6
742	TOL5 15.tif	219.55
743	TOL5 15.tif	155.48
744	TOL5 15.tif	122.96
745	TOL5 15.tif	131.43
746	TOL5 15.tif	167.34
747	TOL5 15.tif	191.87
748	TOL5 15.tif	159.62
749	TOL5 15.tif	133.68
750	TOL5 15.tif	136.42

## Sheet: hepatocytes (GR)
group "Zero"
Item	Source	Area [µm²]	EqDiameter [µm] [µm]	MinFeret [µm]	MaxFeret [µm]	MaxFeret90 [µm]	Perimeter [µm]	Red	Green	Blue	MeanIntensity	SumIntensity	MinIntensity	MaxIntensity	MeanBrightness	SumBrightness	MeanDensity	SumDensity	Channel	CenterX [µm]	CenterY [µm]	ShapeFactor	Roughness
1	R01.1.jpg	209.12	16.32	14.39	19.95	17.8	77.58	204.82	179.22	197.65	193.9	5.07664e+06	108.67	229	76.04	1.99084e+06	0.12	3211.49	RGB	218.35	42.22	0.821	1.322
2	R01.1.jpg	18.48	4.85	4.46	5.51	4.96	15.84	144.01	99.02	148.16	130.4	307739	95.33	195.33	51.14	120682	0.3	714.58	RGB	219.54	38.2	0.972	1.018
3	R01.1.jpg	225.91	16.96	16.17	21.4	17.61	85.05	203.53	173.19	195.83	190.85	5394901	118	229.67	74.84	2.11565e+06	0.13	3677.41	RGB	50.87	54.92	0.808	1.305
4	R01.1.jpg	16.05	4.52	4.27	5.21	4.28	16.88	157.72	110.68	164.5	144.3	296390	105	221	56.59	116231	0.26	535.21	RGB	49.44	56.29	0.971	1.02
5	R01.1.jpg	178.97	15.1	13.34	19.29	14.41	73.46	203.42	178.81	196.99	193.07	4.33258e+06	118	227	75.72	1.69905e+06	0.13	2824.64	RGB	25.98	73.61	0.852	1.336
6	R01.1.jpg	16.15	4.53	4.18	5.66	4.28	15.84	158.13	115.92	170.66	148.24	308776	108.33	201.67	58.13	121088	0.24	509.18	RGB	23	76.61	0.888	1.048
7	R01.1.jpg	202.36	16.05	12.46	22.69	14.75	76.3	208.15	172.21	197.51	192.62	4.88785e+06	121.33	236	75.54	1.91681e+06	0.13	3235.46	RGB	104.83	106.31	0.762	1.275
8	R01.1.jpg	19.72	5.01	4.5	5.63	4.93	16.26	156.8	105.46	163.72	141.99	355691	108.67	220.67	55.68	139487	0.27	666.86	RGB	107.83	106.52	0.967	1.017
9	R01.1.jpg	154.75	14.04	14.09	17.73	15.22	65.74	206.67	175.15	198.46	193.43	3.75849e+06	124	230.33	75.85	1.47392e+06	0.13	2432.77	RGB	72.48	97.26	0.814	1.331
10	R01.1.jpg	14.15	4.24	3.87	5.25	4.04	14.56	154.28	105.17	161.46	140.3	254788	113.33	201.33	55.02	99917	0.27	491.07	RGB	71.24	102.24	0.904	1.027
11	R01.1.jpg	164.52	14.47	15.02	17.31	15.92	65.63	208.58	181.7	201.6	197.29	4.07268e+06	128	229	77.37	1.59713e+06	0.12	2394.88	RGB	119.06	115.54	0.85	1.301
12	R01.1.jpg	17.42	4.71	3.91	5.85	5.09	16.05	175.43	120.45	170.66	155.51	346482	122.33	214.67	60.99	135875	0.22	498.63	RGB	123.17	113.91	0.887	1.025
13	R01.1.jpg	200.89	15.99	14.37	21.23	14.66	73.55	205.77	174.68	198.45	192.97	4.84926e+06	119.33	235.33	75.67	1.90167e+06	0.13	3175.42	RGB	75.23	134.26	0.838	1.286
14	R01.1.jpg	18.64	4.87	4.68	5.41	5.12	16.68	159.95	113.62	165.05	146.2	347968	107	224.33	57.34	136458	0.25	602.82	RGB	76.15	129.12	0.967	1.011
15	R01.1.jpg	171.8	14.79	14.37	18.63	15.08	71.72	201.06	173.78	194.43	189.76	4091917	112.33	227.67	74.41	1.60467e+06	0.13	2872.1	RGB	21.35	38.39	0.823	1.388
16	R01.1.jpg	17.67	4.74	4.85	5.53	5.19	16.42	159.04	115.61	166.59	147.08	332255	108.33	212	57.68	130296	0.25	564.33	RGB	19.68	38.51	0.91	1.03
17	R01.1.jpg	187.34	15.44	14.19	20.26	16.39	72.11	202.93	164.64	191.4	186.32	4.37615e+06	132.33	226.67	73.07	1.71614e+06	0.14	3325.71	RGB	185.14	46.63	0.779	1.298
18	R01.1.jpg	15.87	4.49	4.4	5.45	4.46	15.17	165.9	114.65	165.85	148.8	302509	111.67	214.33	58.35	118631	0.24	496.3	RGB	190.78	47.56	0.938	1.039
19	R01.1.jpg	161.12	14.32	15.15	19.57	16.09	82.74	208.57	178.94	200.71	196.07	3.97634e+06	121	231	76.89	1.55935e+06	0.12	2398.02	RGB	168.69	123.84	0.719	1.42
20	R01.1.jpg	14.98	4.37	4.14	5.11	4.34	14.98	159.82	115.68	163.13	146.21	280719	108.33	219.33	57.34	110086	0.25	482.19	RGB	168.2	122.77	0.927	1.042
21	R01.1.jpg	127.59	12.75	11.74	19.04	12.65	65.03	205.55	170.46	193.92	189.98	3.04937e+06	124.67	227.33	74.5	1.19583e+06	0.13	2121.48	RGB	104.1	35.94	0.728	1.37
22	R01.1.jpg	17.26	4.69	4.41	5.46	4.91	16.54	158.85	116.15	169.98	148.33	330469	104.33	225.67	58.17	129596	0.25	553.09	RGB	103.12	39.45	0.95	1.061
23	R01.1.jpg	147.38	13.7	13.9	16.44	16.06	72.32	208.36	175.96	199.42	194.58	3.61574e+06	129.67	228.33	76.31	1.41794e+06	0.12	2254.45	RGB	113.2	138.28	0.824	1.376
24	R01.1.jpg	16.72	4.61	4.58	5.28	4.95	15.45	170.63	123.64	172.77	155.68	335028	121	220	61.05	131384	0.22	480.02	RGB	112.71	139.24	0.92	1.02
25	R01.1.jpg	239.39	17.46	16.28	25.23	17.19	86.15	198.2	164.22	190.38	184.27	5520023	105.33	224	72.26	2.16471e+06	0.15	4400.16	RGB	39.59	157.91	0.715	1.32
26	R01.1.jpg	18.34	4.83	4.63	5.66	4.66	16.54	157.88	107.58	161.87	142.44	332749	105.67	208.33	55.86	130490	0.27	620.29	RGB	42.1	157	0.912	1.038
27	R01.1.jpg	134.35	13.08	12.36	17.08	12.36	64.66	204.72	178.69	199.04	194.15	3282659	113.33	230	76.14	1.28732e+06	0.12	2082.68	RGB	136.16	160.7	0.794	1.392
28	R01.1.jpg	20.4	5.1	4.85	5.84	5.2	16.72	156.03	106.08	157.58	139.89	361767	104.33	207	54.86	141869	0.27	704.38	RGB	135.03	155.41	0.962	1.022
29	R01.1.jpg	182.46	15.24	13.55	19.88	13.58	67.13	201.63	180.33	197.65	193.21	4.4138e+06	94.67	226.67	75.77	1.7309e+06	0.13	2870.07	RGB	115.36	165.57	0.844	1.248
30	R01.1.jpg	13.29	4.11	3.87	4.85	4.32	13.9	131.5	86.75	146.13	121.46	207210	90.67	206.67	47.63	81258.8	0.34	579.4	RGB	118.05	170.06	0.953	1.029
31	R01.1.jpg	140.04	13.35	11.77	18.48	13.66	68.28	207.44	179.96	199.93	195.78	3.45841e+06	107.67	230.67	76.78	1.35624e+06	0.12	2095.41	RGB	112.34	43.94	0.743	1.394
32	R01.1.jpg	19.49	4.98	4.59	5.85	4.97	17.01	147.74	101.58	156.21	135.17	335501	102.33	217.67	53.01	131569	0.29	722.32	RGB	111.92	41.15	0.905	1.023
33	R01.1.jpg	231.35	17.16	16.09	22.53	17.28	77.77	204.74	164.37	192.69	187.27	5.42269e+06	117.33	232.67	73.44	2.12654e+06	0.14	4060.08	RGB	137.25	56.78	0.808	1.287
34	R01.1.jpg	17.66	4.74	4.75	5.28	5.05	16.84	164.1	107.09	158.59	143.26	323773	105.33	221.67	56.18	126970	0.26	593.71	RGB	134.81	58.33	0.952	1.021
35	R01.1.jpg	218.36	16.67	15.7	21.24	16.7	77.65	201.71	163.99	190.51	185.4	5.06616e+06	119	222.67	72.71	1.98673e+06	0.14	3902.89	RGB	50.86	36.83	0.813	1.305
36	R01.1.jpg	15.68	4.47	4.58	5.64	4.83	16.07	160.69	114.52	164.11	146.44	294493	112.67	202.67	57.43	115487	0.25	504.54	RGB	54.07	37.19	0.854	1.055
37	R01.1.jpg	157.69	14.17	14.99	17.45	15.04	61.01	208.16	180.91	200.01	196.36	3.88776e+06	124.33	231	77	1.52461e+06	0.12	2336.69	RGB	219.93	103.62	0.779	1.202
38	R01.1.jpg	19.32	4.96	4.55	6.91	4.61	18.75	163.19	116.16	171.35	150.23	370768	112.67	204.67	58.91	145399	0.24	590.93	RGB	219.24	107.54	0.829	1.025
39	R01.1.jpg	241.65	17.54	16.9	23.75	17.05	80.72	208.37	171.36	198.39	192.71	5.81991e+06	128.67	233	75.57	2.28232e+06	0.13	3803.43	RGB	114.1	91.07	0.799	1.292
40	R01.1.jpg	15.77	4.48	4.5	5.37	5.12	16	164.97	113.54	169.08	149.2	302275	114.33	211	58.51	118539	0.24	493.72	RGB	109.4	91.09	0.879	1.062
41	R01.2.jpg	137.1	13.21	12.69	16.1	13.68	66.59	188.64	160.55	180.75	176.65	3048738	108.33	212.33	69.27	1.19558e+06	0.17	2852.17	RGB	29.63	176.61	0.819	1.443
42	R01.2.jpg	15.97	4.51	4.4	5.36	4.76	17.92	138.46	93.98	143.47	125.3	255120	88.33	185.67	49.14	100047	0.32	656.45	RGB	30.92	174.67	0.935	1.052
43	R01.2.jpg	110.06	11.84	11.24	15.07	11.49	62.92	189.28	143.6	177.9	170.26	2.36694e+06	98.67	212.67	66.77	928213	0.18	2529.9	RGB	31.61	152.07	0.771	1.445
44	R01.2.jpg	15.19	4.4	4.31	4.76	4.57	15.56	157.96	111.9	155.91	141.92	275756	107.33	195.67	55.66	108140	0.26	514.03	RGB	30.71	153.98	0.99	1.027
45	R01.2.jpg	185.05	15.35	14.68	18.95	16.15	67.99	194.35	155.59	183.75	177.9	4.1267e+06	81.67	217.67	69.76	1.61832e+06	0.16	3790.02	RGB	96.11	150.34	0.828	1.274
46	R01.2.jpg	15.55	4.45	4.31	4.99	4.53	15.75	156.85	104.15	160.52	140.5	279464	104.33	213.33	55.1	109594	0.27	541.59	RGB	92.67	146.87	0.975	1.047
47	R01.2.jpg	110.71	11.87	11.4	14.38	13.31	58.99	199.82	163.39	189.87	184.36	2.56907e+06	111.67	223.67	72.3	1.00748e+06	0.15	2032.46	RGB	95.37	135.54	0.816	1.423
48	R01.2.jpg	16.02	4.52	4.52	5.17	4.85	14.79	160.92	120.16	167.63	149.57	306922	107	213.67	58.66	120361	0.24	494.64	RGB	98.42	137.94	0.96	1.027
49	R01.2.jpg	200.98	16	13.41	22.25	15.61	79.26	191.5	154.34	180.88	175.57	4.42423e+06	108.67	216.67	68.85	1.73499e+06	0.17	4217.19	RGB	50.88	166.1	0.762	1.298
50	R01.2.jpg	18.83	4.9	4.78	5.66	4.97	17.86	141.09	93.76	149.62	128.16	309497	92.33	204	50.26	121371	0.31	758.6	RGB	49.13	166.35	0.914	1.086
51	R01.2.jpg	247.91	17.77	16.17	23.03	16.79	79.86	201.07	171.29	192.47	188.27	5.83836e+06	115.67	223	73.83	2.28955e+06	0.14	4202.19	RGB	131.05	65.69	0.854	1.274
52	R01.2.jpg	16.64	4.6	4.54	5.51	4.77	17.07	163.52	116.39	166.08	148.66	317250	108.33	210	58.3	124412	0.24	519.93	RGB	129.88	61.73	0.882	1.042
53	R01.2.jpg	164.57	14.48	14.79	18.77	15.18	68.23	202.31	176.29	195.54	191.38	3.96175e+06	123	222.67	75.05	1.55363e+06	0.13	2657.16	RGB	156.53	79.38	0.807	1.314
54	R01.2.jpg	13.83	4.2	3.76	4.93	4.17	13.71	163.38	117.06	168.69	149.71	265142	112.67	192.67	58.71	103977	0.24	426.31	RGB	159.43	75.91	0.959	1.015
55	R01.2.jpg	165.16	14.5	14.27	17.95	14.7	67.93	201.28	169.77	192.48	187.84	3891560	121	229.33	73.66	1.5261e+06	0.14	2851.37	RGB	115.08	98.37	0.826	1.34
56	R01.2.jpg	16.73	4.62	4.41	5.24	4.85	15.79	162.84	119.84	171.86	151.51	324533	111.67	229.33	59.42	127268	0.24	503.51	RGB	110.59	99.72	0.935	1.03
57	R01.2.jpg	197.44	15.86	15.55	18.78	15.73	80.71	201.14	170.57	192.51	188.07	4658586	118.33	221.67	73.75	1.8269e+06	0.14	3369.39	RGB	171.72	139.48	0.878	1.476
58	R01.2.jpg	17.54	4.73	4.52	5.34	4.68	18.92	163.24	112.02	154.98	143.41	324259	100.33	198.33	56.24	127160	0.26	591.13	RGB	172.27	138.46	0.956	1.169
59	R01.2.jpg	190.84	15.59	14.04	19.42	15.97	68.89	200.22	167.03	190.95	186.07	4.45255e+06	103.67	220.67	72.97	1.7461e+06	0.14	3393.07	RGB	196.01	113.36	0.837	1.277
60	R01.2.jpg	13.02	4.07	4.08	5.01	4.26	14.17	162.14	115.12	173.65	150.3	252813	121	198	58.94	99142.4	0.24	401.7	RGB	191.65	110.52	0.921	1.036
61	R01.2.jpg	187.31	15.44	15.33	17.69	15.5	67.79	199.5	166.37	189.15	185.01	4340268	120.33	221	72.55	1.70207e+06	0.14	3364.32	RGB	182.46	66.76	0.874	1.301
62	R01.2.jpg	14.16	4.25	4.24	5.24	4.26	16.24	150.25	99.87	157.66	135.93	248203	102.67	210.33	53.3	97334.4	0.29	521.94	RGB	186.52	70.16	0.842	1.058
63	R01.2.jpg	170.69	14.74	12.58	22.39	12.58	83.99	200.36	166.86	190.01	185.74	3989195	124.33	219	72.84	1.56439e+06	0.14	3039.49	RGB	195.16	61.4	0.719	1.407
64	R01.2.jpg	17.24	4.69	4.4	5.27	4.76	15.12	166.72	124.23	172.35	154.43	340675	115	203.33	60.56	133598	0.23	497.16	RGB	194.06	60.78	0.975	1.015
65	R01.2.jpg	139.2	13.31	13.06	17.15	13.51	70.2	193.32	156.02	182.46	177.26	3.10408e+06	106.67	216.67	69.52	1.21729e+06	0.16	2863.03	RGB	69.4	24.52	0.785	1.341
66	R01.2.jpg	16.29	4.55	4.65	5.25	4.75	15.4	148.58	103.46	158.1	136.71	285048	93.67	211.67	53.61	111784	0.29	595.2	RGB	72.35	24.73	0.936	1.031
67	R01.2.jpg	171.45	14.77	13.47	18.95	15.26	70.21	194.86	167.8	188.4	183.68	3.95619e+06	108.67	216.67	72.03	1.55145e+06	0.15	3165.34	RGB	15.79	89.1	0.814	1.351
68	R01.2.jpg	16.89	4.64	4.26	5.91	4.26	16.59	152.74	113.86	163.82	143.47	310619	100.33	196.67	56.26	121812	0.26	561.04	RGB	13.67	87.18	0.929	1.046
69	R01.2.jpg	197.6	15.86	13.27	21	15.22	66.79	196.96	162.34	187.69	182.33	4507696	111	219	71.5	1.76772e+06	0.15	3722.84	RGB	67.56	141.52	0.808	1.209
70	R01.2.jpg	13.21	4.1	3.95	5.05	4.24	13.95	147.03	94.55	153.18	131.59	223567	95.67	179.33	51.6	87673.2	0.3	510.52	RGB	70.7	144.39	0.902	1.024
71	R01.2.jpg	129.49	12.84	11.71	18.32	12.51	58.86	198.34	151.11	183.52	177.66	2.88815e+06	114.33	216	69.67	1.13261e+06	0.16	2646.92	RGB	146.15	157.03	0.745	1.25
72	R01.2.jpg	15.4	4.43	4.39	5.04	4.67	14.65	153.84	105.3	163.08	140.74	278101	103.33	198.33	55.19	109059	0.27	533.21	RGB	149.15	153.26	0.968	1.02
73	R01.2.jpg	189.03	15.51	14.67	18.09	16.83	67.94	193.81	161.33	184.45	179.86	4.25788e+06	111	222	70.53	1.66976e+06	0.16	3706.73	RGB	94.94	23.56	0.865	1.294
74	R01.2.jpg	17.56	4.73	3.96	5.88	4.32	15.53	149.96	104.83	161.69	138.82	310966	99.67	197.67	54.44	121948	0.28	619.18	RGB	90.94	19.81	0.935	1.007
75	R01.2.jpg	177.15	15.02	14.87	19.16	15.4	75.37	199.46	156.89	186.05	180.8	4026814	120.33	219.33	70.9	1.57914e+06	0.15	3430.86	RGB	192.43	77.94	0.816	1.374
76	R01.2.jpg	17.6	4.73	4.59	5.53	4.92	16.99	157.66	108.05	156.05	140.59	315475	100	211.33	55.13	123716	0.27	606.04	RGB	191.49	79.24	0.936	1.077
77	R01.2.jpg	172.59	14.82	14	19.23	15.17	81.66	201.95	166.81	189.97	186.24	4.02356e+06	124.33	217.67	73.04	1.57787e+06	0.14	3027.85	RGB	235.36	98.89	0.771	1.399
78	R01.2.jpg	20.84	5.15	4.72	6.77	5.07	18.43	167.56	117.72	168.18	151.16	401470	112.33	209.67	59.28	157439	0.24	629.14	RGB	235.32	95.8	0.862	1.058
79	R01.2.jpg	157.02	14.14	14.11	18.86	14.26	66.04	195.18	168.42	188.04	183.88	3.62357e+06	107.33	218	72.11	1.42101e+06	0.15	2883.17	RGB	48.24	37.91	0.804	1.319
80	R01.2.jpg	15.1	4.38	4.21	5.06	4.5	14.32	151.66	101.45	153.88	135.66	262642	103.67	199.67	53.2	102997	0.29	552.45	RGB	46.44	33.85	0.957	1.027
81	R01.3.jpg	187.2	15.44	15.05	18.47	17.82	81.85	203.61	159.69	186.78	183.36	4.30896e+06	107.67	223.33	71.91	1.68979e+06	0.15	3507.74	RGB	162.6	87.69	0.817	1.497
82	R01.3.jpg	25.64	5.71	5.65	6.72	5.78	20.62	157.82	92.46	141.48	130.59	428326	100	217.33	51.21	167971	0.31	1007.5	RGB	163.12	84.13	0.913	1.035
83	R01.3.jpg	207.4	16.25	16.71	19.31	18.23	85.33	200.91	164.33	188.44	184.56	4794042	105.67	224.33	72.38	1.88002e+06	0.15	3803.13	RGB	172.51	57.22	0.826	1.379
84	R01.3.jpg	27.68	5.94	5.88	6.84	6.38	20.07	162.63	106.38	157.56	142.19	498934	94.67	200.67	55.76	195661	0.27	944.2	RGB	173.6	57.89	0.939	1.024
85	R01.3.jpg	188.44	15.49	13.56	21.98	14.55	81.52	201.16	160.42	186.86	182.81	4.32496e+06	106.67	224.67	71.69	1.69606e+06	0.15	3582.77	RGB	146.98	68.93	0.747	1.373
86	R01.3.jpg	19.83	5.02	4.77	6	4.9	16.6	159.15	98.29	155.31	137.58	347946	100.33	216.67	53.95	136449	0.28	720.46	RGB	145.83	69.32	0.947	1.026
87	R01.3.jpg	142.78	13.48	13.86	16.63	14.33	63.99	198.3	156.4	183.5	179.4	3.22256e+06	111	222.67	70.35	1.26375e+06	0.16	2886.2	RGB	71.52	124.91	0.816	1.343
88	R01.3.jpg	15.44	4.43	4.39	4.9	4.57	15.36	160.68	99.57	154.72	138.32	273327	101.33	218.33	54.24	107187	0.28	552.99	RGB	70.47	120.95	0.968	1.023
89	R01.3.jpg	193.42	15.69	16.26	17.6	16.79	71.58	203.12	166.89	189.75	186.59	4.5242e+06	112.67	223.33	73.17	1.7742e+06	0.14	3422.28	RGB	150.27	140.08	0.879	1.337
90	R01.3.jpg	18.29	4.83	4.76	5.46	4.87	16.26	153.56	89.19	144.31	129.02	302037	97	197.67	50.6	118446	0.31	729.8	RGB	145.62	142.1	0.969	1.014
91	R01.3.jpg	179.94	15.14	15.34	18.02	17.24	71.51	201.48	160.44	186.7	182.87	4.12308e+06	113	229.67	71.72	1.61689e+06	0.15	3403.49	RGB	189.44	95.54	0.846	1.359
92	R01.3.jpg	18.3	4.83	4.58	6.28	5.07	17.9	166.23	105.16	162.16	144.52	339903	97.33	225.67	56.67	133295	0.26	615.75	RGB	193.23	96.45	0.858	1.073
93	R01.3.jpg	153.2	13.97	13.92	18.89	15.38	69.65	202.25	169.84	191.03	187.71	3.61298e+06	115.67	230	73.61	1.41686e+06	0.14	2665.07	RGB	180.58	132.82	0.733	1.307
94	R01.3.jpg	15.69	4.47	3.87	5.29	4.53	14.52	159.33	104.1	161.33	141.58	284161	108	193.33	55.52	111436	0.27	537.44	RGB	176.02	130.26	0.958	1.013
95	R01.3.jpg	166.38	14.55	14.93	16.65	15.08	66.84	195.69	150.68	179.52	175.3	3.65758e+06	105	212.33	68.74	1.43435e+06	0.17	3514.98	RGB	59.49	159.05	0.852	1.338
96	R01.3.jpg	14.84	4.35	4.32	4.93	4.55	14.29	142.91	83.03	144.82	123.59	234813	94	181.67	48.47	92083.5	0.33	630.6	RGB	63.03	156.76	0.968	1.02
97	R01.3.jpg	203.26	16.09	14.63	19.96	14.81	69.79	198.57	156.82	183.36	179.58	4.5666e+06	109.33	219.67	70.42	1.79082e+06	0.16	4032.84	RGB	196.39	161.43	0.852	1.272
98	R01.3.jpg	17	4.65	3.93	5.69	4.34	16.12	154.29	83.95	148.14	128.79	280383	97	179.67	50.51	109954	0.32	686.56	RGB	195.27	156.29	0.923	1.052
99	R01.3.jpg	231.52	17.17	16.37	21.36	17.19	75.75	195.39	163.28	185.58	181.42	5249694	100	220	71.14	2.0587e+06	0.15	4480.17	RGB	60.94	49.26	0.831	1.273
100	R01.3.jpg	16.84	4.63	4.32	5.39	4.71	16.07	160.51	99.59	158.62	139.57	300922	100	220	54.74	118009	0.28	598.69	RGB	66.2	51.59	0.942	1.045
101	R01.3.jpg	165.4	14.51	13.06	18.53	13.27	67.55	201	151.17	183.5	178.56	3.70795e+06	109.33	221.67	70.02	1.4541e+06	0.16	3381.8	RGB	85.84	86.18	0.825	1.341
102	R01.3.jpg	14.61	4.31	4.08	4.93	4.31	14.17	160.54	97.61	160.26	139.47	260667	109.33	198.33	54.69	102222	0.28	515.58	RGB	80.87	84.53	0.961	1.018
103	R01.3.jpg	209.38	16.33	16.08	21.55	16.9	84.78	192.97	155.72	180.49	176.39	4.63873e+06	101.67	219	69.17	1.81911e+06	0.17	4362.9	RGB	45.7	20.6	0.752	1.4
104	R01.3.jpg	19.58	4.99	4.92	5.49	5.33	16.25	148.78	100.01	154.25	134.35	335336	92	209.33	52.69	131504	0.29	731.34	RGB	44.52	19.12	0.964	1.029
105	R01.3.jpg	146.25	13.65	13.05	17.14	14.82	70.84	201.13	154.19	183.78	179.7	3.31724e+06	117.67	221.67	70.47	1.30088e+06	0.16	2944.48	RGB	62.94	94.75	0.788	1.45
106	R01.3.jpg	16.85	4.63	4.41	5.47	4.5	15.61	151.94	91.46	150.07	131.16	282380	101	198	51.43	110737	0.3	655.93	RGB	62.47	93.49	0.967	1.01
107	R01.3.jpg	169.94	14.71	14.46	17.82	14.81	72.87	196.45	152.94	179.83	176.41	3.76211e+06	101	221	69.18	1.47534e+06	0.17	3600.44	RGB	234.83	167.85	0.854	1.322
108	R01.3.jpg	20.08	5.06	4.59	5.99	4.73	16.38	156.95	94.68	146.66	132.76	341064	95	198	52.06	133750	0.3	771.71	RGB	234.18	166.62	0.966	1.018
109	R01.3.jpg	184.89	15.34	15.39	18.14	16.94	70.82	201.2	157.18	185.42	181.27	4201768	112	224.67	71.09	1.64775e+06	0.15	3585.58	RGB	202.23	103.16	0.838	1.299
110	R01.3.jpg	17.07	4.66	4.14	5.39	4.5	15.41	169	107.22	160.74	145.65	317670	113.33	203	57.12	124577	0.26	556.6	RGB	198.13	102.61	0.97	1.006
111	R01.3.jpg	156.52	14.12	12.99	18.08	14.12	70.93	200.2	154.72	184.64	179.85	3.5404e+06	101	223	70.53	1.38839e+06	0.16	3143.15	RGB	215.25	101.85	0.835	1.422
112	R01.3.jpg	18.08	4.8	4.49	5.35	4.99	15.58	167.48	100.23	159.1	142.27	325380	108.67	201.67	55.79	127600	0.27	614.14	RGB	212.53	99.12	0.958	1.015
113	R01.3.jpg	166.88	14.58	13.27	18	13.67	64.64	196.31	162.16	184.3	180.93	3.78568e+06	94	221.33	70.95	1.48458e+06	0.16	3258.73	RGB	22.39	49.5	0.785	1.242
114	R01.3.jpg	19.61	5	4.8	5.74	4.84	16.66	142.78	83.3	134.5	120.19	300723	84.67	206.33	47.13	117930	0.35	867.91	RGB	21.78	52.9	0.944	1.026
115	R01.3.jpg	114.3	12.06	10.42	18.49	10.63	60.48	200.54	155.67	183.8	180	2.59547e+06	116.33	220.67	70.59	1.01783e+06	0.16	2288.49	RGB	163.91	110.75	0.686	1.318
116	R01.3.jpg	15.08	4.38	4.19	5.09	4.66	14.24	166.08	103.48	160.69	143.42	276221	106.33	194.33	56.24	108322	0.26	507.48	RGB	165.76	107.93	0.959	1.02
117	R01.3.jpg	167.58	14.61	13.12	18.98	13.24	76.3	200.3	154.5	183.34	179.38	3779721	116	221	70.35	1.48224e+06	0.16	3360.14	RGB	179.09	148.9	0.794	1.377
118	R01.3.jpg	19.48	4.98	4.93	5.37	5.02	15.93	164.74	102	157.13	141.29	349405	104	213.33	55.41	137022	0.27	671.39	RGB	174.85	147.52	0.989	1.011
119	R01.3.jpg	167.81	14.62	13.88	19.56	14.15	67.78	187.97	151.22	177.12	172.1	3.62001e+06	100.67	216	67.49	1.41961e+06	0.18	3800.79	RGB	72.86	175.15	0.787	1.299
120	R01.3.jpg	16.56	4.59	4.53	5.43	4.71	15.51	140.39	74.97	131.36	115.57	245244	82	147.67	45.32	96174.1	0.36	769.67	RGB	74.96	179.3	0.923	1.029
121	R01.4.jpg	169.26	14.68	14.36	17.69	16.59	65.51	204.14	163.94	188.68	185.59	3.93555e+06	103.33	226	72.78	1.54335e+06	0.15	3077.65	RGB	98.91	97.62	0.822	1.29
122	R01.4.jpg	18.52	4.86	4.68	5.54	5.3	16.94	168.86	99.84	160.69	143.13	340794	108	204	56.13	133645	0.27	633.52	RGB	93.98	96.37	0.944	1.018
123	R01.4.jpg	181.38	15.2	15.27	17.67	16.21	71.19	203.98	163.69	189.31	185.66	4.21842e+06	101.67	229	72.81	1.65428e+06	0.14	3284.52	RGB	76.54	89.58	0.856	1.316
124	R01.4.jpg	16.46	4.58	4.23	5.44	4.8	16.16	159.26	89.63	155.69	134.86	284143	107.67	208.33	52.88	111428	0.29	619.04	RGB	73.23	90.02	0.913	1.053
125	R01.4.jpg	150.55	13.85	13.18	17.39	13.59	61.89	202.37	161.24	187.34	183.65	3473029	116	233.33	72.02	1.36197e+06	0.15	2829.43	RGB	143.55	85.62	0.865	1.32
126	R01.4.jpg	16.58	4.6	4	5.96	4.13	15.12	165.37	97.05	157.15	139.86	296778	109.33	204	54.85	116384	0.28	586.54	RGB	139.13	83.55	0.937	1.019
127	R01.4.jpg	155.55	14.07	12.31	20.07	12.54	68.53	195.27	156.77	181.75	177.93	3481072	102	220.33	69.78	1.36513e+06	0.16	3213.88	RGB	50.75	47.72	0.789	1.371
128	R01.4.jpg	16	4.51	4.04	5.64	4.38	14.76	149.04	95.69	150.92	131.88	271414	94.67	188.33	51.72	106437	0.3	620.97	RGB	50.41	47.05	0.949	1.013
129	R01.4.jpg	210.22	16.36	16.91	19.79	17.99	76.37	197.97	166.5	188.11	184.19	4.85147e+06	106.33	221.67	72.23	1.90254e+06	0.15	3885.58	RGB	26.8	83.2	0.835	1.302
130	R01.4.jpg	20.34	5.09	5.14	5.7	5.64	18.09	152.79	90.82	147.19	130.26	338428	95.67	206	51.08	132717	0.31	805.43	RGB	24.11	85.68	0.922	1.061
131	R01.4.jpg	130.7	12.9	12.17	15.32	12.6	58.95	197.35	158.03	183.93	179.77	2.95002e+06	101	226.33	70.5	1.15687e+06	0.16	2625.88	RGB	128.16	42.97	0.855	1.333
132	R01.4.jpg	14.55	4.3	4.08	4.74	4.15	17.41	156.48	89.81	147.79	131.36	244331	94	212.33	51.51	95815.9	0.31	570.53	RGB	131.57	40.49	0.968	1.049
133	R01.4.jpg	179.55	15.12	14.6	20.05	14.67	72.53	204.43	158.83	187.02	183.42	4132923	110.67	226.67	71.93	1.62075e+06	0.15	3363.48	RGB	160.68	150.61	0.793	1.353
134	R01.4.jpg	23.05	5.42	5.13	6.11	5.59	17.31	167.87	103.03	161.17	144.02	422559	101.33	214	56.48	165710	0.26	775.91	RGB	162.43	147.31	0.979	1.005
135	R01.4.jpg	193.77	15.71	14.47	20.05	15	61.28	192.47	154.18	178.31	174.99	4241888	101	224	68.62	1.66349e+06	0.17	4164.03	RGB	230.23	29.88	0.852	1.142
136	R01.4.jpg	19.18	4.94	5.01	5.53	5.12	16.05	152.53	83.35	142.41	126.1	309692	93	187.67	49.45	121448	0.32	798	RGB	231.05	35.73	0.964	1.021
137	R01.4.jpg	137.99	13.25	13.66	16.96	14.11	66.43	193.06	150.76	177.78	173.87	3.0168e+06	106	224.33	68.18	1.18306e+06	0.17	3008.27	RGB	16.63	163.81	0.772	1.382
138	R01.4.jpg	17.77	4.76	4.59	5.44	5.16	17.55	150.37	81.21	144.18	125.25	287827	89	178.33	49.12	112873	0.33	757.83	RGB	15.69	160.08	0.947	1.106
139	R01.4.jpg	132.48	12.99	11.83	16.39	11.84	67.27	204.52	162.65	189.08	185.41	3082521	108.67	225.33	72.71	1.20883e+06	0.15	2415.39	RGB	171.83	79.37	0.83	1.438
140	R01.4.jpg	14.38	4.28	4.14	4.74	4.44	14.74	149.33	85.83	146.69	127.28	236238	98.67	199.33	49.91	92642.2	0.32	594.55	RGB	173.2	78.67	0.985	1.057
141	R01.4.jpg	198.22	15.89	14.99	19.56	17.32	70.8	200.97	159.88	185.85	182.23	4520693	107.67	226.33	71.46	1.77282e+06	0.15	3778.1	RGB	122.38	149.45	0.82	1.285
142	R01.4.jpg	16.9	4.64	4.56	5.29	4.66	15.26	165.41	96.07	156.09	139.19	302178	105.33	208	54.58	118501	0.28	606.38	RGB	126.67	149.39	0.97	1.027
143	R01.4.jpg	211.11	16.4	14.79	19.29	15.18	80.2	192.91	144.75	176.79	171.48	4534191	96.67	218.67	67.25	1.77811e+06	0.18	4763.32	RGB	10.85	49.27	0.853	1.321
144	R01.4.jpg	11.88	3.89	3.5	4.57	3.58	12.62	132.1	74.17	138.64	114.97	175790	91.33	152.67	45.09	68937.4	0.37	558.12	RGB	10.78	49.19	0.971	1.016
145	R01.4.jpg	160.65	14.3	14.35	17.09	15.38	72.75	195.71	149.12	178.49	174.44	3.52596e+06	99.33	221	68.41	1.38273e+06	0.17	3494.33	RGB	219.8	174.67	0.84	1.431
146	R01.4.jpg	16.17	4.54	4.58	5.06	4.95	14.95	158.06	88.44	147.99	131.5	273513	89.67	204.33	51.57	107260	0.31	637.36	RGB	218.16	173.68	0.951	1.021
147	R01.4.jpg	126.47	12.69	12.84	15.08	13.43	61.39	203.82	160.14	186.41	183.45	2.91838e+06	108.33	219	71.94	1.14446e+06	0.15	2385.65	RGB	216.26	148.93	0.839	1.401
148	R01.4.jpg	16.94	4.64	4.59	5.19	4.93	19.76	164.38	92.77	151.88	136.34	286868	103.67	191	53.47	112497	0.29	606.71	RGB	214.69	151.72	0.93	1.204
149	R01.4.jpg	155.33	14.06	13.27	17.56	13.28	65.14	199.69	155.56	184.43	179.89	3.50849e+06	106	224.67	70.55	1.37588e+06	0.16	3110.55	RGB	67.96	117.07	0.864	1.312
150	R01.4.jpg	14.47	4.29	4.19	4.84	4.53	14.41	154.95	95.57	156.76	135.76	250883	101.33	195	53.24	98385.6	0.29	537.34	RGB	68.84	114.66	0.98	1.013
151	R01.4.jpg	118.63	12.29	12.1	15.4	13.29	62.92	195.54	156.88	182.39	178.27	2.66531e+06	106.67	220.67	69.91	1.04522e+06	0.16	2437.21	RGB	25.25	138.84	0.848	1.43
152	R01.4.jpg	13.67	4.17	3.78	4.81	3.8	13.86	142.8	93.13	152.54	129.49	228030	92.67	210	50.78	89423.7	0.31	549.47	RGB	25.15	138.42	0.945	1.026
153	R01.4.jpg	143.29	13.51	13.95	15.61	14.91	65.93	199.8	159.95	185.22	181.66	3.27491e+06	118	228.33	71.24	1.28428e+06	0.15	2773.77	RGB	75.35	32.82	0.828	1.41
154	R01.4.jpg	19.44	4.98	4.95	5.51	5.33	16.15	149.26	88.58	149.24	129.03	319861	93	213	50.6	125436	0.31	778.25	RGB	73.35	33.88	0.963	1.017
155	R01.4.jpg	214.56	16.53	15.07	21.92	16.78	74.17	200.87	145.83	179.86	175.52	4709209	106.33	227.33	68.83	1.84675e+06	0.17	4595.16	RGB	213.57	112.25	0.806	1.278
156	R01.4.jpg	14.76	4.34	3.78	5.34	3.85	14.49	162.76	86.8	143.8	131.12	248340	105.33	204.33	51.42	97388.2	0.31	582.59	RGB	215.73	108.86	0.936	1.008
157	R01.4.jpg	136.57	13.19	10.65	21.13	10.71	60.04	199.02	159.69	183.31	180.67	3.10289e+06	106.67	221.67	70.85	1.21682e+06	0.16	2676.71	RGB	233.81	57.19	0.707	1.207
158	R01.4.jpg	15.07	4.38	3.87	5.44	4.48	15.63	149.88	88.62	145.98	128.16	247096	97.33	194.67	50.26	96900.4	0.32	610.42	RGB	230.06	55.9	0.891	1.029
159	R01.4.jpg	139.93	13.35	11.24	17.51	13.34	64.56	194.16	146.55	178.26	172.99	3040801	102.67	217.67	67.84	1.19247e+06	0.18	3114.1	RGB	83.14	162.55	0.77	1.345
160	R01.4.jpg	19.63	5	4.88	5.61	4.96	16.14	149.68	80.25	140.17	123.37	309277	90	182.67	48.38	121285	0.34	845.41	RGB	84.18	159.87	0.975	1.02
161	R01.5.jpg	232.94	17.22	16.88	21.16	18.03	86.06	217.13	184.73	207.1	202.99	5.92417e+06	125.67	236.33	79.6	2.32321e+06	0.1	2993.46	RGB	96.04	66.25	0.827	1.444
162	R01.5.jpg	19.64	5	4.74	6.13	4.82	16.79	181.75	123.97	174.77	160.16	403928	130.67	230.67	62.81	158403	0.21	534.85	RGB	98.2	67.81	0.941	1.022
163	R01.5.jpg	121.84	12.46	11.91	15.26	12.04	57.13	215.56	183.1	204.33	201	3.08045e+06	128.67	236.33	78.82	1.20802e+06	0.11	1659.33	RGB	132.96	57.12	0.848	1.343
164	R01.5.jpg	15.92	4.5	3.95	5.32	4.86	15.49	176.38	113.51	177.67	155.85	318256	124.33	222.33	61.12	124806	0.23	462.78	RGB	131.53	52.26	0.931	1.041
165	R01.5.jpg	128.94	12.81	12.19	15.28	13.63	57.03	213.8	189.37	207.21	203.46	3301368	125.33	231.67	79.79	1.29465e+06	0.1	1650.14	RGB	54.05	52.5	0.862	1.306
166	R01.5.jpg	13.94	4.21	3.96	5.24	4.12	13.91	163.56	118.17	172.7	151.48	272959	117.33	223.67	59.4	107043	0.24	425.45	RGB	53.33	49.01	0.943	1.022
[truncated: 4,842 more rows]

## Sheet: hepatocyte calculations (GR)
CA	NA	NCI	Zero (rasboras)			CA	NA	NCI	T (rasboras)			CA	NA	NCI	O (rasboras)			CA	NA	NCI	TO (rasboras)			CA	NA	NCI	TOL (rasboras)
[truncated: 500 more rows]

[truncated: 1 more sheets: folds (GR)]
